# Supplementary material for: Rational Design of Antibiotic Treatment Plans: A Treatment Strategy for Managing Evolution and Reversing Resistance
Source: PLoS One. 2015 May 6;10(5):e0122283. doi: 10.1371/journal.pone.0122283 (PMC4422678; doi:10.1371/journal.pone.0122283)
Supplement: S3 File — Input file for computing the probabilities of all possible paths through the landscapes under the EPM Model. (TXT) [file pone.0122283.s004.txt]

 ##  Transition matrices for the fitness landscapes of the 15 drugs
 ##   computed with "Method 1" in Kristina's write-up of March 9.

interface(quiet=true):
with(linalg): with(combinat):

an := [AMP,AM,CEC,CTX,ZOX,CXM,CRO,AMC,CAZ,CTT,SAM,CPR,CPD,TZP,FEP]: 
 


M1 := array([
[0, 0, 1/3, 1/3, 1/3, 0, 0, 0, 0, 0, 0, 0, 0, 0, 0, 0], 
[1/3, 0, 0, 0, 0, 1/3, 0, 1/3, 0, 0, 0, 0, 0, 0, 0, 0], 
[0, 0, 0, 0, 0, 1/3, 0, 0, 1/3, 1/3, 0, 0, 0, 0, 0, 0], 
[0, 0, 0, 0, 0, 0, 0, 0, 1/2, 0, 1/2, 0, 0, 0, 0, 0], 
[0, 0, 0, 0, 0, 0, 0, 1/3, 0, 1/3, 1/3, 0, 0, 0, 0, 0], 
[0, 0, 0, 0, 0, 0, 0, 0, 0, 0, 0, 0, 1, 0, 0, 0], 
[0, 1/4, 0, 1/4, 0, 0, 0, 0, 0, 0, 0, 1/4, 0, 1/4, 0, 0], 
[0, 0, 0, 0, 0, 0, 0, 0, 0, 0, 0, 0, 1, 0, 0, 0], 
[0, 0, 0, 0, 0, 0, 0, 0, 1, 0, 0, 0, 0, 0, 0, 0], 
[0, 0, 0, 0, 0, 0, 0, 0, 0, 0, 0, 0, 1, 0, 0, 0], 
[0, 0, 0, 0, 0, 0, 0, 0, 0, 0, 1, 0, 0, 0, 0, 0], 
[0, 0, 0, 0, 0, 1/3, 0, 0, 1/3, 0, 0, 0, 0, 0, 0, 1/3], 
[0, 0, 0, 0, 0, 0, 0, 0, 0, 0, 0, 0, 0, 0, 0, 1], 
[0, 0, 0, 0, 0, 0, 0, 1/3, 0, 0, 1/3, 0, 0, 0, 0, 1/3], 
[0, 0, 0, 0, 0, 0, 0, 0, 1/4, 1/4, 1/4, 0, 0, 0, 0, 1/4], 
[0, 0, 0, 0, 0, 0, 0, 0, 0, 0, 0, 0, 0, 0, 0, 1]]):

M2 := array([
[0, 0, 0, 1/2, 1/2, 0, 0, 0, 0, 0, 0, 0, 0, 0, 0, 0], 
[1/3, 0, 0, 0, 0, 0, 1/3, 1/3, 0, 0, 0, 0, 0, 0, 0, 0], 
[1/3, 0, 0, 0, 0, 1/3, 0, 0, 0, 1/3, 0, 0, 0, 0, 0, 0], 
[0, 0, 0, 1, 0, 0, 0, 0, 0, 0, 0, 0, 0, 0, 0, 0], 
[0, 0, 0, 0, 0, 0, 0, 1, 0, 0, 0, 0, 0, 0, 0, 0], 
[0, 1/3, 0, 0, 0, 0, 0, 0, 0, 0, 0, 1/3, 1/3, 0, 0, 0], 
[0, 0, 0, 1/2, 0, 0, 0, 0, 0, 0, 0, 0, 0, 1/2, 0, 0], 
[0, 0, 0, 0, 0, 0, 0, 0, 0, 0, 0, 0, 1, 0, 0, 0], 
[0, 0, 1/3, 1/3, 0, 0, 0, 0, 0, 0, 0, 1/3, 0, 0, 0, 0], 
[0, 0, 0, 0, 1/2, 0, 0, 0, 0, 0, 0, 0, 1/2, 0, 0, 0], 
[0, 0, 0, 1/3, 1/3, 0, 0, 0, 0, 0, 0, 0, 0, 1/3, 0, 0], 
[0, 0, 0, 0, 0, 0, 1/2, 0, 0, 0, 0, 0, 0, 0, 0, 1/2], 
[0, 0, 0, 0, 0, 0, 0, 0, 0, 0, 0, 0, 1, 0, 0, 0], 
[0, 0, 0, 0, 0, 0, 0, 1/2, 0, 0, 0, 0, 0, 0, 0, 1/2], 
[0, 0, 0, 0, 0, 0, 0, 0, 1/4, 1/4, 1/4, 0, 0, 0, 0, 1/4], 
[0, 0, 0, 0, 0, 0, 0, 0, 0, 0, 0, 0, 1, 0, 0, 0]]):

M3 := array([
[0, 0, 1, 0, 0, 0, 0, 0, 0, 0, 0, 0, 0, 0, 0, 0], 
[1/3, 0, 0, 0, 0, 1/3, 1/3, 0, 0, 0, 0, 0, 0, 0, 0, 0], 
[0, 0, 1, 0, 0, 0, 0, 0, 0, 0, 0, 0, 0, 0, 0, 0], 
[1/4, 0, 0, 0, 0, 0, 1/4, 0, 1/4, 0, 1/4, 0, 0, 0, 0, 0], 
[1/2, 0, 0, 0, 0, 0, 0, 0, 0, 0, 1/2, 0, 0, 0, 0, 0], 
[0, 0, 1/2, 0, 0, 0, 0, 0, 0, 0, 0, 1/2, 0, 0, 0, 0], 
[0, 0, 0, 0, 0, 0, 0, 0, 0, 0, 0, 1, 0, 0, 0, 0], 
[0, 1/2, 0, 0, 1/2, 0, 0, 0, 0, 0, 0, 0, 0, 0, 0, 0], 
[0, 0, 1/2, 0, 0, 0, 0, 0, 0, 0, 0, 1/2, 0, 0, 0, 0], 
[0, 0, 1/2, 0, 1/2, 0, 0, 0, 0, 0, 0, 0, 0, 0, 0, 0], 
[0, 0, 0, 0, 0, 0, 0, 0, 0, 0, 1, 0, 0, 0, 0, 0], 
[0, 0, 0, 0, 0, 0, 0, 0, 0, 0, 0, 1, 0, 0, 0, 0], 
[0, 0, 0, 0, 0, 1/4, 0, 1/4, 0, 1/4, 0, 0, 0, 0, 0, 1/4], 
[0, 0, 0, 0, 0, 0, 1/4, 1/4, 0, 0, 1/4, 0, 0, 0, 0, 1/4], 
[0, 0, 0, 0, 0, 0, 0, 0, 1/4, 1/4, 1/4, 0, 0, 0, 0, 1/4], 
[0, 0, 0, 0, 0, 0, 0, 0, 0, 0, 0, 1, 0, 0, 0, 0]]):

M4 := array([
[0, 1/3, 1/3, 1/3, 0, 0, 0, 0, 0, 0, 0, 0, 0, 0, 0, 0], 
[0, 0, 0, 0, 0, 1/2, 1/2, 0, 0, 0, 0, 0, 0, 0, 0, 0], 
[0, 0, 0, 0, 0, 0, 0, 0, 1, 0, 0, 0, 0, 0, 0, 0], 
[0, 0, 0, 0, 0, 0, 1/3, 0, 1/3, 0, 1/3, 0, 0, 0, 0, 0], 
[1/4, 0, 0, 0, 0, 0, 0, 1/4, 0, 1/4, 1/4, 0, 0, 0, 0, 0], 
[0, 0, 1, 0, 0, 0, 0, 0, 0, 0, 0, 0, 0, 0, 0, 0], 
[0, 0, 0, 0, 0, 0, 1, 0, 0, 0, 0, 0, 0, 0, 0, 0], 
[0, 1/2, 0, 0, 0, 0, 0, 0, 0, 0, 0, 0, 0, 1/2, 0, 0], 
[0, 0, 0, 0, 0, 0, 0, 0, 1, 0, 0, 0, 0, 0, 0, 0], 
[0, 0, 1/2, 0, 0, 0, 0, 0, 0, 0, 0, 0, 0, 0, 1/2, 0], 
[0, 0, 0, 0, 0, 0, 0, 0, 0, 0, 1, 0, 0, 0, 0, 0], 
[0, 0, 0, 0, 0, 1/4, 1/4, 0, 1/4, 0, 0, 0, 0, 0, 0, 1/4], 
[0, 0, 0, 0, 0, 1/4, 0, 1/4, 0, 1/4, 0, 0, 0, 0, 0, 1/4], 
[0, 0, 0, 0, 0, 0, 1/3, 0, 0, 0, 1/3, 0, 0, 0, 0, 1/3], 
[0, 0, 0, 0, 0, 0, 0, 0, 1/3, 0, 1/3, 0, 0, 0, 0, 1/3], 
[0, 0, 0, 0, 0, 0, 0, 0, 0, 0, 0, 0, 0, 0, 0, 1]]):

M5 := array([
[0, 1/3, 1/3, 1/3, 0, 0, 0, 0, 0, 0, 0, 0, 0, 0, 0, 0], 
[0, 0, 0, 0, 0, 1/3, 1/3, 1/3, 0, 0, 0, 0, 0, 0, 0, 0], 
[0, 0, 0, 0, 0, 0, 0, 0, 1/2, 1/2, 0, 0, 0, 0, 0, 0], 
[0, 0, 0, 0, 0, 0, 0, 0, 1/2, 0, 1/2, 0, 0, 0, 0, 0], 
[1/4, 0, 0, 0, 0, 0, 0, 1/4, 0, 1/4, 1/4, 0, 0, 0, 0, 0], 
[0, 0, 1, 0, 0, 0, 0, 0, 0, 0, 0, 0, 0, 0, 0, 0], 
[0, 0, 0, 1, 0, 0, 0, 0, 0, 0, 0, 0, 0, 0, 0, 0], 
[0, 0, 0, 0, 0, 0, 0, 1, 0, 0, 0, 0, 0, 0, 0, 0], 
[0, 0, 0, 0, 0, 0, 0, 0, 0, 0, 0, 0, 0, 0, 1, 0], 
[0, 0, 0, 0, 0, 0, 0, 0, 0, 0, 0, 0, 0, 0, 1, 0], 
[0, 0, 0, 0, 0, 0, 0, 0, 0, 0, 0, 0, 0, 0, 1, 0], 
[0, 0, 0, 0, 0, 1/4, 1/4, 0, 1/4, 0, 0, 0, 0, 0, 0, 1/4], 
[0, 0, 0, 0, 0, 1/4, 0, 1/4, 0, 1/4, 0, 0, 0, 0, 0, 1/4], 
[0, 0, 0, 0, 0, 0, 1/4, 1/4, 0, 0, 1/4, 0, 0, 0, 0, 1/4], 
[0, 0, 0, 0, 0, 0, 0, 0, 0, 0, 0, 0, 0, 0, 1, 0], 
[0, 0, 0, 0, 0, 0, 0, 0, 0, 0, 0, 0, 0, 0, 1, 0]]):

M6 := array([
[0, 0, 1/2, 1/2, 0, 0, 0, 0, 0, 0, 0, 0, 0, 0, 0, 0], 
[1/4, 0, 0, 0, 0, 1/4, 1/4, 1/4, 0, 0, 0, 0, 0, 0, 0, 0], 
[0, 0, 1, 0, 0, 0, 0, 0, 0, 0, 0, 0, 0, 0, 0, 0], 
[0, 0, 0, 0, 0, 0, 0, 0, 1, 0, 0, 0, 0, 0, 0, 0], 
[1/3, 0, 0, 0, 0, 0, 0, 0, 0, 1/3, 1/3, 0, 0, 0, 0, 0], 
[0, 0, 1, 0, 0, 0, 0, 0, 0, 0, 0, 0, 0, 0, 0, 0], 
[0, 0, 0, 1/2, 0, 0, 0, 0, 0, 0, 0, 0, 0, 1/2, 0, 0], 
[0, 0, 0, 0, 1/3, 0, 0, 0, 0, 0, 0, 0, 1/3, 1/3, 0, 0], 
[0, 0, 1/2, 0, 0, 0, 0, 0, 0, 0, 0, 0, 0, 0, 1/2, 0], 
[0, 0, 1/2, 0, 0, 0, 0, 0, 0, 0, 0, 0, 0, 0, 1/2, 0], 
[0, 0, 0, 1/3, 0, 0, 0, 0, 0, 0, 0, 0, 0, 1/3, 1/3, 0], 
[0, 0, 0, 0, 0, 1/4, 1/4, 0, 1/4, 0, 0, 0, 0, 0, 0, 1/4], 
[0, 0, 0, 0, 0, 1/3, 0, 0, 0, 1/3, 0, 0, 0, 0, 0, 1/3], 
[0, 0, 0, 0, 0, 0, 0, 0, 0, 0, 0, 0, 0, 0, 0, 1], 
[0, 0, 0, 0, 0, 0, 0, 0, 0, 0, 0, 0, 0, 0, 1, 0], 
[0, 0, 0, 0, 0, 0, 0, 0, 0, 0, 0, 0, 0, 0, 1, 0]]):

M7 := array([
[0, 0, 1/2, 1/2, 0, 0, 0, 0, 0, 0, 0, 0, 0, 0, 0, 0], 
[1/3, 0, 0, 0, 0, 1/3, 1/3, 0, 0, 0, 0, 0, 0, 0, 0, 0], 
[0, 0, 1, 0, 0, 0, 0, 0, 0, 0, 0, 0, 0, 0, 0, 0], 
[0, 0, 0, 0, 0, 0, 1/3, 0, 1/3, 0, 1/3, 0, 0, 0, 0, 0], 
[1/4, 0, 0, 0, 0, 0, 0, 1/4, 0, 1/4, 1/4, 0, 0, 0, 0, 0], 
[0, 0, 1/2, 0, 0, 0, 0, 0, 0, 0, 0, 1/2, 0, 0, 0, 0], 
[0, 0, 0, 0, 0, 0, 1, 0, 0, 0, 0, 0, 0, 0, 0, 0], 
[0, 1/3, 0, 0, 0, 0, 0, 0, 0, 0, 0, 0, 1/3, 1/3, 0, 0], 
[0, 0, 1/2, 0, 0, 0, 0, 0, 0, 0, 0, 1/2, 0, 0, 0, 0], 
[0, 0, 1/2, 0, 0, 0, 0, 0, 0, 0, 0, 0, 1/2, 0, 0, 0], 
[0, 0, 0, 0, 0, 0, 0, 0, 0, 0, 1, 0, 0, 0, 0, 0], 
[0, 0, 0, 0, 0, 0, 1/2, 0, 0, 0, 0, 0, 0, 0, 0, 1/2], 
[0, 0, 0, 0, 0, 1/2, 0, 0, 0, 0, 0, 0, 0, 0, 0, 1/2], 
[0, 0, 0, 0, 0, 0, 1/3, 0, 0, 0, 1/3, 0, 0, 0, 0, 1/3], 
[0, 0, 0, 0, 0, 0, 0, 0, 1/4, 1/4, 1/4, 0, 0, 0, 0, 1/4], 
[0, 0, 0, 0, 0, 0, 0, 0, 0, 0, 0, 0, 0, 0, 0, 1]]):
                                       
M8 := array([
[0, 0, 1/2, 0, 1/2, 0, 0, 0, 0, 0, 0, 0, 0, 0, 0, 0], 
[1/2, 0, 0, 0, 0, 0, 1/2, 0, 0, 0, 0, 0, 0, 0, 0, 0], 
[0, 0, 1, 0, 0, 0, 0, 0, 0, 0, 0, 0, 0, 0, 0, 0], 
[1/3, 0, 0, 0, 0, 0, 1/3, 0, 0, 0, 1/3, 0, 0, 0, 0, 0], 
[0, 0, 0, 0, 0, 0, 0, 0, 0, 1, 0, 0, 0, 0, 0, 0], 
[0, 1/3, 1/3, 0, 0, 0, 0, 0, 0, 0, 0, 0, 1/3, 0, 0, 0], 
[0, 0, 0, 0, 0, 0, 0, 0, 0, 0, 0, 0, 0, 1, 0, 0], 
[0, 1/4, 0, 0, 1/4, 0, 0, 0, 0, 0, 0, 0, 1/4, 1/4, 0, 0], 
[0, 0, 1/3, 1/3, 0, 0, 0, 0, 0, 0, 0, 1/3, 0, 0, 0, 0], 
[0, 0, 1/2, 0, 0, 0, 0, 0, 0, 0, 0, 0, 1/2, 0, 0, 0], 
[0, 0, 0, 0, 1/2, 0, 0, 0, 0, 0, 0, 0, 0, 1/2, 0, 0], 
[0, 0, 0, 0, 0, 1/3, 1/3, 0, 0, 0, 0, 0, 0, 0, 0, 1/3], 
[0, 0, 0, 0, 0, 0, 0, 0, 0, 0, 0, 0, 1, 0, 0, 0], 
[0, 0, 0, 0, 0, 0, 0, 0, 0, 0, 0, 0, 0, 0, 0, 1], 
[0, 0, 0, 0, 0, 0, 0, 0, 1/4, 1/4, 1/4, 0, 0, 0, 0, 1/4], 
[0, 0, 0, 0, 0, 0, 0, 0, 0, 0, 0, 0, 1, 0, 0, 0]]):
                                       
M9 := array([
[0, 0, 0, 1/2, 1/2, 0, 0, 0, 0, 0, 0, 0, 0, 0, 0, 0], 
[1/4, 0, 0, 0, 0, 1/4, 1/4, 1/4, 0, 0, 0, 0, 0, 0, 0, 0], 
[1/4, 0, 0, 0, 0, 1/4, 0, 0, 1/4, 1/4, 0, 0, 0, 0, 0, 0], 
[0, 0, 0, 0, 0, 0, 0, 0, 1/2, 0, 1/2, 0, 0, 0, 0, 0], 
[0, 0, 0, 0, 0, 0, 0, 0, 0, 1/2, 1/2, 0, 0, 0, 0, 0], 
[0, 0, 0, 0, 0, 0, 0, 0, 0, 0, 0, 1/2, 1/2, 0, 0, 0], 
[0, 0, 0, 1/2, 0, 0, 0, 0, 0, 0, 0, 1/2, 0, 0, 0, 0], 
[0, 0, 0, 0, 1/3, 0, 0, 0, 0, 0, 0, 0, 1/3, 1/3, 0, 0], 
[0, 0, 0, 0, 0, 0, 0, 0, 1, 0, 0, 0, 0, 0, 0, 0], 
[0, 0, 0, 0, 0, 0, 0, 0, 0, 1, 0, 0, 0, 0, 0, 0], 
[0, 0, 0, 0, 0, 0, 0, 0, 0, 0, 1, 0, 0, 0, 0, 0], 
[0, 0, 0, 0, 0, 0, 0, 0, 1, 0, 0, 0, 0, 0, 0, 0], 
[0, 0, 0, 0, 0, 0, 0, 0, 0, 1, 0, 0, 0, 0, 0, 0], 
[0, 0, 0, 0, 0, 0, 1/3, 0, 0, 0, 1/3, 0, 0, 0, 0, 1/3], 
[0, 0, 0, 0, 0, 0, 0, 0, 1/4, 1/4, 1/4, 0, 0, 0, 0, 1/4], 
[0, 0, 0, 0, 0, 0, 0, 0, 0, 0, 0, 1/2, 1/2, 0, 0, 0]]):

M10 := array([
[0, 1/3, 1/3, 1/3, 0, 0, 0, 0, 0, 0, 0, 0, 0, 0, 0, 0], 
[0, 1, 0, 0, 0, 0, 0, 0, 0, 0, 0, 0, 0, 0, 0, 0], 
[0, 0, 1, 0, 0, 0, 0, 0, 0, 0, 0, 0, 0, 0, 0, 0], 
[0, 0, 0, 0, 0, 0, 1/2, 0, 1/2, 0, 0, 0, 0, 0, 0, 0], 
[1/3, 0, 0, 0, 0, 0, 0, 1/3, 0, 1/3, 0, 0, 0, 0, 0, 0], 
[0, 1/4, 1/4, 0, 0, 0, 0, 0, 0, 0, 0, 1/4, 1/4, 0, 0, 0], 
[0, 1/2, 0, 0, 0, 0, 0, 0, 0, 0, 0, 1/2, 0, 0, 0, 0], 
[0, 1/2, 0, 0, 0, 0, 0, 0, 0, 0, 0, 0, 1/2, 0, 0, 0], 
[0, 0, 1/3, 0, 0, 0, 0, 0, 0, 0, 0, 1/3, 0, 0, 1/3, 0], 
[0, 0, 1/3, 0, 0, 0, 0, 0, 0, 0, 0, 0, 1/3, 0, 1/3, 0], 
[0, 0, 0, 1/4, 1/4, 0, 0, 0, 0, 0, 0, 0, 0, 1/4, 1/4, 0], 
[0, 0, 0, 0, 0, 0, 0, 0, 0, 0, 0, 1, 0, 0, 0, 0], 
[0, 0, 0, 0, 0, 0, 0, 0, 0, 0, 0, 0, 1, 0, 0, 0], 
[0, 0, 0, 0, 0, 0, 1/3, 1/3, 0, 0, 0, 0, 0, 0, 0, 1/3], 
[0, 0, 0, 0, 0, 0, 0, 0, 0, 0, 0, 0, 0, 0, 1, 0], 
[0, 0, 0, 0, 0, 0, 0, 0, 0, 0, 0, 1/3, 1/3, 0, 1/3, 0]]):
                                       
M11 := array([
[0, 1/3, 1/3, 0, 1/3, 0, 0, 0, 0, 0, 0, 0, 0, 0, 0, 0], 
[0, 0, 0, 0, 0, 1/3, 1/3, 1/3, 0, 0, 0, 0, 0, 0, 0, 0], 
[0, 0, 0, 0, 0, 1, 0, 0, 0, 0, 0, 0, 0, 0, 0, 0], 
[1/2, 0, 0, 0, 0, 0, 1/2, 0, 0, 0, 0, 0, 0, 0, 0, 0], 
[0, 0, 0, 0, 0, 0, 0, 1, 0, 0, 0, 0, 0, 0, 0, 0], 
[0, 0, 0, 0, 0, 0, 0, 0, 0, 0, 0, 1/2, 1/2, 0, 0, 0], 
[0, 0, 0, 0, 0, 0, 0, 0, 0, 0, 0, 1/2, 0, 1/2, 0, 0], 
[0, 0, 0, 0, 0, 0, 0, 0, 0, 0, 0, 0, 1/2, 1/2, 0, 0], 
[0, 0, 1/4, 1/4, 0, 0, 0, 0, 0, 0, 0, 1/4, 0, 0, 1/4, 0], 
[0, 0, 1/3, 0, 1/3, 0, 0, 0, 0, 0, 0, 0, 1/3, 0, 0, 0], 
[0, 0, 0, 1/3, 1/3, 0, 0, 0, 0, 0, 0, 0, 0, 1/3, 0, 0], 
[0, 0, 0, 0, 0, 0, 0, 0, 0, 0, 0, 0, 0, 0, 0, 1], 
[0, 0, 0, 0, 0, 0, 0, 0, 0, 0, 0, 0, 0, 0, 0, 1], 
[0, 0, 0, 0, 0, 0, 0, 0, 0, 0, 0, 0, 0, 0, 0, 1], 
[0, 0, 0, 0, 0, 0, 0, 0, 0, 1/2, 0, 0, 0, 0, 0, 1/2], 
[0, 0, 0, 0, 0, 0, 0, 0, 0, 0, 0, 0, 0, 0, 0, 1]]):

                                       
M12 := array([
[0, 0, 1/2, 1/2, 0, 0, 0, 0, 0, 0, 0, 0, 0, 0, 0, 0], 
[1, 0, 0, 0, 0, 0, 0, 0, 0, 0, 0, 0, 0, 0, 0, 0], 
[0, 0, 0, 0, 0, 0, 0, 0, 1/2, 1/2, 0, 0, 0, 0, 0, 0], 
[0, 0, 0, 0, 0, 0, 0, 0, 1/2, 0, 1/2, 0, 0, 0, 0, 0], 
[1/3, 0, 0, 0, 0, 0, 0, 0, 0, 1/3, 1/3, 0, 0, 0, 0, 0], 
[0, 1/4, 1/4, 0, 0, 0, 0, 0, 0, 0, 0, 1/4, 1/4, 0, 0, 0], 
[0, 1/4, 0, 1/4, 0, 0, 0, 0, 0, 0, 0, 1/4, 0, 1/4, 0, 0], 
[0, 1/2, 0, 0, 1/2, 0, 0, 0, 0, 0, 0, 0, 0, 0, 0, 0], 
[0, 0, 0, 0, 0, 0, 0, 0, 1, 0, 0, 0, 0, 0, 0, 0], 
[0, 0, 0, 0, 0, 0, 0, 0, 0, 1, 0, 0, 0, 0, 0, 0], 
[0, 0, 0, 0, 0, 0, 0, 0, 0, 0, 1, 0, 0, 0, 0, 0], 
[0, 0, 0, 0, 0, 0, 0, 0, 1, 0, 0, 0, 0, 0, 0, 0], 
[0, 0, 0, 0, 0, 0, 0, 1/3, 0, 1/3, 0, 0, 0, 0, 0, 1/3], 
[0, 0, 0, 0, 0, 0, 0, 1/3, 0, 0, 1/3, 0, 0, 0, 0, 1/3], 
[0, 0, 0, 0, 0, 0, 0, 0, 1/4, 1/4, 1/4, 0, 0, 0, 0, 1/4], 
[0, 0, 0, 0, 0, 0, 0, 0, 0, 0, 0, 1, 0, 0, 0, 0]]):
                                       
M13 := array([
[0, 0, 1/2, 1/2, 0, 0, 0, 0, 0, 0, 0, 0, 0, 0, 0, 0], 
[1/3, 0, 0, 0, 0, 1/3, 1/3, 0, 0, 0, 0, 0, 0, 0, 0, 0], 
[0, 0, 0, 0, 0, 0, 0, 0, 1, 0, 0, 0, 0, 0, 0, 0], 
[0, 0, 0, 0, 0, 0, 1/3, 0, 1/3, 0, 1/3, 0, 0, 0, 0, 0], 
[1/4, 0, 0, 0, 0, 0, 0, 1/4, 0, 1/4, 1/4, 0, 0, 0, 0, 0], 
[0, 0, 1/3, 0, 0, 0, 0, 0, 0, 0, 0, 1/3, 1/3, 0, 0, 0], 
[0, 0, 0, 0, 0, 0, 1, 0, 0, 0, 0, 0, 0, 0, 0, 0], 
[0, 1/3, 0, 0, 0, 0, 0, 0, 0, 0, 0, 0, 1/3, 1/3, 0, 0], 
[0, 0, 0, 0, 0, 0, 0, 0, 0, 0, 0, 0, 0, 0, 1, 0], 
[0, 0, 1/2, 0, 0, 0, 0, 0, 0, 0, 0, 0, 0, 0, 1/2, 0], 
[0, 0, 0, 0, 0, 0, 0, 0, 0, 0, 0, 0, 0, 0, 1, 0], 
[0, 0, 0, 0, 0, 0, 1/3, 0, 1/3, 0, 0, 0, 0, 0, 0, 1/3], 
[0, 0, 0, 0, 0, 0, 0, 0, 0, 1/2, 0, 0, 0, 0, 0, 1/2], 
[0, 0, 0, 0, 0, 0, 1/3, 0, 0, 0, 1/3, 0, 0, 0, 0, 1/3], 
[0, 0, 0, 0, 0, 0, 0, 0, 0, 0, 0, 0, 0, 0, 0, 1], 
[0, 0, 0, 0, 0, 0, 0, 0, 0, 0, 0, 0, 0, 0, 0, 1]]):

M14 := array([
[0, 1/3, 1/3, 0, 1/3, 0, 0, 0, 0, 0, 0, 0, 0, 0, 0, 0], 
[0, 1, 0, 0, 0, 0, 0, 0, 0, 0, 0, 0, 0, 0, 0, 0], 
[0, 0, 0, 0, 0, 0, 0, 0, 0, 1, 0, 0, 0, 0, 0, 0], 
[1/2, 0, 0, 0, 0, 0, 0, 0, 1/2, 0, 0, 0, 0, 0, 0, 0], 
[0, 0, 0, 0, 0, 0, 0, 0, 0, 1, 0, 0, 0, 0, 0, 0], 
[0, 1/3, 1/3, 0, 0, 0, 0, 0, 0, 0, 0, 0, 1/3, 0, 0, 0], 
[0, 1/3, 0, 1/3, 0, 0, 0, 0, 0, 0, 0, 1/3, 0, 0, 0, 0], 
[0, 1/3, 0, 0, 1/3, 0, 0, 0, 0, 0, 0, 0, 1/3, 0, 0, 0], 
[0, 0, 1, 0, 0, 0, 0, 0, 0, 0, 0, 0, 0, 0, 0, 0], 
[0, 0, 0, 0, 0, 0, 0, 0, 0, 1, 0, 0, 0, 0, 0, 0], 
[0, 0, 0, 1/3, 1/3, 0, 0, 0, 0, 0, 0, 0, 0, 0, 1/3, 0], 
[0, 0, 0, 0, 0, 1/2, 0, 0, 1/2, 0, 0, 0, 0, 0, 0, 0], 
[0, 0, 0, 0, 0, 0, 0, 0, 0, 1, 0, 0, 0, 0, 0, 0], 
[0, 0, 0, 0, 0, 0, 1/4, 1/4, 0, 0, 1/4, 0, 0, 0, 0, 1/4], 
[0, 0, 0, 0, 0, 0, 0, 0, 1/3, 1/3, 0, 0, 0, 0, 0, 1/3], 
[0, 0, 0, 0, 0, 0, 0, 0, 0, 0, 0, 1/2, 1/2, 0, 0, 0]]):

M15 := array([
[1, 0, 0, 0, 0, 0, 0, 0, 0, 0, 0, 0, 0, 0, 0, 0], 
[1/4, 0, 0, 0, 0, 1/4, 1/4, 1/4, 0, 0, 0, 0, 0, 0, 0, 0], 
[1/4, 0, 0, 0, 0, 1/4, 0, 0, 1/4, 1/4, 0, 0, 0, 0, 0, 0], 
[1/4, 0, 0, 0, 0, 0, 1/4, 0, 1/4, 0, 1/4, 0, 0, 0, 0, 0], 
[1/3, 0, 0, 0, 0, 0, 0, 0, 0, 1/3, 1/3, 0, 0, 0, 0, 0], 
[0, 0, 0, 0, 0, 0, 0, 0, 0, 0, 0, 1/2, 1/2, 0, 0, 0], 
[0, 0, 0, 0, 0, 0, 1, 0, 0, 0, 0, 0, 0, 0, 0, 0], 
[0, 0, 0, 0, 1/3, 0, 0, 0, 0, 0, 0, 0, 1/3, 1/3, 0, 0], 
[0, 0, 0, 0, 0, 0, 0, 0, 0, 0, 0, 1, 0, 0, 0, 0], 
[0, 0, 0, 0, 0, 0, 0, 0, 0, 0, 0, 0, 1, 0, 0, 0], 
[0, 0, 0, 0, 0, 0, 0, 0, 0, 0, 1, 0, 0, 0, 0, 0], 
[0, 0, 0, 0, 0, 0, 1/2, 0, 0, 0, 0, 0, 0, 0, 0, 1/2], 
[0, 0, 0, 0, 0, 0, 0, 0, 0, 0, 0, 0, 0, 0, 0, 1], 
[0, 0, 0, 0, 0, 0, 1/3, 0, 0, 0, 1/3, 0, 0, 0, 0, 1/3], 
[0, 0, 0, 0, 0, 0, 0, 0, 1/4, 1/4, 1/4, 0, 0, 0, 0, 1/4], 
[0, 0, 0, 0, 0, 0, 0, 0, 0, 0, 0, 0, 0, 0, 0, 1]]):


labels2 := [
[0,0,0,0],[1,0,0,0],[0,1,0,0],[0,0,1,0],
[0,0,0,1],[1,1,0,0],[1,0,1,0],[1,0,0,1],
[0,1,1,0],[0,1,0,1],[0,0,1,1],[1,1,1,0],
[1,1,0,1],[1,0,1,1],[0,1,1,1],[1,1,1,1]]:

N1 := array([],1..16,1..16):
N2 := array([],1..16,1..16):
N3 := array([],1..16,1..16):
N4 := array([],1..16,1..16):
N5 := array([],1..16,1..16):
N6 := array([],1..16,1..16):
N7 := array([],1..16,1..16):
N8 := array([],1..16,1..16):
N9 := array([],1..16,1..16):
N10 := array([],1..16,1..16):
N11 := array([],1..16,1..16):
N12 := array([],1..16,1..16):
N13 := array([],1..16,1..16):
N14 := array([],1..16,1..16):
N15 := array([],1..16,1..16):


for i from 1 to 16 do for j from 1 to 16 do
N1[i,j] := M1[i,j]*cat(an[1],`_`,labels2[i][],`_`,labels2[j][]): 
N2[i,j] := M2[i,j]*cat(an[2],`_`,labels2[i][],`_`,labels2[j][]): 
N3[i,j] := M3[i,j]*cat(an[3],`_`,labels2[i][],`_`,labels2[j][]): 
N4[i,j] := M4[i,j]*cat(an[4],`_`,labels2[i][],`_`,labels2[j][]): 
N5[i,j] := M5[i,j]*cat(an[5],`_`,labels2[i][],`_`,labels2[j][]): 
N6[i,j] := M6[i,j]*cat(an[6],`_`,labels2[i][],`_`,labels2[j][]): 
N7[i,j] := M7[i,j]*cat(an[7],`_`,labels2[i][],`_`,labels2[j][]): 
N8[i,j] := M8[i,j]*cat(an[8],`_`,labels2[i][],`_`,labels2[j][]): 
N9[i,j] := M9[i,j]*cat(an[9],`_`,labels2[i][],`_`,labels2[j][]): 
N10[i,j] := M10[i,j]*cat(an[10],`_`,labels2[i][],`_`,labels2[j][]): 
N11[i,j] := M11[i,j]*cat(an[11],`_`,labels2[i][],`_`,labels2[j][]): 
N12[i,j] := M12[i,j]*cat(an[12],`_`,labels2[i][],`_`,labels2[j][]): 
N13[i,j] := M13[i,j]*cat(an[13],`_`,labels2[i][],`_`,labels2[j][]): 
N14[i,j] := M14[i,j]*cat(an[14],`_`,labels2[i][],`_`,labels2[j][]): 
N15[i,j] := M15[i,j]*cat(an[15],`_`,labels2[i][],`_`,labels2[j][]): 
od: od:

IdentityMatrix := array([],1..16,1..16):
for i from 1 to 16 do
for j from 1 to 16 do
  if (i = j) then IdentityMatrix[i,j] := 1: else IdentityMatrix[i,j] := 0: fi:
od:od:

choices := [1,2,3,4,5,6,7,8,9,10,11,12,13,14,15]:
length2 := cartprod([choices,choices]):
length3 := cartprod([choices,choices,choices]):
length4 := cartprod([choices,choices,choices,choices]):
length5 := cartprod([choices,choices,choices,choices,choices]):
length6 := cartprod([choices,choices,choices,choices,choices,choices]):

for L in [ length2,length3,length4,length5,length6 ] do
winners := [[0,{}],[0,{}],[0,{}],[0,{}],[0,{}],[0,{}],[0,{}],[0,{}],
            [0,{}],[0,{}],[0,{}],[0,{}],[0,{}],[0,{}],[0,{}],[0,{}]]:

while not L[finished] do seqq := L[nextvalue]():
R := IdentityMatrix:
for i from 1 to nops(seqq) do R := multiply(R,cat(M,seqq[i])): od:
# lprint(seqq,time());
for gg from 2 to 16 do
if (R[gg,1] > winners[gg][1]) then
  winners[gg][1] := R[gg,1]:
  winners[gg][2] := {seqq}:
fi:
if (R[gg,1] = winners[gg][1]) then
  winners[gg][2] := winners[gg][2] union {seqq}:
fi:
od:
end do:

pathways := {}:

for gg from 2 to 16 do
if (winners[gg][1]=0) then  winners[gg][1] := NONE: winners[gg][2] := {}: fi:
print(` `);
lprint(labels2[gg],winners[gg][1],nops(winners[gg][2]));
druglabels := {}:
for seqq in winners[gg][2] do uu := []:
  for i from 1 to nops(seqq) do uu := [uu[],an[seqq[i]]]: od:
  druglabels := druglabels union {uu}: 

R := IdentityMatrix:
for i from 1 to nops(seqq) do R := multiply(R,cat(N,seqq[i])): od:
genfct := expand(R[gg,1]):
mypathways := {}:
if (type(genfct,monomial)) then
  mypathways := mypathways union {genfct}:
  else 
  for j from 1 to nops(genfct) do
  mypathways := mypathways union {op(j,genfct)}:
 od:
fi:
lprint(uu,nops(mypathways));
for mm in mypathways do lprint(mm); od:
pathways := pathways union mypathways:
od:
od:

print(` `); lprint(`Transitions used in optimal pathways:`);

for transition in indets(pathways) do
 count := 0:
 for pp in pathways do
   if (member(transition,indets(pp))) then count := count + 1: fi:
 od:
 lprint(transition,count);
od:
print(time());

od:
