# Supplementary material for: Rational Design of Antibiotic Treatment Plans: A Treatment Strategy for Managing Evolution and Reversing Resistance
Source: PLoS One. 2015 May 6;10(5):e0122283. doi: 10.1371/journal.pone.0122283 (PMC4422678; doi:10.1371/journal.pone.0122283)
Supplement: S4 File — Input file for computing the probabilities of all possible paths through the landscapes under the CPM Model. (TXT) [file pone.0122283.s005.txt]

> ## Transition matrices for the fitness landscapes of the 15 drugs
> ## computed with "Method 2" in Kristina's write-up of March 9.
> 
> interface(quiet=true):
> with(linalg): with(combinat):
> 
> an := [ AMP,AM,CEC,CTX,ZOX,CXM,CRO,AMC,CAZ,CTT,SAM,CPR,CPD,TZP,FEP]:
> 
> labels2 := [
> [0,0,0,0],[1,0,0,0],[0,1,0,0],[0,0,1,0],
> [0,0,0,1],[1,1,0,0],[1,0,1,0],[1,0,0,1],
> [0,1,1,0],[0,1,0,1],[0,0,1,1],[1,1,1,0],
> [1,1,0,1],[1,0,1,1],[0,1,1,1],[1,1,1,1]]:
> 
> M1 := array([
> [0, 0, .3455153608, .1943516429, .4601329963, 0, 0, 0, 0, 0, 0, 0, 0, 0, 0,
> 0],
> [.1882680171, 0, 0, 0, 0, .4128491231, 0, .3988828598, 0, 0, 0, 0, 0, 0, 0,
> 0],
> [0, 0, 0, 0, 0, .4708736733, 0, 0, .2427096804e-1, .5048553587, 0, 0, 0, 0,
> 0,0],
> [0, 0, 0, 0, 0, 0, 0, 0, .1476611445, 0, .8523388555, 0, 0, 0, 0, 0],
> [0, 0, 0, 0, 0, 0, 0, .1510569801, 0, .2099694380, .6389735818, 0, 0, 0, 0,
> 0],
> [0, 0, 0, 0, 0, 0, 0, 0, 0, 0, 0, 0, 1.000000000, 0, 0, 0],
> [0, .4359087587, 0, .5444650175, 0, 0, 0, 0, 0, 0, 0, .1053044461e-1, 0,
> .9095779128e-2, 0, 0],
> [0, 0, 0, 0, 0, 0, 0, 0, 0, 0, 0, 0, 1.000000000, 0, 0, 0],
> [0, 0, 0, 0, 0, 0, 0, 0, 1, 0, 0, 0, 0, 0, 0, 0],
> [0, 0, 0, 0, 0, 0, 0, 0, 0, 0, 0, 0, 1.000000000, 0, 0, 0],
> [0, 0, 0, 0, 0, 0, 0, 0, 0, 0, 1, 0, 0, 0, 0, 0],
> [0, 0, 0, 0, 0, .3096409060, 0, 0, .2870142929, 0, 0, 0, 0, 0, 0,
> .4033448011],
> [0, 0, 0, 0, 0, 0, 0, 0, 0, 0, 0, 0, 0, 0, 0, 1.000000000],
> [0, 0, 0, 0, 0, 0, 0, .2903450680, 0, 0, .3278727083, 0, 0, 0, 0,
> .3817822238],
> [0, 0, 0, 0, 0, 0, 0, 0, .2137630774, .2314135342, .2567303866, 0, 0, 0, 0,
> .2980930019],
> [0, 0, 0, 0, 0, 0, 0, 0, 0, 0, 0, 0, 0, 0, 0, 1]]):
> 
> 
> M2 := array([
> [0, 0, 0, .9844708460, .1552915396e-1, 0, 0, 0, 0, 0, 0, 0, 0, 0, 0, 0],
> [.1352941176, 0, 0, 0, 0, 0, .1862752941, .6784305882, 0, 0, 0, 0, 0, 0, 0,
> 0],
> [.6171861963, 0, 0, 0, 0, .2031256152, 0, 0, 0, .1796881885, 0, 0, 0, 0, 0,
> 0],
> [0, 0, 0, 1, 0, 0, 0, 0, 0, 0, 0, 0, 0, 0, 0, 0],
> [0, 0, 0, 0, 0, 0, 0, 1.000000000, 0, 0, 0, 0, 0, 0, 0, 0],
> [0, .1534845128, 0, 0, 0, 0, 0, 0, 0, 0, 0, .1981204060, .6483950812, 0, 0,
> 0],
> [0, 0, 0, .5408925955, 0, 0, 0, 0, 0, 0, 0, 0, 0, .4591074045, 0, 0],
> [0, 0, 0, 0, 0, 0, 0, 0, 0, 0, 0, 0, 1.000000000, 0, 0, 0],
> [0, 0, .1549361613, .5029328463, 0, 0, 0, 0, 0, 0, 0, .3421309925, 0, 0, 0,
> 0],
> [0, 0, 0, 0, .2526595745, 0, 0, 0, 0, 0, 0, 0, .7473404255, 0, 0, 0],
> [0, 0, 0, .5058142476, .5232561182e-1, 0, 0, 0, 0, 0, 0, 0, 0, .4418601406,
> 0,0],
> [0, 0, 0, 0, 0, 0, .1018775295, 0, 0, 0, 0, 0, 0, 0, 0, .8981224705],
> [0, 0, 0, 0, 0, 0, 0, 0, 0, 0, 0, 0, 1, 0, 0, 0],
> [0, 0, 0, 0, 0, 0, 0, .7406666667e-1, 0, 0, 0, 0, 0, 0, 0, .9259333333],
> [0, 0, 0, 0, 0, 0, 0, 0, .1787042106, .2360594825, .2691184240, 0, 0, 0, 0,
> .3161178829],
> [0, 0, 0, 0, 0, 0, 0, 0, 0, 0, 0, 0, 1.000000000, 0, 0, 0]]):
> 
> M3 := array([
> [0, 0, 1.000000000, 0, 0, 0, 0, 0, 0, 0, 0, 0, 0, 0, 0, 0],
> [.3403390232, 0, 0, 0, 0, .3221241399, .3375368369, 0, 0, 0, 0, 0, 0, 0, 0,
> 0],
> [0, 0, 1, 0, 0, 0, 0, 0, 0, 0, 0, 0, 0, 0, 0, 0],
> [.1388587490, 0, 0, 0, 0, 0, .1173311219, 0, .1022607496, 0, .6415493795, 0,
> 0,0, 0, 0],
> [.2871466592, 0, 0, 0, 0, 0, 0, 0, 0, 0, .7128533408, 0, 0, 0, 0, 0],
> [0, 0, .3340880336, 0, 0, 0, 0, 0, 0, 0, 0, .6659119664, 0, 0, 0, 0],
> [0, 0, 0, 0, 0, 0, 0, 0, 0, 0, 0, 1.000000000, 0, 0, 0, 0],
> [0, .3312722019e-1, 0, 0, .9668727798, 0, 0, 0, 0, 0, 0, 0, 0, 0, 0, 0],
> [0, 0, .2879880104, 0, 0, 0, 0, 0, 0, 0, 0, .7120119896, 0, 0, 0, 0],
> [0, 0, .7857142857, 0, .2142857143, 0, 0, 0, 0, 0, 0, 0, 0, 0, 0, 0],
> [0, 0, 0, 0, 0, 0, 0, 0, 0, 0, 1, 0, 0, 0, 0, 0],
> [0, 0, 0, 0, 0, 0, 0, 0, 0, 0, 0, 1, 0, 0, 0, 0],
> [0, 0, 0, 0, 0, .4775368302, 0, .1781572562e-1, 0, .4068551051, 0, 0, 0, 0,
> 0,.9779233910e-1],
> [0, 0, 0, 0, 0, 0, .4128722254, .1506053560e-1, 0, 0, .4908650329, 0, 0, 0,
> 0,.8120220614e-1],
> [0, 0, 0, 0, 0, 0, 0, 0, .3158376234, .2556469270, .3812508833, 0, 0, 0, 0,
> .4726456632e-1],
> [0, 0, 0, 0, 0, 0, 0, 0, 0, 0, 0, 1.000000000, 0, 0, 0, 0]]):
> 
> M4 := array([
> [0, .7589174316e-2, .4533265780, .5390842477, 0, 0, 0, 0, 0, 0, 0, 0, 0, 0,
> 0,0],
> [0, 0, 0, 0, 0, .2192781692e-1, .9780721831, 0, 0, 0, 0, 0, 0, 0, 0, 0],
> [0, 0, 0, 0, 0, 0, 0, 0, 1.000000000, 0, 0, 0, 0, 0, 0, 0],
> [0, 0, 0, 0, 0, 0, .4145153749e-1, 0, .4466317983, 0, .5119166642, 0, 0, 0,
> 0,0],
> [.3067484663e-1, 0, 0, 0, 0, 0, 0, .2249488753e-1, 0, .2147239264e-1,
> .9253578732, 0, 0, 0, 0, 0],
> [0, 0, 1.000000000, 0, 0, 0, 0, 0, 0, 0, 0, 0, 0, 0, 0, 0],
> [0, 0, 0, 0, 0, 0, 1, 0, 0, 0, 0, 0, 0, 0, 0, 0],
> [0, .4153858935, 0, 0, 0, 0, 0, 0, 0, 0, 0, 0, 0, .5846141065, 0, 0],
> [0, 0, 0, 0, 0, 0, 0, 0, 1, 0, 0, 0, 0, 0, 0, 0],
> [0, 0, .4155813571, 0, 0, 0, 0, 0, 0, 0, 0, 0, 0, 0, .5844186429, 0],
> [0, 0, 0, 0, 0, 0, 0, 0, 0, 0, 1, 0, 0, 0, 0, 0],
> [0, 0, 0, 0, 0, .1647420070e-1, .2879751239, 0, .3386950150, 0, 0, 0, 0, 0, 0,
> .3568556603],
> [0, 0, 0, 0, 0, .5232854159e-1, 0, .1896075438e-1, 0, .1797934887e-1, 0, 0, 0,
> 0, 0, .9107313552],
> [0, 0, 0, 0, 0, 0, .2886134872, 0, 0, 0, .3504494278, 0, 0, 0, 0,
> .3609370850],
> [0, 0, 0, 0, 0, 0, 0, 0, .1047286614, 0, .3175670745, 0, 0, 0, 0,
> .5777042641],
> [0, 0, 0, 0, 0, 0, 0, 0, 0, 0, 0, 0, 0, 0, 0, 1]]):
> 
> M5 := array([
> [0, .5944514692e-1, .3720827624, .5684720906, 0, 0, 0, 0, 0, 0, 0, 0, 0, 0, 0,
> 0],
> [0, 0, 0, 0, 0, .1158300264e-1, .9131274802, .7528951715e-1, 0, 0, 0, 0, 0, 0,
> 0, 0],
> [0, 0, 0, 0, 0, 0, 0, 0, .5847176080, .4152823920, 0, 0, 0, 0, 0, 0],
> [0, 0, 0, 0, 0, 0, 0, 0, .1002441078, 0, .8997558922, 0, 0, 0, 0, 0],
> [.5178726889e-1, 0, 0, 0, 0, 0, 0, .1005957105, 0, .3313474485, .5162695722,
> 0, 0, 0, 0, 0],
> [0, 0, 1.000000000, 0, 0, 0, 0, 0, 0, 0, 0, 0, 0, 0, 0, 0],
> [0, 0, 0, 1.000000000, 0, 0, 0, 0, 0, 0, 0, 0, 0, 0, 0, 0],
> [0, 0, 0, 0, 0, 0, 0, 1, 0, 0, 0, 0, 0, 0, 0, 0],
> [0, 0, 0, 0, 0, 0, 0, 0, 0, 0, 0, 0, 0, 0, 1.000000000, 0],
> [0, 0, 0, 0, 0, 0, 0, 0, 0, 0, 0, 0, 0, 0, 1.000000000, 0],
> [0, 0, 0, 0, 0, 0, 0, 0, 0, 0, 0, 0, 0, 0, 1.000000000, 0],
> [0, 0, 0, 0, 0, .3759397366e-2, .2378447405, 0, .3110275756, 0, 0, 0, 0, 0, 0,
> .4473682865],
> [0, 0, 0, 0, 0, .4390275335e-2, 0, .2668005134e-1, 0, .3667681324, 0, 0, 0, 0,
> 0, .6021615409],
> [0, 0, 0, 0, 0, 0, .2160879401, .8726623557e-1, 0, 0, .3564855999, 0, 0, 0, 0,
> .3401602244],
> [0, 0, 0, 0, 0, 0, 0, 0, 0, 0, 0, 0, 0, 0, 1, 0],
> [0, 0, 0, 0, 0, 0, 0, 0, 0, 0, 0, 0, 0, 0, 1.000000000, 0]]):
> 
> M6 := array([
> [0, 0, .7871287129, .2128712871, 0, 0, 0, 0, 0, 0, 0, 0, 0, 0, 0, 0],
> [.2378459379, 0, 0, 0, 0, .2875094263, .2671652516, .2074793841, 0, 0, 0, 0,
> 0,0, 0, 0],
> [0, 0, 1, 0, 0, 0, 0, 0, 0, 0, 0, 0, 0, 0, 0, 0],
> [0, 0, 0, 0, 0, 0, 0, 0, 1.000000000, 0, 0, 0, 0, 0, 0, 0],
> [.6263739017e-1, 0, 0, 0, 0, 0, 0, 0, 0, .6241756590, .3131869509, 0, 0, 0,
> 0,0],
> [0, 0, 1.000000000, 0, 0, 0, 0, 0, 0, 0, 0, 0, 0, 0, 0, 0],
> [0, 0, 0, .1587699164, 0, 0, 0, 0, 0, 0, 0, 0, 0, .8412300836, 0, 0],
> [0, 0, 0, 0, .8711232734e-1, 0, 0, 0, 0, 0, 0, 0, .7100255752e-1,
> .8418851151,0, 0],
> [0, 0, .5777851259e-1, 0, 0, 0, 0, 0, 0, 0, 0, 0, 0, 0, .9422214874, 0],
> [0, 0, .4110812809, 0, 0, 0, 0, 0, 0, 0, 0, 0, 0, 0, .5889187191, 0],
> [0, 0, 0, .5802918014e-1, 0, 0, 0, 0, 0, 0, 0, 0, 0, .3576642751,
> .5843065447,0],
> [0, 0, 0, 0, 0, .1269532955, .9374998169e-1, 0, .3889159397, 0, 0, 0, 0, 0, 0,
> .3903807831],
> [0, 0, 0, 0, 0, .1660017823, 0, 0, 0, .2374300459, 0, 0, 0, 0, 0,
> .5965681718],
> [0, 0, 0, 0, 0, 0, 0, 0, 0, 0, 0, 0, 0, 0, 0, 1.000000000],
> [0, 0, 0, 0, 0, 0, 0, 0, 0, 0, 0, 0, 0, 0, 1, 0],
> [0, 0, 0, 0, 0, 0, 0, 0, 0, 0, 0, 0, 0, 0, 1.000000000, 0]]):
> 
> M7 := array([
> [0, 0, .5501153089, .4498846911, 0, 0, 0, 0, 0, 0, 0, 0, 0, 0, 0, 0],
> [.8226364532e-1, 0, 0, 0, 0, .1812942769, .7364420778, 0, 0, 0, 0, 0, 0, 0,
> 0,0],
> [0, 0, 1, 0, 0, 0, 0, 0, 0, 0, 0, 0, 0, 0, 0, 0],
> [0, 0, 0, 0, 0, 0, .4818180472, 0, .1383117242, 0, .3798702285, 0, 0, 0, 0,
> 0],
> [.1924686653, 0, 0, 0, 0, 0, 0, .6056976941e-1, 0, .8826445625e-1,
> .6586971091,0, 0, 0, 0, 0],
> [0, 0, .5249406235, 0, 0, 0, 0, 0, 0, 0, 0, .4750593765, 0, 0, 0, 0],
> [0, 0, 0, 0, 0, 0, 1, 0, 0, 0, 0, 0, 0, 0, 0, 0],
> [0, .2604791199, 0, 0, 0, 0, 0, 0, 0, 0, 0, 0, .1893710148, .5501498653, 0,
> 0],
> [0, 0, .9468104120, 0, 0, 0, 0, 0, 0, 0, 0, .5318958804e-1, 0, 0, 0, 0],
> [0, 0, .9590370163, 0, 0, 0, 0, 0, 0, 0, 0, 0, .4096298369e-1, 0, 0, 0],
> [0, 0, 0, 0, 0, 0, 0, 0, 0, 0, 1, 0, 0, 0, 0, 0],
> [0, 0, 0, 0, 0, 0, .4705347342, 0, 0, 0, 0, 0, 0, 0, 0, .5294652658],
> [0, 0, 0, 0, 0, .2094200279, 0, 0, 0, 0, 0, 0, 0, 0, 0, .7905799721],
> [0, 0, 0, 0, 0, 0, .3376044192, 0, 0, 0, .3157381821, 0, 0, 0, 0,
> .3466573987],
> [0, 0, 0, 0, 0, 0, 0, 0, .2901527229, .2780410040e-1, .3293312280, 0, 0, 0, 0,
> .3527119488],
> [0, 0, 0, 0, 0, 0, 0, 0, 0, 0, 0, 0, 0, 0, 0, 1]]):
> 
> 
> M8 := array([
> [0, 0, .6311120000, 0, .3688880000, 0, 0, 0, 0, 0, 0, 0, 0, 0, 0, 0],
> [.1317347628, 0, 0, 0, 0, 0, .8682652372, 0, 0, 0, 0, 0, 0, 0, 0, 0],
> [0, 0, 1, 0, 0, 0, 0, 0, 0, 0, 0, 0, 0, 0, 0, 0],
> [.3001336362, 0, 0, 0, 0, 0, .3823527996, 0, 0, 0, .3175135642, 0, 0, 0, 0,
> 0],
> [0, 0, 0, 0, 0, 0, 0, 0, 0, 1.000000000, 0, 0, 0, 0, 0, 0],
> [0, .4584527221e-1, .3381088825, 0, 0, 0, 0, 0, 0, 0, 0, 0, .6160458453, 0,
> 0,0],
> [0, 0, 0, 0, 0, 0, 0, 0, 0, 0, 0, 0, 0, 1.000000000, 0, 0],
> [0, .6035193224e-1, 0, 0, .2039721864, 0, 0, 0, 0, 0, 0, 0, .5164245738,
> .2192513075, 0, 0],
> [0, 0, .4185009846, .2585661071, 0, 0, 0, 0, 0, 0, 0, .3229329083, 0, 0, 0,
> 0],
> [0, 0, .1389585331, 0, 0, 0, 0, 0, 0, 0, 0, 0, .8610414669, 0, 0, 0],
> [0, 0, 0, 0, .4666658667, 0, 0, 0, 0, 0, 0, 0, 0, .5333341333, 0, 0],
> [0, 0, 0, 0, 0, .9699778014e-1, .3198612655, 0, 0, 0, 0, 0, 0, 0, 0,
> .5831409544],
> [0, 0, 0, 0, 0, 0, 0, 0, 0, 0, 0, 0, 1, 0, 0, 0],
> [0, 0, 0, 0, 0, 0, 0, 0, 0, 0, 0, 0, 0, 0, 0, 1.000000000],
> [0, 0, 0, 0, 0, 0, 0, 0, .1257461571e-2, .3376717926, .3011765721, 0, 0, 0,
> 0,.3598941738],
> [0, 0, 0, 0, 0, 0, 0, 0, 0, 0, 0, 0, 1.000000000, 0, 0, 0]]):
> 
> 
> M9 := array([
> [0, 0, 0, .4813587160, .5186412840, 0, 0, 0, 0, 0, 0, 0, 0, 0, 0, 0],
> [.3187509228, 0, 0, 0, 0, .4043746714, .2272269889, .4964741700e-1, 0, 0, 0,
> 0,0, 0, 0, 0],
> [.4061472694e-1, 0, 0, 0, 0, .2583241529, 0, 0, .3874864490, .3135746712, 0,
> 0,0, 0, 0, 0],
> [0, 0, 0, 0, 0, 0, 0, 0, .8155551585, 0, .1844448415, 0, 0, 0, 0, 0],
> [0, 0, 0, 0, 0, 0, 0, 0, 0, .7594917481, .2405082519, 0, 0, 0, 0, 0],
> [0, 0, 0, 0, 0, 0, 0, 0, 0, 0, 0, .8494612903, .1505387097, 0, 0, 0],
> [0, 0, 0, .4403038728, 0, 0, 0, 0, 0, 0, 0, .5596961272, 0, 0, 0, 0],
> [0, 0, 0, 0, .4173912485, 0, 0, 0, 0, 0, 0, 0, .4215719837, .1610367678, 0,
> 0],
> [0, 0, 0, 0, 0, 0, 0, 0, 1, 0, 0, 0, 0, 0, 0, 0],
> [0, 0, 0, 0, 0, 0, 0, 0, 0, 1, 0, 0, 0, 0, 0, 0],
> [0, 0, 0, 0, 0, 0, 0, 0, 0, 0, 1, 0, 0, 0, 0, 0],
> [0, 0, 0, 0, 0, 0, 0, 0, 1.000000000, 0, 0, 0, 0, 0, 0, 0],
> [0, 0, 0, 0, 0, 0, 0, 0, 0, 1.000000000, 0, 0, 0, 0, 0, 0],
> [0, 0, 0, 0, 0, 0, .8305261021e-1, 0, 0, 0, .4814586668, 0, 0, 0, 0,
> .4354887230],
> [0, 0, 0, 0, 0, 0, 0, 0, .2693082916, .2523505370, .2454667568, 0, 0, 0, 0,
> .2328744147],
> [0, 0, 0, 0, 0, 0, 0, 0, 0, 0, 0, .7434449438, .2565550562, 0, 0, 0]]):
> 
> 
> M10 := array([
> [0, .3763379579, .3940844388, .2295776033, 0, 0, 0, 0, 0, 0, 0, 0, 0, 0, 0,
> 0],
> [0, 1, 0, 0, 0, 0, 0, 0, 0, 0, 0, 0, 0, 0, 0, 0],
> [0, 0, 1, 0, 0, 0, 0, 0, 0, 0, 0, 0, 0, 0, 0, 0],
> [0, 0, 0, 0, 0, 0, .2201397847, 0, .7798602153, 0, 0, 0, 0, 0, 0, 0],
> [.9186737462e-1, 0, 0, 0, 0, 0, 0, .4717620312, 0, .4363705942, 0, 0, 0, 0, 0,
> 0],
> [0, .2511855632, .2560833318, 0, 0, 0, 0, 0, 0, 0, 0, .2469097645,
> .2458213404, 0, 0, 0],
> [0, .5344177894, 0, 0, 0, 0, 0, 0, 0, 0, 0, .4655822106, 0, 0, 0, 0],
> [0, .5589743590, 0, 0, 0, 0, 0, 0, 0, 0, 0, 0, .4410256410, 0, 0, 0],
> [0, 0, .2804465349, 0, 0, 0, 0, 0, 0, 0, 0, .1486031707, 0, 0, .5709502944,
> 0],
> [0, 0, .3063290159, 0, 0, 0, 0, 0, 0, 0, 0, 0, .2227846698, 0, .4708863144,
> 0],
> [0, 0, 0, .3272637965, .1969734550, 0, 0, 0, 0, 0, 0, 0, 0, .4466042868e-1,
> .4311023198, 0],
> [0, 0, 0, 0, 0, 0, 0, 0, 0, 0, 0, 1, 0, 0, 0, 0],
> [0, 0, 0, 0, 0, 0, 0, 0, 0, 0, 0, 0, 1, 0, 0, 0],
> [0, 0, 0, 0, 0, 0, .3482377336, .3628021978, 0, 0, 0, 0, 0, 0, 0,
> .2889600686],
> [0, 0, 0, 0, 0, 0, 0, 0, 0, 0, 0, 0, 0, 0, 1, 0],
> [0, 0, 0, 0, 0, 0, 0, 0, 0, 0, 0, .2884117620, .2832283500, 0, .4283598879,
> 0]]):
> 
> M11 := array([
> [0, .2055973783, .3724433778, 0, .4219592439, 0, 0, 0, 0, 0, 0, 0, 0, 0, 0,
> 0],
> [0, 0, 0, 0, 0, .3881860759, .1402949367, .4715189873, 0, 0, 0, 0, 0, 0, 0,
> 0],
> [0, 0, 0, 0, 0, 1.000000000, 0, 0, 0, 0, 0, 0, 0, 0, 0, 0],
> [.4452710826, 0, 0, 0, 0, 0, .5547289174, 0, 0, 0, 0, 0, 0, 0, 0, 0],
> [0, 0, 0, 0, 0, 0, 0, 1.000000000, 0, 0, 0, 0, 0, 0, 0, 0],
> [0, 0, 0, 0, 0, 0, 0, 0, 0, 0, 0, .4632465984e-1, .9536753402, 0, 0, 0],
> [0, 0, 0, 0, 0, 0, 0, 0, 0, 0, 0, .2758620690, 0, .7241379310, 0, 0],
> [0, 0, 0, 0, 0, 0, 0, 0, 0, 0, 0, 0, .5774809365, .4225190635, 0, 0],
> [0, 0, .4863243797, .1025581844e-1, 0, 0, 0, 0, 0, 0, 0, .5011855081, 0, 0,
> .2234293786e-2, 0],
> [0, 0, .2818533557e-1, 0, .1409310896, 0, 0, 0, 0, 0, 0, 0, .8308835748, 0,
> 0,0],
> [0, 0, 0, .7426932971e-2, .4627575362, 0, 0, 0, 0, 0, 0, 0, 0, .5298155309, 0,
> 0],
> [0, 0, 0, 0, 0, 0, 0, 0, 0, 0, 0, 0, 0, 0, 0, 1.000000000],
> [0, 0, 0, 0, 0, 0, 0, 0, 0, 0, 0, 0, 0, 0, 0, 1.000000000],
> [0, 0, 0, 0, 0, 0, 0, 0, 0, 0, 0, 0, 0, 0, 0, 1.000000000],
> [0, 0, 0, 0, 0, 0, 0, 0, 0, .4108437982, 0, 0, 0, 0, 0, .5891562018],
> [0, 0, 0, 0, 0, 0, 0, 0, 0, 0, 0, 0, 0, 0, 0, 1]]):
> 
> M12 := array([
> [0, 0, .9346581030, .6534189695e-1, 0, 0, 0, 0, 0, 0, 0, 0, 0, 0, 0, 0],
> [1.000000000, 0, 0, 0, 0, 0, 0, 0, 0, 0, 0, 0, 0, 0, 0, 0],
> [0, 0, 0, 0, 0, 0, 0, 0, .4264739619, .5735260381, 0, 0, 0, 0, 0, 0],
> [0, 0, 0, 0, 0, 0, 0, 0, .9254144471, 0, .7458555294e-1, 0, 0, 0, 0, 0],
> [.1376396351, 0, 0, 0, 0, 0, 0, 0, 0, .6544952910, .2078650739, 0, 0, 0, 0,
> 0],
> [0, .2813105007, .3794257798, 0, 0, 0, 0, 0, 0, 0, 0, .3357406613,
> .3523058201e-2, 0, 0, 0],
> [0, .2961777699, 0, .3408000727, 0, 0, 0, 0, 0, 0, 0, .3511111149, 0,
> .1191104254e-1, 0, 0],
> [0, .4799628903, 0, 0, .5200371097, 0, 0, 0, 0, 0, 0, 0, 0, 0, 0, 0],
> [0, 0, 0, 0, 0, 0, 0, 0, 1, 0, 0, 0, 0, 0, 0, 0],
> [0, 0, 0, 0, 0, 0, 0, 0, 0, 1, 0, 0, 0, 0, 0, 0],
> [0, 0, 0, 0, 0, 0, 0, 0, 0, 0, 1, 0, 0, 0, 0, 0],
> [0, 0, 0, 0, 0, 0, 0, 0, 1.000000000, 0, 0, 0, 0, 0, 0, 0],
> [0, 0, 0, 0, 0, 0, 0, .8880647319e-2, 0, .9649207504, 0, 0, 0, 0, 0,
> .2619860231e-1],
> [0, 0, 0, 0, 0, 0, 0, .2099999580e-1, 0, 0, .9385000123, 0, 0, 0, 0,
> .4049999190e-1],
> [0, 0, 0, 0, 0, 0, 0, 0, .3445074599, .3460812087, .2960339943, 0, 0, 0, 0,
> .1337733711e-1],
> [0, 0, 0, 0, 0, 0, 0, 0, 0, 0, 0, 1.000000000, 0, 0, 0, 0]]):
> 
> 
> M13 := array([
> [0, 0, .3671914961, .6328085039, 0, 0, 0, 0, 0, 0, 0, 0, 0, 0, 0, 0],
> [.6310357404e-1, 0, 0, 0, 0, .7952341508e-1, .8573730109, 0, 0, 0, 0, 0, 0, 0,
> 0, 0],
> [0, 0, 0, 0, 0, 0, 0, 0, 1.000000000, 0, 0, 0, 0, 0, 0, 0],
> [0, 0, 0, 0, 0, 0, .5900874016e-1, 0, .3867230967, 0, .5542681631, 0, 0, 0, 0,
> 0],
> [.7749078635e-1, 0, 0, 0, 0, 0, 0, .3173424823e-1, 0, .2714021803,
> .6193727851, 0, 0, 0, 0, 0],
> [0, 0, .6252319574, 0, 0, 0, 0, 0, 0, 0, 0, .1808906052, .1938774374, 0, 0,
> 0],
> [0, 0, 0, 0, 0, 0, 1, 0, 0, 0, 0, 0, 0, 0, 0, 0],
> [0, .3198078821e-1, 0, 0, 0, 0, 0, 0, 0, 0, 0, 0, .4409590842, .5270601276, 0,
> 0],
> [0, 0, 0, 0, 0, 0, 0, 0, 0, 0, 0, 0, 0, 0, 1.000000000, 0],
> [0, 0, .1514360313, 0, 0, 0, 0, 0, 0, 0, 0, 0, 0, 0, .8485639687, 0],
> [0, 0, 0, 0, 0, 0, 0, 0, 0, 0, 0, 0, 0, 0, 1.000000000, 0],
> [0, 0, 0, 0, 0, 0, .2841514484, 0, .3277700228, 0, 0, 0, 0, 0, 0,
> .3880785288],
> [0, 0, 0, 0, 0, 0, 0, 0, 0, .1752484192, 0, 0, 0, 0, 0, .8247515808],
> [0, 0, 0, 0, 0, 0, .2738393248, 0, 0, 0, .3431098415, 0, 0, 0, 0,
> .3830508337],
> [0, 0, 0, 0, 0, 0, 0, 0, 0, 0, 0, 0, 0, 0, 0, 1.000000000],
> [0, 0, 0, 0, 0, 0, 0, 0, 0, 0, 0, 0, 0, 0, 0, 1]]):
> 
> M14 := array([
> [0, .4878056712e-1, .5826562320, 0, .3685632009, 0, 0, 0, 0, 0, 0, 0, 0, 0, 0,
> 0],
> [0, 1, 0, 0, 0, 0, 0, 0, 0, 0, 0, 0, 0, 0, 0, 0],
> [0, 0, 0, 0, 0, 0, 0, 0, 0, 1.000000000, 0, 0, 0, 0, 0, 0],
> [.7146233157, 0, 0, 0, 0, 0, 0, 0, .2853766843, 0, 0, 0, 0, 0, 0, 0],
> [0, 0, 0, 0, 0, 0, 0, 0, 0, 1.000000000, 0, 0, 0, 0, 0, 0],
> [0, .2272393379, .5188744354, 0, 0, 0, 0, 0, 0, 0, 0, 0, .2538862267, 0, 0,
> 0],
> [0, .4851816444, 0, .4311663480, 0, 0, 0, 0, 0, 0, 0, .8365200765e-1, 0, 0, 0,
> 0],
> [0, .2448783435, 0, 0, .4751213756, 0, 0, 0, 0, 0, 0, 0, .2800002810, 0, 0,
> 0],
> [0, 0, 1.000000000, 0, 0, 0, 0, 0, 0, 0, 0, 0, 0, 0, 0, 0],
> [0, 0, 0, 0, 0, 0, 0, 0, 0, 1, 0, 0, 0, 0, 0, 0],
> [0, 0, 0, .4524163380, .5472537264, 0, 0, 0, 0, 0, 0, 0, 0, 0, .3299356101e-3,
> 0],
> [0, 0, 0, 0, 0, .4901439176, 0, 0, .5098560824, 0, 0, 0, 0, 0, 0, 0],
> [0, 0, 0, 0, 0, 0, 0, 0, 0, 1.000000000, 0, 0, 0, 0, 0, 0],
> [0, 0, 0, 0, 0, 0, .3002414053e-1, .9220602935, 0, 0, .1821094940e-1, 0, 0, 0,
> 0, .2970461658e-1],
> [0, 0, 0, 0, 0, 0, 0, 0, .4274193548, .5675030466, 0, 0, 0, 0, 0,
> .5077598566e-2],
> [0, 0, 0, 0, 0, 0, 0, 0, 0, 0, 0, .1457872968, .8542127032, 0, 0, 0]]):
> 
> M15 := array([
> [1, 0, 0, 0, 0, 0, 0, 0, 0, 0, 0, 0, 0, 0, 0, 0],
> [.2126650661, 0, 0, 0, 0, .2715882271, .3616662982, .1540804086, 0, 0, 0, 0,
> 0, 0, 0, 0],
> [.1464604894, 0, 0, 0, 0, .2880389624, 0, 0, .2066723493, .3588281989, 0, 0,
> 0, 0, 0, 0],
> [.1350114542, 0, 0, 0, 0, 0, .3867275270, 0, .1773457113, 0, .3009153075, 0,
> 0, 0, 0, 0],
> [.3565579988e-1, 0, 0, 0, 0, 0, 0, 0, 0, .4586709351, .5056732651, 0, 0, 0, 0,
> 0],
> [0, 0, 0, 0, 0, 0, 0, 0, 0, 0, 0, .3215852743, .6784147257, 0, 0, 0],
> [0, 0, 0, 0, 0, 0, 1, 0, 0, 0, 0, 0, 0, 0, 0, 0],
> [0, 0, 0, 0, .1723751063, 0, 0, 0, 0, 0, 0, 0, .5719170248, .2557078689, 0,
> 0],
> [0, 0, 0, 0, 0, 0, 0, 0, 0, 0, 0, 1.000000000, 0, 0, 0, 0],
> [0, 0, 0, 0, 0, 0, 0, 0, 0, 0, 0, 0, 1.000000000, 0, 0, 0],
> [0, 0, 0, 0, 0, 0, 0, 0, 0, 0, 1, 0, 0, 0, 0, 0],
> [0, 0, 0, 0, 0, 0, .2834074301, 0, 0, 0, 0, 0, 0, 0, 0, .7165925699],
> [0, 0, 0, 0, 0, 0, 0, 0, 0, 0, 0, 0, 0, 0, 0, 1.000000000],
> [0, 0, 0, 0, 0, 0, .2964940265, 0, 0, 0, .1821648279, 0, 0, 0, 0,
> .5213411455],
> [0, 0, 0, 0, 0, 0, 0, 0, .2255064695, .2427255817, .2453959679, 0, 0, 0, 0,
> .2863719809],
> [0, 0, 0, 0, 0, 0, 0, 0, 0, 0, 0, 0, 0, 0, 0, 1]]):
> 
> 
> 
> N1 := array([],1..16,1..16):
> N2 := array([],1..16,1..16):
> N3 := array([],1..16,1..16):
> N4 := array([],1..16,1..16):
> N5 := array([],1..16,1..16):
> N6 := array([],1..16,1..16):
> N7 := array([],1..16,1..16):
> N8 := array([],1..16,1..16):
> N9 := array([],1..16,1..16):
> N10 := array([],1..16,1..16):
> N11 := array([],1..16,1..16):
> N12 := array([],1..16,1..16):
> N13 := array([],1..16,1..16):
> N14 := array([],1..16,1..16):
> N15 := array([],1..16,1..16):
> 
> for i from 1 to 16 do for j from 1 to 16 do
> N1[i,j] := M1[i,j]*cat(an[1],`_`,labels2[i][],`_`,labels2[j][]):
> N2[i,j] := M2[i,j]*cat(an[2],`_`,labels2[i][],`_`,labels2[j][]):
> N3[i,j] := M3[i,j]*cat(an[3],`_`,labels2[i][],`_`,labels2[j][]):
> N4[i,j] := M4[i,j]*cat(an[4],`_`,labels2[i][],`_`,labels2[j][]):
> N5[i,j] := M5[i,j]*cat(an[5],`_`,labels2[i][],`_`,labels2[j][]):
> N6[i,j] := M6[i,j]*cat(an[6],`_`,labels2[i][],`_`,labels2[j][]):
> N7[i,j] := M7[i,j]*cat(an[7],`_`,labels2[i][],`_`,labels2[j][]):
> N8[i,j] := M8[i,j]*cat(an[8],`_`,labels2[i][],`_`,labels2[j][]):
> N9[i,j] := M9[i,j]*cat(an[9],`_`,labels2[i][],`_`,labels2[j][]):
> N10[i,j] := M10[i,j]*cat(an[10],`_`,labels2[i][],`_`,labels2[j][]):
> N11[i,j] := M11[i,j]*cat(an[11],`_`,labels2[i][],`_`,labels2[j][]):
> N12[i,j] := M12[i,j]*cat(an[12],`_`,labels2[i][],`_`,labels2[j][]):
> N13[i,j] := M13[i,j]*cat(an[13],`_`,labels2[i][],`_`,labels2[j][]):
> N14[i,j] := M14[i,j]*cat(an[14],`_`,labels2[i][],`_`,labels2[j][]):
> N15[i,j] := M15[i,j]*cat(an[15],`_`,labels2[i][],`_`,labels2[j][]):
> od: od:
> 
> 
> IdentityMatrix := array([],1..16,1..16):
> for i from 1 to 16 do
> for j from 1 to 16 do
> if (i = j) then IdentityMatrix[i,j] := 1: else IdentityMatrix[i,j] := 0: fi:
> od:od:
> 
> choices := [1,2,3,4,5,6,7,8,9,10,11,12,13,14,15]:
> length2 := cartprod([choices,choices]):
> length3 := cartprod([choices,choices,choices]):
> length4 := cartprod([choices,choices,choices,choices]):
> length5 := cartprod([choices,choices,choices,choices,choices]):
> length6 := cartprod([choices,choices,choices,choices,choices,choices]):
> 
> for L in [ length2,length3,length4,length5,length6 ] do
> 
> winners := [[0,{}],[0,{}],[0,{}],[0,{}],[0,{}],[0,{}],[0,{}],[0,{}],
> [0,{}],[0,{}],[0,{}],[0,{}],[0,{}],[0,{}],[0,{}],[0,{}]]:
> 
> while not L[finished] do seqq := L[nextvalue]():
> R := IdentityMatrix:
> for i from 1 to nops(seqq) do R := multiply(R,cat(M,seqq[i])): od:
> # lprint(seqq,time());
> for gg from 2 to 16 do
> if (R[gg,1] > winners[gg][1]) then
> winners[gg][1] := R[gg,1]:
> winners[gg][2] := {seqq}:
> fi:
> if (R[gg,1] = winners[gg][1]) then
> winners[gg][2] := winners[gg][2] union {seqq}:
> fi:
> od:
> end do:
> 
> pathways := {}:
> 
> for gg from 2 to 16 do
> if (winners[gg][1]=0) then winners[gg][1] := NONE: winners[gg][2] := {}: fi:
> print(` `);
> 
> lprint(labels2[gg],evalf(winners[gg][1])=winners[gg][1],nops(winners[gg][2]));
> druglabels := {}:
> for seqq in winners[gg][2] do uu := []:
> for i from 1 to nops(seqq) do uu := [uu[],an[seqq[i]]]: od:
> druglabels := druglabels union {uu}:
> 
> R := IdentityMatrix:
> for i from 1 to nops(seqq) do R := multiply(R,cat(N,seqq[i])): od:
> genfct := expand(R[gg,1]):
> mypathways := {}:
> if (type(genfct,monomial)) then
> mypathways := mypathways union {genfct}:
> else
> for j from 1 to nops(genfct) do
> mypathways := mypathways union {op(j,genfct)}:
> od:
> fi:
> lprint(uu,nops(mypathways));
> for mm in mypathways do lprint(mm); od:
> pathways := pathways union mypathways:
> od:
> od:
> 
> print(` `); lprint(`Transitions used in optimal pathways:`);
> 
> for transition in indets(pathways) do
> count := 0:
> for pp in pathways do
> if (member(transition,indets(pp))) then count := count + 1: fi:
> od:
> lprint(transition,count);
> od:
> print(time());
> 
> od:
> 
> 
                                       
[1, 0, 0, 0], 1.000000000 = 1.000000000, 3 [CTT, CPR], 1
1.000000000*CTT_1000_1000*CPR_1000_0000 [CPR, FEP], 1
1.000000000*CPR_1000_0000*FEP_0000_0000 [TZP, CPR], 1
1.000000000*TZP_1000_1000*CPR_1000_0000
                                       
[0, 1, 0, 0], .6171861963 = .6171861963, 6 [AM, FEP], 1
.6171861963*AM_0100_0000*FEP_0000_0000 [CEC, AM], 1
.6171861963*CEC_0100_0100*AM_0100_0000 [CXM, AM], 1
.6171861963*CXM_0100_0100*AM_0100_0000 [CRO, AM], 1
.6171861963*CRO_0100_0100*AM_0100_0000 [AMC, AM], 1
.6171861963*AMC_0100_0100*AM_0100_0000 [CTT, AM], 1
.6171861963*CTT_0100_0100*AM_0100_0000
                                       
[0, 0, 1, 0], .7146233157 = .7146233157, 2 [AM, TZP], 1
.7146233157*AM_0010_0010*TZP_0010_0000 [TZP, FEP], 1
.7146233157*TZP_0010_0000*FEP_0000_0000
                                       
[0, 0, 0, 1], .2871466592 = .2871466592, 1 [CEC, FEP], 1
.2871466592*CEC_0001_0000*FEP_0000_0000
                                       
[1, 1, 0, 0], .6171861963 = .6171861963, 3 [CTX, AM], 1
.6171861963*CTX_1100_0100*AM_0100_0000 [ZOX, AM], 1
.6171861963*ZOX_1100_0100*AM_0100_0000 [CXM, AM], 1
.6171861963*CXM_1100_0100*AM_0100_0000
                                       
[1, 0, 1, 0], .7146233157 = .7146233157, 1 [ZOX, TZP], 1
.7146233157*ZOX_1010_0010*TZP_0010_0000
                                       
[1, 0, 0, 1], .5589743590 = .5589743590, 1 [CTT, CPR], 1
.5589743590*CTT_1001_1000*CPR_1000_0000
                                       
[0, 1, 1, 0], .6171861963 = .6171861963, 1 [TZP, AM], 1
.6171861963*TZP_0110_0100*AM_0100_0000
                                       
[0, 1, 0, 1], .5919044082 = .5919044082, 1 [CRO, AM], 1
.5919044082*CRO_0101_0100*AM_0100_0000
                                       
[0, 0, 1, 1], .3614666547 = .3614666547, 1 [AM, TZP], 1
.3614666547*AM_0011_0010*TZP_0010_0000
                                       
[1, 1, 1, 0], NONE = NONE, 0
                                       
[1, 1, 0, 1], NONE = NONE, 0
                                       
[1, 0, 1, 1], NONE = NONE, 0
                                       
[0, 1, 1, 1], NONE = NONE, 0
                                       
[1, 1, 1, 1], NONE = NONE, 0
                                       
`Transitions used in optimal pathways:` AMC_0100_0100, 1 AM_0010_0010, 1
AM_0011_0010, 1 AM_0100_0000, 11 CEC_0001_0000, 1 CEC_0100_0100, 1
CPR_1000_0000, 4 CRO_0100_0100, 1 CRO_0101_0100, 1
CTT_0100_0100, 1 CTT_1000_1000, 1 CTT_1001_1000, 1 CTX_1100_0100, 1
CXM_0100_0100, 1 CXM_1100_0100, 1 FEP_0000_0000, 4 TZP_0010_0000, 4
TZP_0110_0100, 1 TZP_1000_1000, 1 ZOX_1010_0010, 1 ZOX_1100_0100, 1
                                    2.247
                                       
[1, 0, 0, 0], 1.000000000 = 1.000000000, 7 [CTT, CTT, CPR], 1
1.000000000*CTT_1000_1000^2*CPR_1000_0000 [CTT, CPR, FEP], 1
1.000000000*CTT_1000_1000*CPR_1000_0000*FEP_0000_0000 [CTT, TZP, CPR], 1
1.000000000*CTT_1000_1000*TZP_1000_1000*CPR_1000_0000 [CPR, FEP, FEP], 1
1.000000000*CPR_1000_0000*FEP_0000_0000^2 [TZP, CTT, CPR], 1
1.000000000*CTT_1000_1000*TZP_1000_1000*CPR_1000_0000 [TZP, CPR, FEP], 1
1.000000000*TZP_1000_1000*CPR_1000_0000*FEP_0000_0000 [TZP, TZP, CPR], 1
1.000000000*TZP_1000_1000^2*CPR_1000_0000
                                       
[0, 1, 0, 0], .6171861963 = .6171861963, 36 [AM, FEP, FEP], 1
.6171861963*AM_0100_0000*FEP_0000_0000^2 [CEC, AM, FEP], 1
.6171861963*CEC_0100_0100*AM_0100_0000*FEP_0000_0000
[CEC, CEC, AM], 1 .6171861963*CEC_0100_0100^2*AM_0100_0000 [CEC, CXM, AM], 1
.6171861963*CEC_0100_0100*CXM_0100_0100*AM_0100_0000 [CEC, CRO, AM], 1
.6171861963*CEC_0100_0100*CRO_0100_0100*AM_0100_0000 [CEC, AMC, AM], 1
.6171861963*CEC_0100_0100*AMC_0100_0100*AM_0100_0000 [CEC, CTT, AM], 1
.6171861963*CEC_0100_0100*CTT_0100_0100*AM_0100_0000 [CTX, TZP, AM], 1
.6171861963*CTX_0100_0110*TZP_0110_0100*AM_0100_0000 [CXM, AM, FEP], 1
.6171861963*CXM_0100_0100*AM_0100_0000*FEP_0000_0000 [CXM, CEC, AM], 1
.6171861963*CEC_0100_0100*CXM_0100_0100*AM_0100_0000 [CXM, CXM, AM], 1
.6171861963*CXM_0100_0100^2*AM_0100_0000 [CXM, CRO, AM], 1
.6171861963*CXM_0100_0100*CRO_0100_0100*AM_0100_0000 [CXM, AMC, AM], 1
.6171861963*CXM_0100_0100*AMC_0100_0100*AM_0100_0000 [CXM, CTT, AM], 1
.6171861963*CXM_0100_0100*CTT_0100_0100*AM_0100_0000
[CRO, AM, FEP], 1 .6171861963*CRO_0100_0100*AM_0100_0000*FEP_0000_0000 [CRO,
CEC, AM], 1 .6171861963*CEC_0100_0100*CRO_0100_0100*AM_0100_0000 [CRO, CXM, AM],
1 .6171861963*CXM_0100_0100*CRO_0100_0100*AM_0100_0000 [CRO, CRO, AM], 1
.6171861963*CRO_0100_0100^2*AM_0100_0000 [CRO, AMC, AM], 1
.6171861963*CRO_0100_0100*AMC_0100_0100*AM_0100_0000 [CRO, CTT, AM], 1
.6171861963*CRO_0100_0100*CTT_0100_0100*AM_0100_0000 [AMC, AM, FEP], 1
.6171861963*AMC_0100_0100*AM_0100_0000*FEP_0000_0000 [AMC, CEC, AM], 1
.6171861963*CEC_0100_0100*AMC_0100_0100*AM_0100_0000 [AMC, CXM, AM], 1
.6171861963*CXM_0100_0100*AMC_0100_0100*AM_0100_0000 [AMC, CRO, AM], 1
.6171861963*CRO_0100_0100*AMC_0100_0100*AM_0100_0000 [AMC, AMC, AM], 1
.6171861963*AMC_0100_0100^2*AM_0100_0000 [AMC, CTT, AM], 1
.6171861963*AMC_0100_0100*CTT_0100_0100*AM_0100_0000
[CTT, AM, FEP], 1 .6171861963*CTT_0100_0100*AM_0100_0000*FEP_0000_0000 [CTT,
CEC, AM], 1 .6171861963*CEC_0100_0100*CTT_0100_0100*AM_0100_0000 [CTT, CXM, AM],
1 .6171861963*CXM_0100_0100*CTT_0100_0100*AM_0100_0000 [CTT, CRO, AM], 1
.6171861963*CRO_0100_0100*CTT_0100_0100*AM_0100_0000 [CTT, AMC, AM], 1
.6171861963*AMC_0100_0100*CTT_0100_0100*AM_0100_0000 [CTT, CTT, AM], 1
.6171861963*CTT_0100_0100^2*AM_0100_0000 [SAM, CTX, AM], 1
.6171861963*SAM_0100_1100*CTX_1100_0100*AM_0100_0000 [SAM, ZOX, AM], 1
.6171861963*SAM_0100_1100*ZOX_1100_0100*AM_0100_0000 [SAM, CXM, AM], 1
.6171861963*SAM_0100_1100*CXM_1100_0100*AM_0100_0000 [CPD, TZP, AM], 1
.6171861963*CPD_0100_0110*TZP_0110_0100*AM_0100_0000
                                       
[0, 0, 1, 0], .7146233157 = .7146233157, 3 [AM, AM, TZP], 1
.7146233157*AM_0010_0010^2*TZP_0010_0000 [AM, TZP, FEP], 1
.7146233157*AM_0010_0010*TZP_0010_0000*FEP_0000_0000 [TZP, FEP, FEP], 1
.7146233157*TZP_0010_0000*FEP_0000_0000^2
                                       
[0, 0, 0, 1], .5919044082 = .5919044082, 2 [AMC, CRO, AM], 1
.5919044082*AMC_0001_0101*CRO_0101_0100*AM_0100_0000 [TZP, CRO, AM], 1
.5919044082*TZP_0001_0101*CRO_0101_0100*AM_0100_0000
                                       
[1, 1, 0, 0], .6171861963 = .6171861963, 18 [CTX, AM, FEP], 1
.6171861963*CTX_1100_0100*AM_0100_0000*FEP_0000_0000 [CTX, CEC, AM], 1
.6171861963*CTX_1100_0100*CEC_0100_0100*AM_0100_0000 [CTX, CXM, AM], 1
.6171861963*CTX_1100_0100*CXM_0100_0100*AM_0100_0000 [CTX, CRO, AM], 1
.6171861963*CTX_1100_0100*CRO_0100_0100*AM_0100_0000 [CTX, AMC, AM], 1
.6171861963*CTX_1100_0100*AMC_0100_0100*AM_0100_0000 [CTX, CTT, AM], 1
.6171861963*CTX_1100_0100*CTT_0100_0100*AM_0100_0000 [ZOX, AM, FEP], 1
.6171861963*ZOX_1100_0100*AM_0100_0000*FEP_0000_0000
[ZOX, CEC, AM], 1 .6171861963*ZOX_1100_0100*CEC_0100_0100*AM_0100_0000 [ZOX,
CXM, AM], 1 .6171861963*ZOX_1100_0100*CXM_0100_0100*AM_0100_0000 [ZOX, CRO, AM],
1 .6171861963*ZOX_1100_0100*CRO_0100_0100*AM_0100_0000 [ZOX, AMC, AM], 1
.6171861963*ZOX_1100_0100*AMC_0100_0100*AM_0100_0000 [ZOX, CTT, AM], 1
.6171861963*ZOX_1100_0100*CTT_0100_0100*AM_0100_0000 [CXM, AM, FEP], 1
.6171861963*CXM_1100_0100*AM_0100_0000*FEP_0000_0000 [CXM, CEC, AM], 1
.6171861963*CXM_1100_0100*CEC_0100_0100*AM_0100_0000 [CXM, CXM, AM], 1
.6171861963*CXM_1100_0100*CXM_0100_0100*AM_0100_0000 [CXM, CRO, AM], 1
.6171861963*CXM_1100_0100*CRO_0100_0100*AM_0100_0000 [CXM, AMC, AM], 1
.6171861963*CXM_1100_0100*AMC_0100_0100*AM_0100_0000 [CXM, CTT, AM], 1
.6171861963*CXM_1100_0100*CTT_0100_0100*AM_0100_0000
                                       
[1, 0, 1, 0], .7146233157 = .7146233157, 6 [CTX, ZOX, TZP], 1
.7146233157*CTX_1010_1010*ZOX_1010_0010*TZP_0010_0000 [ZOX, AM, TZP], 1
.7146233157*ZOX_1010_0010*AM_0010_0010*TZP_0010_0000
[ZOX, TZP, FEP], 1 .7146233157*ZOX_1010_0010*TZP_0010_0000*FEP_0000_0000 [CRO,
ZOX, TZP], 1 .7146233157*CRO_1010_1010*ZOX_1010_0010*TZP_0010_0000 [CPD, ZOX,
TZP], 1 .7146233157*CPD_1010_1010*ZOX_1010_0010*TZP_0010_0000 [FEP, ZOX, TZP], 1
.7146233157*FEP_1010_1010*ZOX_1010_0010*TZP_0010_0000
                                       
[1, 0, 0, 1], .5589743590 = .5589743590, 4 [ZOX, CTT, CPR], 1
.5589743590*ZOX_1001_1001*CTT_1001_1000*CPR_1000_0000 [CTT, CTT, CPR], 1
.5589743590*CTT_1001_1000*CTT_1000_1000*CPR_1000_0000 [CTT, CPR, FEP], 1
.5589743590*CTT_1001_1000*CPR_1000_0000*FEP_0000_0000 [CTT, TZP, CPR], 1
.5589743590*CTT_1001_1000*TZP_1000_1000*CPR_1000_0000
                                       
[0, 1, 1, 0], .6171861963 = .6171861963, 10 [AMP, TZP, AM], 1
.6171861963*AMP_0110_0110*TZP_0110_0100*AM_0100_0000
[CTX, TZP, AM], 1 .6171861963*CTX_0110_0110*TZP_0110_0100*AM_0100_0000 [CAZ,
TZP, AM], 1 .6171861963*CAZ_0110_0110*TZP_0110_0100*AM_0100_0000 [CPR, TZP, AM],
1 .6171861963*CPR_0110_0110*TZP_0110_0100*AM_0100_0000
[TZP, AM, FEP], 1 .6171861963*TZP_0110_0100*AM_0100_0000*FEP_0000_0000 [TZP,
CEC, AM], 1 .6171861963*TZP_0110_0100*CEC_0100_0100*AM_0100_0000 [TZP, CXM, AM],
1 .6171861963*TZP_0110_0100*CXM_0100_0100*AM_0100_0000 [TZP, CRO, AM], 1
.6171861963*TZP_0110_0100*CRO_0100_0100*AM_0100_0000 [TZP, AMC, AM], 1
.6171861963*TZP_0110_0100*AMC_0100_0100*AM_0100_0000 [TZP, CTT, AM], 1
.6171861963*TZP_0110_0100*CTT_0100_0100*AM_0100_0000
                                       
[0, 1, 0, 1], .5919044082 = .5919044082, 9 [CRO, AM, FEP], 1
.5919044082*CRO_0101_0100*AM_0100_0000*FEP_0000_0000 [CRO, CEC, AM], 1
.5919044082*CRO_0101_0100*CEC_0100_0100*AM_0100_0000 [CRO, CXM, AM], 1
.5919044082*CRO_0101_0100*CXM_0100_0100*AM_0100_0000 [CRO, CRO, AM], 1
.5919044082*CRO_0101_0100*CRO_0100_0100*AM_0100_0000 [CRO, AMC, AM], 1
.5919044082*CRO_0101_0100*AMC_0100_0100*AM_0100_0000 [CRO, CTT, AM], 1
.5919044082*CRO_0101_0100*CTT_0100_0100*AM_0100_0000
[CAZ, CRO, AM], 1 .5919044082*CAZ_0101_0101*CRO_0101_0100*AM_0100_0000 [CPR,
CRO, AM], 1 .5919044082*CPR_0101_0101*CRO_0101_0100*AM_0100_0000 [TZP, CRO, AM],
1 .5919044082*TZP_0101_0101*CRO_0101_0100*AM_0100_0000
                                       
[0, 0, 1, 1], .3614666547 = .3614666547, 9 [AMP, AM, TZP], 1
.3614666547*AMP_0011_0011*AM_0011_0010*TZP_0010_0000 [AM, AM, TZP], 1
.3614666547*AM_0011_0010*AM_0010_0010*TZP_0010_0000 [AM, TZP, FEP], 1
.3614666547*AM_0011_0010*TZP_0010_0000*FEP_0000_0000 [CEC, AM, TZP], 1
.3614666547*CEC_0011_0011*AM_0011_0010*TZP_0010_0000 [CTX, AM, TZP], 1
.3614666547*CTX_0011_0011*AM_0011_0010*TZP_0010_0000 [CRO, AM, TZP], 1
.3614666547*CRO_0011_0011*AM_0011_0010*TZP_0010_0000 [CAZ, AM, TZP], 1
.3614666547*CAZ_0011_0011*AM_0011_0010*TZP_0010_0000 [CPR, AM, TZP], 1
.3614666547*CPR_0011_0011*AM_0011_0010*TZP_0010_0000 [FEP, AM, TZP], 1
.3614666547*FEP_0011_0011*AM_0011_0010*TZP_0010_0000
                                       
[1, 1, 1, 0], .6171861963 = .6171861963, 2 [CAZ, TZP, AM], 1
.6171861963*CAZ_1110_0110*TZP_0110_0100*AM_0100_0000 [CPR, TZP, AM], 1
.6171861963*CPR_1110_0110*TZP_0110_0100*AM_0100_0000
                                       
[1, 1, 0, 1], .5919044082 = .5919044082, 2 [CAZ, CRO, AM], 1
.5919044082*CAZ_1101_0101*CRO_0101_0100*AM_0100_0000 [TZP, CRO, AM], 1
.5919044082*TZP_1101_0101*CRO_0101_0100*AM_0100_0000
                                       
[1, 0, 1, 1], .5319472198 = .5319472198, 1 [TZP, CTT, CPR], 3
.5154080615*CPR_1000_0000*TZP_1011_1001*CTT_1001_1000
0.1604543481e-1*CPR_1000_0000*TZP_1011_1010*CTT_1010_1000
0.4937235044e-3*TZP_1011_0011*CTT_0011_0001*CPR_0001_0000
                                       
[0, 1, 1, 1], .5856736097 = .5856736097, 1 [TZP, CRO, AM], 2
.3359075550*AM_0100_0000*TZP_0111_0101*CRO_0101_0100
.2497660547*AM_0100_0000*TZP_0111_0110*CRO_0110_0100
                                       
[1, 1, 1, 1], NONE = NONE, 0
                                       
`Transitions used in optimal pathways:` AMC_0001_0101, 1 AMC_0100_0100, 11
AMP_0011_0011, 1 AMP_0110_0110, 1 AM_0010_0010, 4 AM_0011_0010, 9 AM_0100_0000,
71 CAZ_0011_0011, 1 CAZ_0101_0101, 1 CAZ_0110_0110, 1 CAZ_1101_0101, 1
CAZ_1110_0110, 1 CEC_0011_0011, 1 CEC_0100_0100, 11 CPD_0100_0110, 1
CPD_1010_1010, 1 CPR_0001_0000, 1 CPR_0011_0011, 1 CPR_0101_0101, 1
CPR_0110_0110, 1 CPR_1000_0000, 12 CPR_1110_0110, 1 CRO_0011_0011, 1
CRO_0100_0100, 11 CRO_0101_0100, 14 CRO_0110_0100, 1 CRO_1010_1010, 1
CTT_0011_0001, 1 CTT_0100_0100, 11 CTT_1000_1000, 4 CTT_1001_1000, 5
CTT_1010_1000, 1 CTX_0011_0011, 1 CTX_0100_0110, 1 CTX_0110_0110, 1
CTX_1010_1010, 1 CTX_1100_0100, 7 CXM_0100_0100, 11 CXM_1100_0100, 7
FEP_0000_0000, 19 FEP_0011_0011, 1 FEP_1010_1010, 1 SAM_0100_1100, 3
TZP_0001_0101, 1 TZP_0010_0000, 18 TZP_0101_0101, 1 TZP_0110_0100, 14
TZP_0111_0101, 1 TZP_0111_0110, 1 TZP_1000_1000, 4 TZP_1011_0011, 1
TZP_1011_1001, 1 TZP_1011_1010, 1 TZP_1101_0101, 1 ZOX_1001_1001, 1
ZOX_1010_0010, 6 ZOX_1100_0100, 7
                                    47.851
                                       
[1, 0, 0, 0], 1.000000000 = 1.000000000, 15 [CTT, CTT, CTT, CPR], 1
1.000000000*CTT_1000_1000^3*CPR_1000_0000 [CTT, CTT, CPR, FEP], 1
1.000000000*CTT_1000_1000^2*CPR_1000_0000*FEP_0000_0000
[CTT, CTT, TZP, CPR], 1 1.000000000*CTT_1000_1000^2*TZP_1000_1000*CPR_1000_0000
[CTT, CPR, FEP, FEP], 1 1.000000000*CTT_1000_1000*CPR_1000_0000*FEP_0000_0000^2
[CTT, TZP, CTT, CPR], 1 1.000000000*CTT_1000_1000^2*TZP_1000_1000*CPR_1000_0000
[CTT, TZP, CPR, FEP], 1
1.000000000*CTT_1000_1000*TZP_1000_1000*CPR_1000_0000*FEP_0000_0000 [CTT, TZP,
TZP, CPR], 1 1.000000000*CTT_1000_1000*TZP_1000_1000^2*CPR_1000_0000 [CPR, FEP,
FEP, FEP], 1 1.000000000*CPR_1000_0000*FEP_0000_0000^3 [TZP, CTT, CTT, CPR], 1
1.000000000*CTT_1000_1000^2*TZP_1000_1000*CPR_1000_0000 [TZP, CTT, CPR, FEP], 1
1.000000000*CTT_1000_1000*TZP_1000_1000*CPR_1000_0000*FEP_0000_0000 [TZP, CTT,
TZP, CPR], 1 1.000000000*CTT_1000_1000*TZP_1000_1000^2*CPR_1000_0000
[TZP, CPR, FEP, FEP], 1 1.000000000*TZP_1000_1000*CPR_1000_0000*FEP_0000_0000^2
[TZP, TZP, CTT, CPR], 1 1.000000000*CTT_1000_1000*TZP_1000_1000^2*CPR_1000_0000
[TZP, TZP, CPR, FEP], 1 1.000000000*TZP_1000_1000^2*CPR_1000_0000*FEP_0000_0000
[TZP, TZP, TZP, CPR], 1 1.000000000*TZP_1000_1000^3*CPR_1000_0000
                                       
[0, 1, 0, 0], .6171861963 = .6171861963, 219 [AM, FEP, FEP, FEP], 1
.6171861963*AM_0100_0000*FEP_0000_0000^3 [CEC, AM, FEP, FEP], 1
.6171861963*CEC_0100_0100*AM_0100_0000*FEP_0000_0000^2 [CEC, CEC, AM, FEP], 1
.6171861963*CEC_0100_0100^2*AM_0100_0000*FEP_0000_0000 [CEC, CEC, CEC, AM], 1
.6171861963*CEC_0100_0100^3*AM_0100_0000 [CEC, CEC, CXM, AM], 1
.6171861963*CEC_0100_0100^2*CXM_0100_0100*AM_0100_0000
[CEC, CEC, CRO, AM], 1 .6171861963*CEC_0100_0100^2*CRO_0100_0100*AM_0100_0000
[CEC, CEC, AMC, AM], 1 .6171861963*CEC_0100_0100^2*AMC_0100_0100*AM_0100_0000
[CEC, CEC, CTT, AM], 1 .6171861963*CEC_0100_0100^2*CTT_0100_0100*AM_0100_0000
[CEC, CTX, TZP, AM], 1
.6171861963*CEC_0100_0100*CTX_0100_0110*TZP_0110_0100*AM_0100_0000 [CEC, CXM,
AM, FEP], 1 .6171861963*CEC_0100_0100*CXM_0100_0100*AM_0100_0000*FEP_0000_0000
[CEC, CXM, CEC, AM], 1 .6171861963*CEC_0100_0100^2*CXM_0100_0100*AM_0100_0000
[CEC, CXM, CXM, AM], 1 .6171861963*CEC_0100_0100*CXM_0100_0100^2*AM_0100_0000
[CEC, CXM, CRO, AM], 1
.6171861963*CEC_0100_0100*CXM_0100_0100*CRO_0100_0100*AM_0100_0000 [CEC, CXM,
AMC, AM], 1 .6171861963*CEC_0100_0100*CXM_0100_0100*AMC_0100_0100*AM_0100_0000
[CEC, CXM, CTT, AM], 1
.6171861963*CEC_0100_0100*CXM_0100_0100*CTT_0100_0100*AM_0100_0000 [CEC, CRO,
AM, FEP], 1 .6171861963*CEC_0100_0100*CRO_0100_0100*AM_0100_0000*FEP_0000_0000
[CEC, CRO, CEC, AM], 1 .6171861963*CEC_0100_0100^2*CRO_0100_0100*AM_0100_0000
[CEC, CRO, CXM, AM], 1
.6171861963*CEC_0100_0100*CXM_0100_0100*CRO_0100_0100*AM_0100_0000 [CEC, CRO,
CRO, AM], 1 .6171861963*CEC_0100_0100*CRO_0100_0100^2*AM_0100_0000 [CEC, CRO,
AMC, AM], 1 .6171861963*CEC_0100_0100*CRO_0100_0100*AMC_0100_0100*AM_0100_0000
[CEC, CRO, CTT, AM], 1
.6171861963*CEC_0100_0100*CRO_0100_0100*CTT_0100_0100*AM_0100_0000 [CEC, AMC,
AM, FEP], 1 .6171861963*CEC_0100_0100*AMC_0100_0100*AM_0100_0000*FEP_0000_0000
[CEC, AMC, CEC, AM], 1 .6171861963*CEC_0100_0100^2*AMC_0100_0100*AM_0100_0000
[CEC, AMC, CXM, AM], 1
.6171861963*CEC_0100_0100*CXM_0100_0100*AMC_0100_0100*AM_0100_0000
[CEC, AMC, CRO, AM], 1
.6171861963*CEC_0100_0100*CRO_0100_0100*AMC_0100_0100*AM_0100_0000 [CEC, AMC,
AMC, AM], 1 .6171861963*CEC_0100_0100*AMC_0100_0100^2*AM_0100_0000 [CEC, AMC,
CTT, AM], 1 .6171861963*CEC_0100_0100*AMC_0100_0100*CTT_0100_0100*AM_0100_0000
[CEC, CTT, AM, FEP], 1
.6171861963*CEC_0100_0100*CTT_0100_0100*AM_0100_0000*FEP_0000_0000 [CEC, CTT,
CEC, AM], 1
.6171861963*CEC_0100_0100^2*CTT_0100_0100*AM_0100_0000 [CEC, CTT, CXM, AM], 1
.6171861963*CEC_0100_0100*CXM_0100_0100*CTT_0100_0100*AM_0100_0000 [CEC, CTT,
CRO, AM], 1 .6171861963*CEC_0100_0100*CRO_0100_0100*CTT_0100_0100*AM_0100_0000
[CEC, CTT, AMC, AM], 1
.6171861963*CEC_0100_0100*AMC_0100_0100*CTT_0100_0100*AM_0100_0000 [CEC, CTT,
CTT, AM], 1 .6171861963*CEC_0100_0100*CTT_0100_0100^2*AM_0100_0000 [CEC, SAM,
CTX, AM], 1 .6171861963*CEC_0100_0100*SAM_0100_1100*CTX_1100_0100*AM_0100_0000
[CEC, SAM, ZOX, AM], 1
.6171861963*CEC_0100_0100*SAM_0100_1100*ZOX_1100_0100*AM_0100_0000 [CEC, SAM,
CXM, AM], 1 .6171861963*CEC_0100_0100*SAM_0100_1100*CXM_1100_0100*AM_0100_0000
[CEC, CPD, TZP, AM], 1
.6171861963*CEC_0100_0100*CPD_0100_0110*TZP_0110_0100*AM_0100_0000 [CTX, AMP,
TZP, AM], 1 .6171861963*CTX_0100_0110*AMP_0110_0110*TZP_0110_0100*AM_0100_0000
[CTX, CTX, TZP, AM], 1
.6171861963*CTX_0100_0110*CTX_0110_0110*TZP_0110_0100*AM_0100_0000 [CTX, CAZ,
TZP, AM], 1 .6171861963*CTX_0100_0110*CAZ_0110_0110*TZP_0110_0100*AM_0100_0000
[CTX, CPR, TZP, AM], 1
.6171861963*CTX_0100_0110*CPR_0110_0110*TZP_0110_0100*AM_0100_0000 [CTX, TZP,
AM, FEP], 1 .6171861963*CTX_0100_0110*TZP_0110_0100*AM_0100_0000*FEP_0000_0000
[CTX, TZP, CEC, AM], 1
.6171861963*CEC_0100_0100*CTX_0100_0110*TZP_0110_0100*AM_0100_0000 [CTX, TZP,
CXM, AM], 1 .6171861963*CTX_0100_0110*TZP_0110_0100*CXM_0100_0100*AM_0100_0000
[CTX, TZP, CRO, AM], 1
.6171861963*CTX_0100_0110*TZP_0110_0100*CRO_0100_0100*AM_0100_0000 [CTX, TZP,
AMC, AM], 1 .6171861963*CTX_0100_0110*TZP_0110_0100*AMC_0100_0100*AM_0100_0000
[CTX, TZP, CTT, AM], 1
.6171861963*CTX_0100_0110*TZP_0110_0100*CTT_0100_0100*AM_0100_0000
[CXM, AM, FEP, FEP], 1 .6171861963*CXM_0100_0100*AM_0100_0000*FEP_0000_0000^2
[CXM, CEC, AM, FEP], 1
.6171861963*CEC_0100_0100*CXM_0100_0100*AM_0100_0000*FEP_0000_0000 [CXM, CEC,
CEC, AM], 1 .6171861963*CEC_0100_0100^2*CXM_0100_0100*AM_0100_0000 [CXM, CEC,
CXM, AM], 1 .6171861963*CEC_0100_0100*CXM_0100_0100^2*AM_0100_0000 [CXM, CEC,
CRO, AM], 1 .6171861963*CEC_0100_0100*CXM_0100_0100*CRO_0100_0100*AM_0100_0000
[CXM, CEC, AMC, AM], 1
.6171861963*CEC_0100_0100*CXM_0100_0100*AMC_0100_0100*AM_0100_0000 [CXM, CEC,
CTT, AM], 1 .6171861963*CEC_0100_0100*CXM_0100_0100*CTT_0100_0100*AM_0100_0000
[CXM, CTX, TZP, AM], 1
.6171861963*CTX_0100_0110*TZP_0110_0100*CXM_0100_0100*AM_0100_0000
[CXM, CXM, AM, FEP], 1 .6171861963*CXM_0100_0100^2*AM_0100_0000*FEP_0000_0000
[CXM, CXM, CEC, AM], 1 .6171861963*CEC_0100_0100*CXM_0100_0100^2*AM_0100_0000
[CXM, CXM, CXM, AM], 1 .6171861963*CXM_0100_0100^3*AM_0100_0000 [CXM, CXM, CRO,
AM], 1 .6171861963*CXM_0100_0100^2*CRO_0100_0100*AM_0100_0000 [CXM, CXM, AMC,
AM], 1 .6171861963*CXM_0100_0100^2*AMC_0100_0100*AM_0100_0000 [CXM, CXM, CTT,
AM], 1 .6171861963*CXM_0100_0100^2*CTT_0100_0100*AM_0100_0000 [CXM, CRO, AM,
FEP], 1 .6171861963*CXM_0100_0100*CRO_0100_0100*AM_0100_0000*FEP_0000_0000 [CXM,
CRO, CEC, AM], 1
.6171861963*CEC_0100_0100*CXM_0100_0100*CRO_0100_0100*AM_0100_0000 [CXM, CRO,
CXM, AM], 1 .6171861963*CXM_0100_0100^2*CRO_0100_0100*AM_0100_0000 [CXM, CRO,
CRO, AM], 1 .6171861963*CXM_0100_0100*CRO_0100_0100^2*AM_0100_0000
[CXM, CRO, AMC, AM], 1
.6171861963*CXM_0100_0100*CRO_0100_0100*AMC_0100_0100*AM_0100_0000 [CXM, CRO,
CTT, AM], 1 .6171861963*CXM_0100_0100*CRO_0100_0100*CTT_0100_0100*AM_0100_0000
[CXM, AMC, AM, FEP], 1
.6171861963*CXM_0100_0100*AMC_0100_0100*AM_0100_0000*FEP_0000_0000 [CXM, AMC,
CEC, AM], 1 .6171861963*CEC_0100_0100*CXM_0100_0100*AMC_0100_0100*AM_0100_0000
[CXM, AMC, CXM, AM], 1 .6171861963*CXM_0100_0100^2*AMC_0100_0100*AM_0100_0000
[CXM, AMC, CRO, AM], 1
.6171861963*CXM_0100_0100*CRO_0100_0100*AMC_0100_0100*AM_0100_0000 [CXM, AMC,
AMC, AM], 1 .6171861963*CXM_0100_0100*AMC_0100_0100^2*AM_0100_0000 [CXM, AMC,
CTT, AM], 1 .6171861963*CXM_0100_0100*AMC_0100_0100*CTT_0100_0100*AM_0100_0000
[CXM, CTT, AM, FEP], 1
.6171861963*CXM_0100_0100*CTT_0100_0100*AM_0100_0000*FEP_0000_0000 [CXM, CTT,
CEC, AM], 1 .6171861963*CEC_0100_0100*CXM_0100_0100*CTT_0100_0100*AM_0100_0000
[CXM, CTT, CXM, AM], 1 .6171861963*CXM_0100_0100^2*CTT_0100_0100*AM_0100_0000
[CXM, CTT, CRO, AM], 1
.6171861963*CXM_0100_0100*CRO_0100_0100*CTT_0100_0100*AM_0100_0000 [CXM, CTT,
AMC, AM], 1 .6171861963*CXM_0100_0100*AMC_0100_0100*CTT_0100_0100*AM_0100_0000
[CXM, CTT, CTT, AM], 1 .6171861963*CXM_0100_0100*CTT_0100_0100^2*AM_0100_0000
[CXM, SAM, CTX, AM], 1
.6171861963*CXM_0100_0100*SAM_0100_1100*CTX_1100_0100*AM_0100_0000 [CXM, SAM,
ZOX, AM], 1 .6171861963*CXM_0100_0100*SAM_0100_1100*ZOX_1100_0100*AM_0100_0000
[CXM, SAM, CXM, AM], 1
.6171861963*CXM_0100_0100*SAM_0100_1100*CXM_1100_0100*AM_0100_0000
[CXM, CPD, TZP, AM], 1
.6171861963*CXM_0100_0100*CPD_0100_0110*TZP_0110_0100*AM_0100_0000 [CRO, AM,
FEP, FEP], 1 .6171861963*CRO_0100_0100*AM_0100_0000*FEP_0000_0000^2 [CRO, CEC,
AM, FEP], 1 .6171861963*CEC_0100_0100*CRO_0100_0100*AM_0100_0000*FEP_0000_0000
[CRO, CEC, CEC, AM], 1 .6171861963*CEC_0100_0100^2*CRO_0100_0100*AM_0100_0000
[CRO, CEC, CXM, AM], 1
.6171861963*CEC_0100_0100*CXM_0100_0100*CRO_0100_0100*AM_0100_0000 [CRO, CEC,
CRO, AM], 1 .6171861963*CEC_0100_0100*CRO_0100_0100^2*AM_0100_0000 [CRO, CEC,
AMC, AM], 1 .6171861963*CEC_0100_0100*CRO_0100_0100*AMC_0100_0100*AM_0100_0000
[CRO, CEC, CTT, AM], 1
.6171861963*CEC_0100_0100*CRO_0100_0100*CTT_0100_0100*AM_0100_0000 [CRO, CTX,
TZP, AM], 1 .6171861963*CTX_0100_0110*TZP_0110_0100*CRO_0100_0100*AM_0100_0000
[CRO, CXM, AM, FEP], 1
.6171861963*CXM_0100_0100*CRO_0100_0100*AM_0100_0000*FEP_0000_0000
[CRO, CXM, CEC, AM], 1
.6171861963*CEC_0100_0100*CXM_0100_0100*CRO_0100_0100*AM_0100_0000 [CRO, CXM,
CXM, AM], 1 .6171861963*CXM_0100_0100^2*CRO_0100_0100*AM_0100_0000 [CRO, CXM,
CRO, AM], 1 .6171861963*CXM_0100_0100*CRO_0100_0100^2*AM_0100_0000 [CRO, CXM,
AMC, AM], 1 .6171861963*CXM_0100_0100*CRO_0100_0100*AMC_0100_0100*AM_0100_0000
[CRO, CXM, CTT, AM], 1
.6171861963*CXM_0100_0100*CRO_0100_0100*CTT_0100_0100*AM_0100_0000 [CRO, CRO,
AM, FEP], 1 .6171861963*CRO_0100_0100^2*AM_0100_0000*FEP_0000_0000 [CRO, CRO,
CEC, AM], 1 .6171861963*CEC_0100_0100*CRO_0100_0100^2*AM_0100_0000 [CRO, CRO,
CXM, AM], 1 .6171861963*CXM_0100_0100*CRO_0100_0100^2*AM_0100_0000 [CRO, CRO,
CRO, AM], 1 .6171861963*CRO_0100_0100^3*AM_0100_0000
[CRO, CRO, AMC, AM], 1 .6171861963*CRO_0100_0100^2*AMC_0100_0100*AM_0100_0000
[CRO, CRO, CTT, AM], 1 .6171861963*CRO_0100_0100^2*CTT_0100_0100*AM_0100_0000
[CRO, AMC, AM, FEP], 1
.6171861963*CRO_0100_0100*AMC_0100_0100*AM_0100_0000*FEP_0000_0000 [CRO, AMC,
CEC, AM], 1 .6171861963*CEC_0100_0100*CRO_0100_0100*AMC_0100_0100*AM_0100_0000
[CRO, AMC, CXM, AM], 1
.6171861963*CXM_0100_0100*CRO_0100_0100*AMC_0100_0100*AM_0100_0000 [CRO, AMC,
CRO, AM], 1 .6171861963*CRO_0100_0100^2*AMC_0100_0100*AM_0100_0000 [CRO, AMC,
AMC, AM], 1 .6171861963*CRO_0100_0100*AMC_0100_0100^2*AM_0100_0000 [CRO, AMC,
CTT, AM], 1 .6171861963*CRO_0100_0100*AMC_0100_0100*CTT_0100_0100*AM_0100_0000
[CRO, CTT, AM, FEP], 1
.6171861963*CRO_0100_0100*CTT_0100_0100*AM_0100_0000*FEP_0000_0000
[CRO, CTT, CEC, AM], 1
.6171861963*CEC_0100_0100*CRO_0100_0100*CTT_0100_0100*AM_0100_0000 [CRO, CTT,
CXM, AM], 1 .6171861963*CXM_0100_0100*CRO_0100_0100*CTT_0100_0100*AM_0100_0000
[CRO, CTT, CRO, AM], 1 .6171861963*CRO_0100_0100^2*CTT_0100_0100*AM_0100_0000
[CRO, CTT, AMC, AM], 1
.6171861963*CRO_0100_0100*AMC_0100_0100*CTT_0100_0100*AM_0100_0000 [CRO, CTT,
CTT, AM], 1 .6171861963*CRO_0100_0100*CTT_0100_0100^2*AM_0100_0000 [CRO, SAM,
CTX, AM], 1 .6171861963*CRO_0100_0100*SAM_0100_1100*CTX_1100_0100*AM_0100_0000
[CRO, SAM, ZOX, AM], 1
.6171861963*CRO_0100_0100*SAM_0100_1100*ZOX_1100_0100*AM_0100_0000 [CRO, SAM,
CXM, AM], 1 .6171861963*CRO_0100_0100*SAM_0100_1100*CXM_1100_0100*AM_0100_0000
[CRO, CPD, TZP, AM], 1
.6171861963*CRO_0100_0100*CPD_0100_0110*TZP_0110_0100*AM_0100_0000
[AMC, AM, FEP, FEP], 1 .6171861963*AMC_0100_0100*AM_0100_0000*FEP_0000_0000^2
[AMC, CEC, AM, FEP], 1
.6171861963*CEC_0100_0100*AMC_0100_0100*AM_0100_0000*FEP_0000_0000 [AMC, CEC,
CEC, AM], 1 .6171861963*CEC_0100_0100^2*AMC_0100_0100*AM_0100_0000 [AMC, CEC,
CXM, AM], 1 .6171861963*CEC_0100_0100*CXM_0100_0100*AMC_0100_0100*AM_0100_0000
[AMC, CEC, CRO, AM], 1
.6171861963*CEC_0100_0100*CRO_0100_0100*AMC_0100_0100*AM_0100_0000 [AMC, CEC,
AMC, AM], 1 .6171861963*CEC_0100_0100*AMC_0100_0100^2*AM_0100_0000 [AMC, CEC,
CTT, AM], 1 .6171861963*CEC_0100_0100*AMC_0100_0100*CTT_0100_0100*AM_0100_0000
[AMC, CTX, TZP, AM], 1
.6171861963*CTX_0100_0110*TZP_0110_0100*AMC_0100_0100*AM_0100_0000 [AMC, CXM,
AM, FEP], 1 .6171861963*CXM_0100_0100*AMC_0100_0100*AM_0100_0000*FEP_0000_0000
[AMC, CXM, CEC, AM], 1
.6171861963*CEC_0100_0100*CXM_0100_0100*AMC_0100_0100*AM_0100_0000 [AMC, CXM,
CXM, AM], 1 .6171861963*CXM_0100_0100^2*AMC_0100_0100*AM_0100_0000 [AMC, CXM,
CRO, AM], 1 .6171861963*CXM_0100_0100*CRO_0100_0100*AMC_0100_0100*AM_0100_0000
[AMC, CXM, AMC, AM], 1 .6171861963*CXM_0100_0100*AMC_0100_0100^2*AM_0100_0000
[AMC, CXM, CTT, AM], 1
.6171861963*CXM_0100_0100*AMC_0100_0100*CTT_0100_0100*AM_0100_0000 [AMC, CRO,
AM, FEP], 1 .6171861963*CRO_0100_0100*AMC_0100_0100*AM_0100_0000*FEP_0000_0000
[AMC, CRO, CEC, AM], 1
.6171861963*CEC_0100_0100*CRO_0100_0100*AMC_0100_0100*AM_0100_0000 [AMC, CRO,
CXM, AM], 1 .6171861963*CXM_0100_0100*CRO_0100_0100*AMC_0100_0100*AM_0100_0000
[AMC, CRO, CRO, AM], 1 .6171861963*CRO_0100_0100^2*AMC_0100_0100*AM_0100_0000
[AMC, CRO, AMC, AM], 1 .6171861963*CRO_0100_0100*AMC_0100_0100^2*AM_0100_0000
[AMC, CRO, CTT, AM], 1
.6171861963*CRO_0100_0100*AMC_0100_0100*CTT_0100_0100*AM_0100_0000 [AMC, AMC,
AM, FEP], 1 .6171861963*AMC_0100_0100^2*AM_0100_0000*FEP_0000_0000 [AMC, AMC,
CEC, AM], 1 .6171861963*CEC_0100_0100*AMC_0100_0100^2*AM_0100_0000 [AMC, AMC,
CXM, AM], 1 .6171861963*CXM_0100_0100*AMC_0100_0100^2*AM_0100_0000 [AMC, AMC,
CRO, AM], 1 .6171861963*CRO_0100_0100*AMC_0100_0100^2*AM_0100_0000 [AMC, AMC,
AMC, AM], 1 .6171861963*AMC_0100_0100^3*AM_0100_0000 [AMC, AMC, CTT, AM], 1
.6171861963*AMC_0100_0100^2*CTT_0100_0100*AM_0100_0000 [AMC, CTT, AM, FEP], 1
.6171861963*AMC_0100_0100*CTT_0100_0100*AM_0100_0000*FEP_0000_0000
[AMC, CTT, CEC, AM], 1
.6171861963*CEC_0100_0100*AMC_0100_0100*CTT_0100_0100*AM_0100_0000 [AMC, CTT,
CXM, AM], 1 .6171861963*CXM_0100_0100*AMC_0100_0100*CTT_0100_0100*AM_0100_0000
[AMC, CTT, CRO, AM], 1
.6171861963*CRO_0100_0100*AMC_0100_0100*CTT_0100_0100*AM_0100_0000 [AMC, CTT,
AMC, AM], 1 .6171861963*AMC_0100_0100^2*CTT_0100_0100*AM_0100_0000 [AMC, CTT,
CTT, AM], 1 .6171861963*AMC_0100_0100*CTT_0100_0100^2*AM_0100_0000 [AMC, SAM,
CTX, AM], 1 .6171861963*AMC_0100_0100*SAM_0100_1100*CTX_1100_0100*AM_0100_0000
[AMC, SAM, ZOX, AM], 1
.6171861963*AMC_0100_0100*SAM_0100_1100*ZOX_1100_0100*AM_0100_0000 [AMC, SAM,
CXM, AM], 1 .6171861963*AMC_0100_0100*SAM_0100_1100*CXM_1100_0100*AM_0100_0000
[AMC, CPD, TZP, AM], 1
.6171861963*AMC_0100_0100*CPD_0100_0110*TZP_0110_0100*AM_0100_0000
[CTT, AM, FEP, FEP], 1 .6171861963*CTT_0100_0100*AM_0100_0000*FEP_0000_0000^2
[CTT, CEC, AM, FEP], 1
.6171861963*CEC_0100_0100*CTT_0100_0100*AM_0100_0000*FEP_0000_0000 [CTT, CEC,
CEC, AM], 1 .6171861963*CEC_0100_0100^2*CTT_0100_0100*AM_0100_0000 [CTT, CEC,
CXM, AM], 1 .6171861963*CEC_0100_0100*CXM_0100_0100*CTT_0100_0100*AM_0100_0000
[CTT, CEC, CRO, AM], 1
.6171861963*CEC_0100_0100*CRO_0100_0100*CTT_0100_0100*AM_0100_0000 [CTT, CEC,
AMC, AM], 1 .6171861963*CEC_0100_0100*AMC_0100_0100*CTT_0100_0100*AM_0100_0000
[CTT, CEC, CTT, AM], 1 .6171861963*CEC_0100_0100*CTT_0100_0100^2*AM_0100_0000
[CTT, CTX, TZP, AM], 1
.6171861963*CTX_0100_0110*TZP_0110_0100*CTT_0100_0100*AM_0100_0000 [CTT, CXM,
AM, FEP], 1 .6171861963*CXM_0100_0100*CTT_0100_0100*AM_0100_0000*FEP_0000_0000
[CTT, CXM, CEC, AM], 1
.6171861963*CEC_0100_0100*CXM_0100_0100*CTT_0100_0100*AM_0100_0000 [CTT, CXM,
CXM, AM], 1 .6171861963*CXM_0100_0100^2*CTT_0100_0100*AM_0100_0000 [CTT, CXM,
CRO, AM], 1 .6171861963*CXM_0100_0100*CRO_0100_0100*CTT_0100_0100*AM_0100_0000
[CTT, CXM, AMC, AM], 1
.6171861963*CXM_0100_0100*AMC_0100_0100*CTT_0100_0100*AM_0100_0000 [CTT, CXM,
CTT, AM], 1 .6171861963*CXM_0100_0100*CTT_0100_0100^2*AM_0100_0000 [CTT, CRO,
AM, FEP], 1 .6171861963*CRO_0100_0100*CTT_0100_0100*AM_0100_0000*FEP_0000_0000
[CTT, CRO, CEC, AM], 1
.6171861963*CEC_0100_0100*CRO_0100_0100*CTT_0100_0100*AM_0100_0000 [CTT, CRO,
CXM, AM], 1 .6171861963*CXM_0100_0100*CRO_0100_0100*CTT_0100_0100*AM_0100_0000
[CTT, CRO, CRO, AM], 1 .6171861963*CRO_0100_0100^2*CTT_0100_0100*AM_0100_0000
[CTT, CRO, AMC, AM], 1
.6171861963*CRO_0100_0100*AMC_0100_0100*CTT_0100_0100*AM_0100_0000 [CTT, CRO,
CTT, AM], 1 .6171861963*CRO_0100_0100*CTT_0100_0100^2*AM_0100_0000 [CTT, AMC,
AM, FEP], 1 .6171861963*AMC_0100_0100*CTT_0100_0100*AM_0100_0000*FEP_0000_0000
[CTT, AMC, CEC, AM], 1
.6171861963*CEC_0100_0100*AMC_0100_0100*CTT_0100_0100*AM_0100_0000 [CTT, AMC,
CXM, AM], 1 .6171861963*CXM_0100_0100*AMC_0100_0100*CTT_0100_0100*AM_0100_0000
[CTT, AMC, CRO, AM], 1
.6171861963*CRO_0100_0100*AMC_0100_0100*CTT_0100_0100*AM_0100_0000 [CTT, AMC,
AMC, AM], 1 .6171861963*AMC_0100_0100^2*CTT_0100_0100*AM_0100_0000 [CTT, AMC,
CTT, AM], 1 .6171861963*AMC_0100_0100*CTT_0100_0100^2*AM_0100_0000 [CTT, CTT,
AM, FEP], 1 .6171861963*CTT_0100_0100^2*AM_0100_0000*FEP_0000_0000
[CTT, CTT, CEC, AM], 1 .6171861963*CEC_0100_0100*CTT_0100_0100^2*AM_0100_0000
[CTT, CTT, CXM, AM], 1 .6171861963*CXM_0100_0100*CTT_0100_0100^2*AM_0100_0000
[CTT, CTT, CRO, AM], 1 .6171861963*CRO_0100_0100*CTT_0100_0100^2*AM_0100_0000
[CTT, CTT, AMC, AM], 1 .6171861963*AMC_0100_0100*CTT_0100_0100^2*AM_0100_0000
[CTT, CTT, CTT, AM], 1 .6171861963*CTT_0100_0100^3*AM_0100_0000 [CTT, SAM, CTX,
AM], 1 .6171861963*CTT_0100_0100*SAM_0100_1100*CTX_1100_0100*AM_0100_0000 [CTT,
SAM, ZOX, AM], 1
.6171861963*CTT_0100_0100*SAM_0100_1100*ZOX_1100_0100*AM_0100_0000 [CTT, SAM,
CXM, AM], 1 .6171861963*CTT_0100_0100*SAM_0100_1100*CXM_1100_0100*AM_0100_0000
[CTT, CPD, TZP, AM], 1
.6171861963*CTT_0100_0100*CPD_0100_0110*TZP_0110_0100*AM_0100_0000
[SAM, CTX, AM, FEP], 1
.6171861963*SAM_0100_1100*CTX_1100_0100*AM_0100_0000*FEP_0000_0000 [SAM, CTX,
CEC, AM], 1 .6171861963*CEC_0100_0100*SAM_0100_1100*CTX_1100_0100*AM_0100_0000
[SAM, CTX, CXM, AM], 1
.6171861963*CXM_0100_0100*SAM_0100_1100*CTX_1100_0100*AM_0100_0000 [SAM, CTX,
CRO, AM], 1 .6171861963*CRO_0100_0100*SAM_0100_1100*CTX_1100_0100*AM_0100_0000
[SAM, CTX, AMC, AM], 1
.6171861963*AMC_0100_0100*SAM_0100_1100*CTX_1100_0100*AM_0100_0000 [SAM, CTX,
CTT, AM], 1 .6171861963*CTT_0100_0100*SAM_0100_1100*CTX_1100_0100*AM_0100_0000
[SAM, ZOX, AM, FEP], 1
.6171861963*SAM_0100_1100*ZOX_1100_0100*AM_0100_0000*FEP_0000_0000 [SAM, ZOX,
CEC, AM], 1 .6171861963*CEC_0100_0100*SAM_0100_1100*ZOX_1100_0100*AM_0100_0000
[SAM, ZOX, CXM, AM], 1
.6171861963*CXM_0100_0100*SAM_0100_1100*ZOX_1100_0100*AM_0100_0000
[SAM, ZOX, CRO, AM], 1
.6171861963*CRO_0100_0100*SAM_0100_1100*ZOX_1100_0100*AM_0100_0000 [SAM, ZOX,
AMC, AM], 1 .6171861963*AMC_0100_0100*SAM_0100_1100*ZOX_1100_0100*AM_0100_0000
[SAM, ZOX, CTT, AM], 1
.6171861963*CTT_0100_0100*SAM_0100_1100*ZOX_1100_0100*AM_0100_0000 [SAM, CXM,
AM, FEP], 1 .6171861963*SAM_0100_1100*CXM_1100_0100*AM_0100_0000*FEP_0000_0000
[SAM, CXM, CEC, AM], 1
.6171861963*CEC_0100_0100*SAM_0100_1100*CXM_1100_0100*AM_0100_0000 [SAM, CXM,
CXM, AM], 1 .6171861963*CXM_0100_0100*SAM_0100_1100*CXM_1100_0100*AM_0100_0000
[SAM, CXM, CRO, AM], 1
.6171861963*CRO_0100_0100*SAM_0100_1100*CXM_1100_0100*AM_0100_0000 [SAM, CXM,
AMC, AM], 1 .6171861963*AMC_0100_0100*SAM_0100_1100*CXM_1100_0100*AM_0100_0000
[SAM, CXM, CTT, AM], 1
.6171861963*CTT_0100_0100*SAM_0100_1100*CXM_1100_0100*AM_0100_0000
[CPD, AMP, TZP, AM], 1
.6171861963*CPD_0100_0110*AMP_0110_0110*TZP_0110_0100*AM_0100_0000 [CPD, CTX,
TZP, AM], 1 .6171861963*CPD_0100_0110*CTX_0110_0110*TZP_0110_0100*AM_0100_0000
[CPD, CAZ, TZP, AM], 1
.6171861963*CPD_0100_0110*CAZ_0110_0110*TZP_0110_0100*AM_0100_0000 [CPD, CPR,
TZP, AM], 1 .6171861963*CPD_0100_0110*CPR_0110_0110*TZP_0110_0100*AM_0100_0000
[CPD, TZP, AM, FEP], 1
.6171861963*CPD_0100_0110*TZP_0110_0100*AM_0100_0000*FEP_0000_0000 [CPD, TZP,
CEC, AM], 1 .6171861963*CEC_0100_0100*CPD_0100_0110*TZP_0110_0100*AM_0100_0000
[CPD, TZP, CXM, AM], 1
.6171861963*CXM_0100_0100*CPD_0100_0110*TZP_0110_0100*AM_0100_0000 [CPD, TZP,
CRO, AM], 1 .6171861963*CRO_0100_0100*CPD_0100_0110*TZP_0110_0100*AM_0100_0000
[CPD, TZP, AMC, AM], 1
.6171861963*AMC_0100_0100*CPD_0100_0110*TZP_0110_0100*AM_0100_0000
[CPD, TZP, CTT, AM], 1
.6171861963*CTT_0100_0100*CPD_0100_0110*TZP_0110_0100*AM_0100_0000
                                       
[0, 0, 1, 0], .7146233157 = .7146233157, 4 [AM, AM, AM, TZP], 1
.7146233157*AM_0010_0010^3*TZP_0010_0000 [AM, AM, TZP, FEP], 1
.7146233157*AM_0010_0010^2*TZP_0010_0000*FEP_0000_0000 [AM, TZP, FEP, FEP], 1
.7146233157*AM_0010_0010*TZP_0010_0000*FEP_0000_0000^2 [TZP, FEP, FEP, FEP], 1
.7146233157*TZP_0010_0000*FEP_0000_0000^3
                                       
[0, 0, 0, 1], .5919044082 = .5919044082, 18 [AMC, CRO, AM, FEP], 1
.5919044082*AMC_0001_0101*CRO_0101_0100*AM_0100_0000*FEP_0000_0000 [AMC, CRO,
CEC, AM], 1 .5919044082*AMC_0001_0101*CRO_0101_0100*CEC_0100_0100*AM_0100_0000
[AMC, CRO, CXM, AM], 1
.5919044082*AMC_0001_0101*CRO_0101_0100*CXM_0100_0100*AM_0100_0000
[AMC, CRO, CRO, AM], 1
.5919044082*AMC_0001_0101*CRO_0101_0100*CRO_0100_0100*AM_0100_0000 [AMC, CRO,
AMC, AM], 1 .5919044082*AMC_0001_0101*CRO_0101_0100*AMC_0100_0100*AM_0100_0000
[AMC, CRO, CTT, AM], 1
.5919044082*AMC_0001_0101*CRO_0101_0100*CTT_0100_0100*AM_0100_0000 [AMC, CAZ,
CRO, AM], 1 .5919044082*AMC_0001_0101*CAZ_0101_0101*CRO_0101_0100*AM_0100_0000
[AMC, CPR, CRO, AM], 1
.5919044082*AMC_0001_0101*CPR_0101_0101*CRO_0101_0100*AM_0100_0000 [AMC, TZP,
CRO, AM], 1 .5919044082*AMC_0001_0101*TZP_0101_0101*CRO_0101_0100*AM_0100_0000
[TZP, CRO, AM, FEP], 1
.5919044082*TZP_0001_0101*CRO_0101_0100*AM_0100_0000*FEP_0000_0000 [TZP, CRO,
CEC, AM], 1 .5919044082*TZP_0001_0101*CRO_0101_0100*CEC_0100_0100*AM_0100_0000
[TZP, CRO, CXM, AM], 1
.5919044082*TZP_0001_0101*CRO_0101_0100*CXM_0100_0100*AM_0100_0000
[TZP, CRO, CRO, AM], 1
.5919044082*TZP_0001_0101*CRO_0101_0100*CRO_0100_0100*AM_0100_0000 [TZP, CRO,
AMC, AM], 1 .5919044082*TZP_0001_0101*CRO_0101_0100*AMC_0100_0100*AM_0100_0000
[TZP, CRO, CTT, AM], 1
.5919044082*TZP_0001_0101*CRO_0101_0100*CTT_0100_0100*AM_0100_0000 [TZP, CAZ,
CRO, AM], 1 .5919044082*TZP_0001_0101*CAZ_0101_0101*CRO_0101_0100*AM_0100_0000
[TZP, CPR, CRO, AM], 1
.5919044082*TZP_0001_0101*CPR_0101_0101*CRO_0101_0100*AM_0100_0000 [TZP, TZP,
CRO, AM], 1 .5919044082*TZP_0001_0101*TZP_0101_0101*CRO_0101_0100*AM_0100_0000
                                       
[1, 1, 0, 0], .6171861963 = .6171861963, 108 [CTX, AM, FEP, FEP], 1
.6171861963*CTX_1100_0100*AM_0100_0000*FEP_0000_0000^2 [CTX, CEC, AM, FEP], 1
.6171861963*CTX_1100_0100*CEC_0100_0100*AM_0100_0000*FEP_0000_0000 [CTX, CEC,
CEC, AM], 1 .6171861963*CTX_1100_0100*CEC_0100_0100^2*AM_0100_0000 [CTX, CEC,
CXM, AM], 1
.6171861963*CTX_1100_0100*CEC_0100_0100*CXM_0100_0100*AM_0100_0000 [CTX, CEC,
CRO, AM], 1 .6171861963*CTX_1100_0100*CEC_0100_0100*CRO_0100_0100*AM_0100_0000
[CTX, CEC, AMC, AM], 1
.6171861963*CTX_1100_0100*CEC_0100_0100*AMC_0100_0100*AM_0100_0000 [CTX, CEC,
CTT, AM], 1 .6171861963*CTX_1100_0100*CEC_0100_0100*CTT_0100_0100*AM_0100_0000
[CTX, CTX, TZP, AM], 1
.6171861963*CTX_1100_0100*CTX_0100_0110*TZP_0110_0100*AM_0100_0000 [CTX, CXM,
AM, FEP], 1 .6171861963*CTX_1100_0100*CXM_0100_0100*AM_0100_0000*FEP_0000_0000
[CTX, CXM, CEC, AM], 1
.6171861963*CTX_1100_0100*CEC_0100_0100*CXM_0100_0100*AM_0100_0000 [CTX, CXM,
CXM, AM], 1 .6171861963*CTX_1100_0100*CXM_0100_0100^2*AM_0100_0000 [CTX, CXM,
CRO, AM], 1 .6171861963*CTX_1100_0100*CXM_0100_0100*CRO_0100_0100*AM_0100_0000
[CTX, CXM, AMC, AM], 1
.6171861963*CTX_1100_0100*CXM_0100_0100*AMC_0100_0100*AM_0100_0000 [CTX, CXM,
CTT, AM], 1 .6171861963*CTX_1100_0100*CXM_0100_0100*CTT_0100_0100*AM_0100_0000
[CTX, CRO, AM, FEP], 1
.6171861963*CTX_1100_0100*CRO_0100_0100*AM_0100_0000*FEP_0000_0000 [CTX, CRO,
CEC, AM], 1 .6171861963*CTX_1100_0100*CEC_0100_0100*CRO_0100_0100*AM_0100_0000
[CTX, CRO, CXM, AM], 1
.6171861963*CTX_1100_0100*CXM_0100_0100*CRO_0100_0100*AM_0100_0000 [CTX, CRO,
CRO, AM], 1 .6171861963*CTX_1100_0100*CRO_0100_0100^2*AM_0100_0000 [CTX, CRO,
AMC, AM], 1 .6171861963*CTX_1100_0100*CRO_0100_0100*AMC_0100_0100*AM_0100_0000
[CTX, CRO, CTT, AM], 1
.6171861963*CTX_1100_0100*CRO_0100_0100*CTT_0100_0100*AM_0100_0000 [CTX, AMC,
AM, FEP], 1 .6171861963*CTX_1100_0100*AMC_0100_0100*AM_0100_0000*FEP_0000_0000
[CTX, AMC, CEC, AM], 1
.6171861963*CTX_1100_0100*CEC_0100_0100*AMC_0100_0100*AM_0100_0000 [CTX, AMC,
CXM, AM], 1 .6171861963*CTX_1100_0100*CXM_0100_0100*AMC_0100_0100*AM_0100_0000
[CTX, AMC, CRO, AM], 1
.6171861963*CTX_1100_0100*CRO_0100_0100*AMC_0100_0100*AM_0100_0000 [CTX, AMC,
AMC, AM], 1 .6171861963*CTX_1100_0100*AMC_0100_0100^2*AM_0100_0000 [CTX, AMC,
CTT, AM], 1 .6171861963*CTX_1100_0100*AMC_0100_0100*CTT_0100_0100*AM_0100_0000
[CTX, CTT, AM, FEP], 1
.6171861963*CTX_1100_0100*CTT_0100_0100*AM_0100_0000*FEP_0000_0000 [CTX, CTT,
CEC, AM], 1 .6171861963*CTX_1100_0100*CEC_0100_0100*CTT_0100_0100*AM_0100_0000
[CTX, CTT, CXM, AM], 1
.6171861963*CTX_1100_0100*CXM_0100_0100*CTT_0100_0100*AM_0100_0000 [CTX, CTT,
CRO, AM], 1 .6171861963*CTX_1100_0100*CRO_0100_0100*CTT_0100_0100*AM_0100_0000
[CTX, CTT, AMC, AM], 1
.6171861963*CTX_1100_0100*AMC_0100_0100*CTT_0100_0100*AM_0100_0000
[CTX, CTT, CTT, AM], 1 .6171861963*CTX_1100_0100*CTT_0100_0100^2*AM_0100_0000
[CTX, SAM, CTX, AM], 1 .6171861963*CTX_1100_0100^2*SAM_0100_1100*AM_0100_0000
[CTX, SAM, ZOX, AM], 1
.6171861963*CTX_1100_0100*SAM_0100_1100*ZOX_1100_0100*AM_0100_0000 [CTX, SAM,
CXM, AM], 1 .6171861963*CTX_1100_0100*SAM_0100_1100*CXM_1100_0100*AM_0100_0000
[CTX, CPD, TZP, AM], 1
.6171861963*CTX_1100_0100*CPD_0100_0110*TZP_0110_0100*AM_0100_0000 [ZOX, AM,
FEP, FEP], 1 .6171861963*ZOX_1100_0100*AM_0100_0000*FEP_0000_0000^2 [ZOX, CEC,
AM, FEP], 1 .6171861963*ZOX_1100_0100*CEC_0100_0100*AM_0100_0000*FEP_0000_0000
[ZOX, CEC, CEC, AM], 1 .6171861963*ZOX_1100_0100*CEC_0100_0100^2*AM_0100_0000
[ZOX, CEC, CXM, AM], 1
.6171861963*ZOX_1100_0100*CEC_0100_0100*CXM_0100_0100*AM_0100_0000 [ZOX, CEC,
CRO, AM], 1 .6171861963*ZOX_1100_0100*CEC_0100_0100*CRO_0100_0100*AM_0100_0000
[ZOX, CEC, AMC, AM], 1
.6171861963*ZOX_1100_0100*CEC_0100_0100*AMC_0100_0100*AM_0100_0000 [ZOX, CEC,
CTT, AM], 1 .6171861963*ZOX_1100_0100*CEC_0100_0100*CTT_0100_0100*AM_0100_0000
[ZOX, CTX, TZP, AM], 1
.6171861963*ZOX_1100_0100*CTX_0100_0110*TZP_0110_0100*AM_0100_0000 [ZOX, CXM,
AM, FEP], 1 .6171861963*ZOX_1100_0100*CXM_0100_0100*AM_0100_0000*FEP_0000_0000
[ZOX, CXM, CEC, AM], 1
.6171861963*ZOX_1100_0100*CEC_0100_0100*CXM_0100_0100*AM_0100_0000 [ZOX, CXM,
CXM, AM], 1 .6171861963*ZOX_1100_0100*CXM_0100_0100^2*AM_0100_0000 [ZOX, CXM,
CRO, AM], 1 .6171861963*ZOX_1100_0100*CXM_0100_0100*CRO_0100_0100*AM_0100_0000
[ZOX, CXM, AMC, AM], 1
.6171861963*ZOX_1100_0100*CXM_0100_0100*AMC_0100_0100*AM_0100_0000 [ZOX, CXM,
CTT, AM], 1 .6171861963*ZOX_1100_0100*CXM_0100_0100*CTT_0100_0100*AM_0100_0000
[ZOX, CRO, AM, FEP], 1
.6171861963*ZOX_1100_0100*CRO_0100_0100*AM_0100_0000*FEP_0000_0000 [ZOX, CRO,
CEC, AM], 1 .6171861963*ZOX_1100_0100*CEC_0100_0100*CRO_0100_0100*AM_0100_0000
[ZOX, CRO, CXM, AM], 1
.6171861963*ZOX_1100_0100*CXM_0100_0100*CRO_0100_0100*AM_0100_0000 [ZOX, CRO,
CRO, AM], 1 .6171861963*ZOX_1100_0100*CRO_0100_0100^2*AM_0100_0000 [ZOX, CRO,
AMC, AM], 1 .6171861963*ZOX_1100_0100*CRO_0100_0100*AMC_0100_0100*AM_0100_0000
[ZOX, CRO, CTT, AM], 1
.6171861963*ZOX_1100_0100*CRO_0100_0100*CTT_0100_0100*AM_0100_0000 [ZOX, AMC,
AM, FEP], 1 .6171861963*ZOX_1100_0100*AMC_0100_0100*AM_0100_0000*FEP_0000_0000
[ZOX, AMC, CEC, AM], 1
.6171861963*ZOX_1100_0100*CEC_0100_0100*AMC_0100_0100*AM_0100_0000 [ZOX, AMC,
CXM, AM], 1 .6171861963*ZOX_1100_0100*CXM_0100_0100*AMC_0100_0100*AM_0100_0000
[ZOX, AMC, CRO, AM], 1
.6171861963*ZOX_1100_0100*CRO_0100_0100*AMC_0100_0100*AM_0100_0000 [ZOX, AMC,
AMC, AM], 1 .6171861963*ZOX_1100_0100*AMC_0100_0100^2*AM_0100_0000 [ZOX, AMC,
CTT, AM], 1 .6171861963*ZOX_1100_0100*AMC_0100_0100*CTT_0100_0100*AM_0100_0000
[ZOX, CTT, AM, FEP], 1
.6171861963*ZOX_1100_0100*CTT_0100_0100*AM_0100_0000*FEP_0000_0000 [ZOX, CTT,
CEC, AM], 1 .6171861963*ZOX_1100_0100*CEC_0100_0100*CTT_0100_0100*AM_0100_0000
[ZOX, CTT, CXM, AM], 1
.6171861963*ZOX_1100_0100*CXM_0100_0100*CTT_0100_0100*AM_0100_0000 [ZOX, CTT,
CRO, AM], 1 .6171861963*ZOX_1100_0100*CRO_0100_0100*CTT_0100_0100*AM_0100_0000
[ZOX, CTT, AMC, AM], 1
.6171861963*ZOX_1100_0100*AMC_0100_0100*CTT_0100_0100*AM_0100_0000 [ZOX, CTT,
CTT, AM], 1 .6171861963*ZOX_1100_0100*CTT_0100_0100^2*AM_0100_0000 [ZOX, SAM,
CTX, AM], 1 .6171861963*CTX_1100_0100*SAM_0100_1100*ZOX_1100_0100*AM_0100_0000
[ZOX, SAM, ZOX, AM], 1 .6171861963*ZOX_1100_0100^2*SAM_0100_1100*AM_0100_0000
[ZOX, SAM, CXM, AM], 1
.6171861963*ZOX_1100_0100*SAM_0100_1100*CXM_1100_0100*AM_0100_0000 [ZOX, CPD,
TZP, AM], 1 .6171861963*ZOX_1100_0100*CPD_0100_0110*TZP_0110_0100*AM_0100_0000
[CXM, AM, FEP, FEP], 1 .6171861963*CXM_1100_0100*AM_0100_0000*FEP_0000_0000^2
[CXM, CEC, AM, FEP], 1
.6171861963*CXM_1100_0100*CEC_0100_0100*AM_0100_0000*FEP_0000_0000 [CXM, CEC,
CEC, AM], 1 .6171861963*CXM_1100_0100*CEC_0100_0100^2*AM_0100_0000
[CXM, CEC, CXM, AM], 1
.6171861963*CXM_1100_0100*CEC_0100_0100*CXM_0100_0100*AM_0100_0000 [CXM, CEC,
CRO, AM], 1 .6171861963*CXM_1100_0100*CEC_0100_0100*CRO_0100_0100*AM_0100_0000
[CXM, CEC, AMC, AM], 1
.6171861963*CXM_1100_0100*CEC_0100_0100*AMC_0100_0100*AM_0100_0000 [CXM, CEC,
CTT, AM], 1 .6171861963*CXM_1100_0100*CEC_0100_0100*CTT_0100_0100*AM_0100_0000
[CXM, CTX, TZP, AM], 1
.6171861963*CXM_1100_0100*CTX_0100_0110*TZP_0110_0100*AM_0100_0000 [CXM, CXM,
AM, FEP], 1 .6171861963*CXM_1100_0100*CXM_0100_0100*AM_0100_0000*FEP_0000_0000
[CXM, CXM, CEC, AM], 1
.6171861963*CXM_1100_0100*CEC_0100_0100*CXM_0100_0100*AM_0100_0000 [CXM, CXM,
CXM, AM], 1 .6171861963*CXM_1100_0100*CXM_0100_0100^2*AM_0100_0000 [CXM, CXM,
CRO, AM], 1 .6171861963*CXM_1100_0100*CXM_0100_0100*CRO_0100_0100*AM_0100_0000
[CXM, CXM, AMC, AM], 1
.6171861963*CXM_1100_0100*CXM_0100_0100*AMC_0100_0100*AM_0100_0000 [CXM, CXM,
CTT, AM], 1 .6171861963*CXM_1100_0100*CXM_0100_0100*CTT_0100_0100*AM_0100_0000
[CXM, CRO, AM, FEP], 1
.6171861963*CXM_1100_0100*CRO_0100_0100*AM_0100_0000*FEP_0000_0000 [CXM, CRO,
CEC, AM], 1 .6171861963*CXM_1100_0100*CEC_0100_0100*CRO_0100_0100*AM_0100_0000
[CXM, CRO, CXM, AM], 1
.6171861963*CXM_1100_0100*CXM_0100_0100*CRO_0100_0100*AM_0100_0000 [CXM, CRO,
CRO, AM], 1 .6171861963*CXM_1100_0100*CRO_0100_0100^2*AM_0100_0000 [CXM, CRO,
AMC, AM], 1 .6171861963*CXM_1100_0100*CRO_0100_0100*AMC_0100_0100*AM_0100_0000
[CXM, CRO, CTT, AM], 1
.6171861963*CXM_1100_0100*CRO_0100_0100*CTT_0100_0100*AM_0100_0000 [CXM, AMC,
AM, FEP], 1 .6171861963*CXM_1100_0100*AMC_0100_0100*AM_0100_0000*FEP_0000_0000
[CXM, AMC, CEC, AM], 1
.6171861963*CXM_1100_0100*CEC_0100_0100*AMC_0100_0100*AM_0100_0000
[CXM, AMC, CXM, AM], 1
.6171861963*CXM_1100_0100*CXM_0100_0100*AMC_0100_0100*AM_0100_0000 [CXM, AMC,
CRO, AM], 1 .6171861963*CXM_1100_0100*CRO_0100_0100*AMC_0100_0100*AM_0100_0000
[CXM, AMC, AMC, AM], 1 .6171861963*CXM_1100_0100*AMC_0100_0100^2*AM_0100_0000
[CXM, AMC, CTT, AM], 1
.6171861963*CXM_1100_0100*AMC_0100_0100*CTT_0100_0100*AM_0100_0000 [CXM, CTT,
AM, FEP], 1 .6171861963*CXM_1100_0100*CTT_0100_0100*AM_0100_0000*FEP_0000_0000
[CXM, CTT, CEC, AM], 1
.6171861963*CXM_1100_0100*CEC_0100_0100*CTT_0100_0100*AM_0100_0000 [CXM, CTT,
CXM, AM], 1 .6171861963*CXM_1100_0100*CXM_0100_0100*CTT_0100_0100*AM_0100_0000
[CXM, CTT, CRO, AM], 1
.6171861963*CXM_1100_0100*CRO_0100_0100*CTT_0100_0100*AM_0100_0000
[CXM, CTT, AMC, AM], 1
.6171861963*CXM_1100_0100*AMC_0100_0100*CTT_0100_0100*AM_0100_0000 [CXM, CTT,
CTT, AM], 1 .6171861963*CXM_1100_0100*CTT_0100_0100^2*AM_0100_0000 [CXM, SAM,
CTX, AM], 1 .6171861963*CTX_1100_0100*SAM_0100_1100*CXM_1100_0100*AM_0100_0000
[CXM, SAM, ZOX, AM], 1
.6171861963*ZOX_1100_0100*SAM_0100_1100*CXM_1100_0100*AM_0100_0000 [CXM, SAM,
CXM, AM], 1 .6171861963*CXM_1100_0100^2*SAM_0100_1100*AM_0100_0000 [CXM, CPD,
TZP, AM], 1 .6171861963*CXM_1100_0100*CPD_0100_0110*TZP_0110_0100*AM_0100_0000
                                       
[1, 0, 1, 0], .7146233157 = .7146233157, 27 [CTX, CTX, ZOX, TZP], 1
.7146233157*CTX_1010_1010^2*ZOX_1010_0010*TZP_0010_0000 [CTX, ZOX, AM, TZP], 1
.7146233157*CTX_1010_1010*ZOX_1010_0010*AM_0010_0010*TZP_0010_0000 [CTX, ZOX,
TZP, FEP], 1 .7146233157*CTX_1010_1010*ZOX_1010_0010*TZP_0010_0000*FEP_0000_0000
[CTX, CRO, ZOX, TZP], 1
.7146233157*CTX_1010_1010*CRO_1010_1010*ZOX_1010_0010*TZP_0010_0000 [CTX, CPD,
ZOX, TZP], 1 .7146233157*CTX_1010_1010*CPD_1010_1010*ZOX_1010_0010*TZP_0010_0000
[CTX, FEP, ZOX, TZP], 1
.7146233157*CTX_1010_1010*FEP_1010_1010*ZOX_1010_0010*TZP_0010_0000 [ZOX, AM,
AM, TZP], 1 .7146233157*ZOX_1010_0010*AM_0010_0010^2*TZP_0010_0000 [ZOX, AM,
TZP, FEP], 1 .7146233157*ZOX_1010_0010*AM_0010_0010*TZP_0010_0000*FEP_0000_0000
[ZOX, TZP, FEP, FEP], 1 .7146233157*ZOX_1010_0010*TZP_0010_0000*FEP_0000_0000^2
[CRO, CTX, ZOX, TZP], 1
.7146233157*CTX_1010_1010*CRO_1010_1010*ZOX_1010_0010*TZP_0010_0000 [CRO, ZOX,
AM, TZP], 1 .7146233157*CRO_1010_1010*ZOX_1010_0010*AM_0010_0010*TZP_0010_0000
[CRO, ZOX, TZP, FEP], 1
.7146233157*CRO_1010_1010*ZOX_1010_0010*TZP_0010_0000*FEP_0000_0000
[CRO, CRO, ZOX, TZP], 1 .7146233157*CRO_1010_1010^2*ZOX_1010_0010*TZP_0010_0000
[CRO, CPD, ZOX, TZP], 1
.7146233157*CRO_1010_1010*CPD_1010_1010*ZOX_1010_0010*TZP_0010_0000 [CRO, FEP,
ZOX, TZP], 1 .7146233157*CRO_1010_1010*FEP_1010_1010*ZOX_1010_0010*TZP_0010_0000
[CPD, CTX, ZOX, TZP], 1
.7146233157*CTX_1010_1010*CPD_1010_1010*ZOX_1010_0010*TZP_0010_0000 [CPD, ZOX,
AM, TZP], 1 .7146233157*CPD_1010_1010*ZOX_1010_0010*AM_0010_0010*TZP_0010_0000
[CPD, ZOX, TZP, FEP], 1
.7146233157*CPD_1010_1010*ZOX_1010_0010*TZP_0010_0000*FEP_0000_0000 [CPD, CRO,
ZOX, TZP], 1 .7146233157*CRO_1010_1010*CPD_1010_1010*ZOX_1010_0010*TZP_0010_0000
[CPD, CPD, ZOX, TZP], 1 .7146233157*CPD_1010_1010^2*ZOX_1010_0010*TZP_0010_0000
[CPD, FEP, ZOX, TZP], 1
.7146233157*CPD_1010_1010*FEP_1010_1010*ZOX_1010_0010*TZP_0010_0000
[FEP, CTX, ZOX, TZP], 1
.7146233157*CTX_1010_1010*FEP_1010_1010*ZOX_1010_0010*TZP_0010_0000 [FEP, ZOX,
AM, TZP], 1 .7146233157*FEP_1010_1010*ZOX_1010_0010*AM_0010_0010*TZP_0010_0000
[FEP, ZOX, TZP, FEP], 1
.7146233157*FEP_1010_1010*ZOX_1010_0010*TZP_0010_0000*FEP_0000_0000 [FEP, CRO,
ZOX, TZP], 1 .7146233157*CRO_1010_1010*FEP_1010_1010*ZOX_1010_0010*TZP_0010_0000
[FEP, CPD, ZOX, TZP], 1
.7146233157*CPD_1010_1010*FEP_1010_1010*ZOX_1010_0010*TZP_0010_0000 [FEP, FEP,
ZOX, TZP], 1 .7146233157*FEP_1010_1010^2*ZOX_1010_0010*TZP_0010_0000
                                       
[1, 0, 0, 1], .7263697421 = .7263697421, 1 [CTX, TZP, CTT, CPR], 4
.4153858935*CPR_1000_0000*CTX_1001_1000*TZP_1000_1000*CTT_1000_1000
.3013148234*CPR_1000_0000*CTX_1001_1011*TZP_1011_1001*CTT_1001_1000
0.9380387536e-2*CPR_1000_0000*CTX_1001_1011*TZP_1011_1010*CTT_1010_1000
0.2886377253e-3*CTX_1001_1011*TZP_1011_0011*CTT_0011_0001*CPR_0001_0000
                                       
[0, 1, 1, 0], .6171861963 = .6171861963, 78 [AMP, AMP, TZP, AM], 1
.6171861963*AMP_0110_0110^2*TZP_0110_0100*AM_0100_0000
[AMP, CTX, TZP, AM], 1
.6171861963*AMP_0110_0110*CTX_0110_0110*TZP_0110_0100*AM_0100_0000 [AMP, CAZ,
TZP, AM], 1 .6171861963*AMP_0110_0110*CAZ_0110_0110*TZP_0110_0100*AM_0100_0000
[AMP, CPR, TZP, AM], 1
.6171861963*AMP_0110_0110*CPR_0110_0110*TZP_0110_0100*AM_0100_0000 [AMP, TZP,
AM, FEP], 1 .6171861963*AMP_0110_0110*TZP_0110_0100*AM_0100_0000*FEP_0000_0000
[AMP, TZP, CEC, AM], 1
.6171861963*AMP_0110_0110*TZP_0110_0100*CEC_0100_0100*AM_0100_0000 [AMP, TZP,
CXM, AM], 1 .6171861963*AMP_0110_0110*TZP_0110_0100*CXM_0100_0100*AM_0100_0000
[AMP, TZP, CRO, AM], 1
.6171861963*AMP_0110_0110*TZP_0110_0100*CRO_0100_0100*AM_0100_0000 [AMP, TZP,
AMC, AM], 1 .6171861963*AMP_0110_0110*TZP_0110_0100*AMC_0100_0100*AM_0100_0000
[AMP, TZP, CTT, AM], 1
.6171861963*AMP_0110_0110*TZP_0110_0100*CTT_0100_0100*AM_0100_0000
[CTX, AMP, TZP, AM], 1
.6171861963*AMP_0110_0110*CTX_0110_0110*TZP_0110_0100*AM_0100_0000 [CTX, CTX,
TZP, AM], 1 .6171861963*CTX_0110_0110^2*TZP_0110_0100*AM_0100_0000 [CTX, CAZ,
TZP, AM], 1 .6171861963*CTX_0110_0110*CAZ_0110_0110*TZP_0110_0100*AM_0100_0000
[CTX, CPR, TZP, AM], 1
.6171861963*CTX_0110_0110*CPR_0110_0110*TZP_0110_0100*AM_0100_0000 [CTX, TZP,
AM, FEP], 1 .6171861963*CTX_0110_0110*TZP_0110_0100*AM_0100_0000*FEP_0000_0000
[CTX, TZP, CEC, AM], 1
.6171861963*CTX_0110_0110*TZP_0110_0100*CEC_0100_0100*AM_0100_0000 [CTX, TZP,
CXM, AM], 1 .6171861963*CTX_0110_0110*TZP_0110_0100*CXM_0100_0100*AM_0100_0000
[CTX, TZP, CRO, AM], 1
.6171861963*CTX_0110_0110*TZP_0110_0100*CRO_0100_0100*AM_0100_0000 [CTX, TZP,
AMC, AM], 1 .6171861963*CTX_0110_0110*TZP_0110_0100*AMC_0100_0100*AM_0100_0000
[CTX, TZP, CTT, AM], 1
.6171861963*CTX_0110_0110*TZP_0110_0100*CTT_0100_0100*AM_0100_0000 [CAZ, AMP,
TZP, AM], 1 .6171861963*AMP_0110_0110*CAZ_0110_0110*TZP_0110_0100*AM_0100_0000
[CAZ, CTX, TZP, AM], 1
.6171861963*CTX_0110_0110*CAZ_0110_0110*TZP_0110_0100*AM_0100_0000 [CAZ, CAZ,
TZP, AM], 1 .6171861963*CAZ_0110_0110^2*TZP_0110_0100*AM_0100_0000 [CAZ, CPR,
TZP, AM], 1 .6171861963*CAZ_0110_0110*CPR_0110_0110*TZP_0110_0100*AM_0100_0000
[CAZ, TZP, AM, FEP], 1
.6171861963*CAZ_0110_0110*TZP_0110_0100*AM_0100_0000*FEP_0000_0000 [CAZ, TZP,
CEC, AM], 1 .6171861963*CAZ_0110_0110*TZP_0110_0100*CEC_0100_0100*AM_0100_0000
[CAZ, TZP, CXM, AM], 1
.6171861963*CAZ_0110_0110*TZP_0110_0100*CXM_0100_0100*AM_0100_0000 [CAZ, TZP,
CRO, AM], 1 .6171861963*CAZ_0110_0110*TZP_0110_0100*CRO_0100_0100*AM_0100_0000
[CAZ, TZP, AMC, AM], 1
.6171861963*CAZ_0110_0110*TZP_0110_0100*AMC_0100_0100*AM_0100_0000 [CAZ, TZP,
CTT, AM], 1 .6171861963*CAZ_0110_0110*TZP_0110_0100*CTT_0100_0100*AM_0100_0000
[CPR, AMP, TZP, AM], 1
.6171861963*AMP_0110_0110*CPR_0110_0110*TZP_0110_0100*AM_0100_0000 [CPR, CTX,
TZP, AM], 1 .6171861963*CTX_0110_0110*CPR_0110_0110*TZP_0110_0100*AM_0100_0000
[CPR, CAZ, TZP, AM], 1
.6171861963*CAZ_0110_0110*CPR_0110_0110*TZP_0110_0100*AM_0100_0000 [CPR, CPR,
TZP, AM], 1 .6171861963*CPR_0110_0110^2*TZP_0110_0100*AM_0100_0000 [CPR, TZP,
AM, FEP], 1 .6171861963*CPR_0110_0110*TZP_0110_0100*AM_0100_0000*FEP_0000_0000
[CPR, TZP, CEC, AM], 1
.6171861963*CPR_0110_0110*TZP_0110_0100*CEC_0100_0100*AM_0100_0000 [CPR, TZP,
CXM, AM], 1 .6171861963*CPR_0110_0110*TZP_0110_0100*CXM_0100_0100*AM_0100_0000
[CPR, TZP, CRO, AM], 1
.6171861963*CPR_0110_0110*TZP_0110_0100*CRO_0100_0100*AM_0100_0000 [CPR, TZP,
AMC, AM], 1 .6171861963*CPR_0110_0110*TZP_0110_0100*AMC_0100_0100*AM_0100_0000
[CPR, TZP, CTT, AM], 1
.6171861963*CPR_0110_0110*TZP_0110_0100*CTT_0100_0100*AM_0100_0000 [TZP, AM,
FEP, FEP], 1 .6171861963*TZP_0110_0100*AM_0100_0000*FEP_0000_0000^2 [TZP, CEC,
AM, FEP], 1 .6171861963*TZP_0110_0100*CEC_0100_0100*AM_0100_0000*FEP_0000_0000
[TZP, CEC, CEC, AM], 1 .6171861963*TZP_0110_0100*CEC_0100_0100^2*AM_0100_0000
[TZP, CEC, CXM, AM], 1
.6171861963*TZP_0110_0100*CEC_0100_0100*CXM_0100_0100*AM_0100_0000 [TZP, CEC,
CRO, AM], 1 .6171861963*TZP_0110_0100*CEC_0100_0100*CRO_0100_0100*AM_0100_0000
[TZP, CEC, AMC, AM], 1
.6171861963*TZP_0110_0100*CEC_0100_0100*AMC_0100_0100*AM_0100_0000
[TZP, CEC, CTT, AM], 1
.6171861963*TZP_0110_0100*CEC_0100_0100*CTT_0100_0100*AM_0100_0000 [TZP, CTX,
TZP, AM], 1 .6171861963*TZP_0110_0100^2*CTX_0100_0110*AM_0100_0000 [TZP, CXM,
AM, FEP], 1 .6171861963*TZP_0110_0100*CXM_0100_0100*AM_0100_0000*FEP_0000_0000
[TZP, CXM, CEC, AM], 1
.6171861963*TZP_0110_0100*CEC_0100_0100*CXM_0100_0100*AM_0100_0000 [TZP, CXM,
CXM, AM], 1 .6171861963*TZP_0110_0100*CXM_0100_0100^2*AM_0100_0000 [TZP, CXM,
CRO, AM], 1 .6171861963*TZP_0110_0100*CXM_0100_0100*CRO_0100_0100*AM_0100_0000
[TZP, CXM, AMC, AM], 1
.6171861963*TZP_0110_0100*CXM_0100_0100*AMC_0100_0100*AM_0100_0000 [TZP, CXM,
CTT, AM], 1 .6171861963*TZP_0110_0100*CXM_0100_0100*CTT_0100_0100*AM_0100_0000
[TZP, CRO, AM, FEP], 1
.6171861963*TZP_0110_0100*CRO_0100_0100*AM_0100_0000*FEP_0000_0000
[TZP, CRO, CEC, AM], 1
.6171861963*TZP_0110_0100*CEC_0100_0100*CRO_0100_0100*AM_0100_0000 [TZP, CRO,
CXM, AM], 1 .6171861963*TZP_0110_0100*CXM_0100_0100*CRO_0100_0100*AM_0100_0000
[TZP, CRO, CRO, AM], 1 .6171861963*TZP_0110_0100*CRO_0100_0100^2*AM_0100_0000
[TZP, CRO, AMC, AM], 1
.6171861963*TZP_0110_0100*CRO_0100_0100*AMC_0100_0100*AM_0100_0000 [TZP, CRO,
CTT, AM], 1 .6171861963*TZP_0110_0100*CRO_0100_0100*CTT_0100_0100*AM_0100_0000
[TZP, AMC, AM, FEP], 1
.6171861963*TZP_0110_0100*AMC_0100_0100*AM_0100_0000*FEP_0000_0000 [TZP, AMC,
CEC, AM], 1 .6171861963*TZP_0110_0100*CEC_0100_0100*AMC_0100_0100*AM_0100_0000
[TZP, AMC, CXM, AM], 1
.6171861963*TZP_0110_0100*CXM_0100_0100*AMC_0100_0100*AM_0100_0000
[TZP, AMC, CRO, AM], 1
.6171861963*TZP_0110_0100*CRO_0100_0100*AMC_0100_0100*AM_0100_0000 [TZP, AMC,
AMC, AM], 1 .6171861963*TZP_0110_0100*AMC_0100_0100^2*AM_0100_0000 [TZP, AMC,
CTT, AM], 1 .6171861963*TZP_0110_0100*AMC_0100_0100*CTT_0100_0100*AM_0100_0000
[TZP, CTT, AM, FEP], 1
.6171861963*TZP_0110_0100*CTT_0100_0100*AM_0100_0000*FEP_0000_0000 [TZP, CTT,
CEC, AM], 1 .6171861963*TZP_0110_0100*CEC_0100_0100*CTT_0100_0100*AM_0100_0000
[TZP, CTT, CXM, AM], 1
.6171861963*TZP_0110_0100*CXM_0100_0100*CTT_0100_0100*AM_0100_0000 [TZP, CTT,
CRO, AM], 1 .6171861963*TZP_0110_0100*CRO_0100_0100*CTT_0100_0100*AM_0100_0000
[TZP, CTT, AMC, AM], 1
.6171861963*TZP_0110_0100*AMC_0100_0100*CTT_0100_0100*AM_0100_0000 [TZP, CTT,
CTT, AM], 1 .6171861963*TZP_0110_0100*CTT_0100_0100^2*AM_0100_0000 [TZP, SAM,
CTX, AM], 1 .6171861963*TZP_0110_0100*SAM_0100_1100*CTX_1100_0100*AM_0100_0000
[TZP, SAM, ZOX, AM], 1
.6171861963*TZP_0110_0100*SAM_0100_1100*ZOX_1100_0100*AM_0100_0000 [TZP, SAM,
CXM, AM], 1 .6171861963*TZP_0110_0100*SAM_0100_1100*CXM_1100_0100*AM_0100_0000
[TZP, CPD, TZP, AM], 1 .6171861963*TZP_0110_0100^2*CPD_0100_0110*AM_0100_0000
[FEP, CAZ, TZP, AM], 1
.6171861963*FEP_0110_1110*CAZ_1110_0110*TZP_0110_0100*AM_0100_0000
[FEP, CPR, TZP, AM], 1
.6171861963*FEP_0110_1110*CPR_1110_0110*TZP_0110_0100*AM_0100_0000
                                       
[0, 1, 0, 1], .6117686703 = .6117686703, 1 [CEC, AMC, CRO, AM], 2
.1268366589*AM_0100_0000*CEC_0101_0001*AMC_0001_0101*CRO_0101_0100
.4849320114*AM_0100_0000*CEC_0101_0100*AMC_0100_0100*CRO_0100_0100
                                       
[0, 0, 1, 1], .5856736097 = .5856736097, 2 [ZOX, TZP, CRO, AM], 2
.3359075550*AM_0100_0000*ZOX_0011_0111*TZP_0111_0101*CRO_0101_0100
.2497660547*AM_0100_0000*ZOX_0011_0111*TZP_0111_0110*CRO_0110_0100 [CPD, TZP,
CRO, AM], 2 .3359075550*AM_0100_0000*CPD_0011_0111*TZP_0111_0101*CRO_0101_0100
.2497660547*AM_0100_0000*CPD_0011_0111*TZP_0111_0110*CRO_0110_0100
                                       
[1, 1, 1, 0], .6171861963 = .6171861963, 24 [CEC, CAZ, TZP, AM], 1
.6171861963*CEC_1110_1110*CAZ_1110_0110*TZP_0110_0100*AM_0100_0000 [CEC, CPR,
TZP, AM], 1 .6171861963*CEC_1110_1110*CPR_1110_0110*TZP_0110_0100*AM_0100_0000
[CAZ, AMP, TZP, AM], 1
.6171861963*CAZ_1110_0110*AMP_0110_0110*TZP_0110_0100*AM_0100_0000 [CAZ, CTX,
TZP, AM], 1 .6171861963*CAZ_1110_0110*CTX_0110_0110*TZP_0110_0100*AM_0100_0000
[CAZ, CAZ, TZP, AM], 1
.6171861963*CAZ_1110_0110*CAZ_0110_0110*TZP_0110_0100*AM_0100_0000 [CAZ, CPR,
TZP, AM], 1 .6171861963*CAZ_1110_0110*CPR_0110_0110*TZP_0110_0100*AM_0100_0000
[CAZ, TZP, AM, FEP], 1
.6171861963*CAZ_1110_0110*TZP_0110_0100*AM_0100_0000*FEP_0000_0000 [CAZ, TZP,
CEC, AM], 1 .6171861963*CAZ_1110_0110*TZP_0110_0100*CEC_0100_0100*AM_0100_0000
[CAZ, TZP, CXM, AM], 1
.6171861963*CAZ_1110_0110*TZP_0110_0100*CXM_0100_0100*AM_0100_0000 [CAZ, TZP,
CRO, AM], 1 .6171861963*CAZ_1110_0110*TZP_0110_0100*CRO_0100_0100*AM_0100_0000
[CAZ, TZP, AMC, AM], 1
.6171861963*CAZ_1110_0110*TZP_0110_0100*AMC_0100_0100*AM_0100_0000 [CAZ, TZP,
CTT, AM], 1 .6171861963*CAZ_1110_0110*TZP_0110_0100*CTT_0100_0100*AM_0100_0000
[CTT, CAZ, TZP, AM], 1
.6171861963*CTT_1110_1110*CAZ_1110_0110*TZP_0110_0100*AM_0100_0000 [CTT, CPR,
TZP, AM], 1 .6171861963*CTT_1110_1110*CPR_1110_0110*TZP_0110_0100*AM_0100_0000
[CPR, AMP, TZP, AM], 1
.6171861963*CPR_1110_0110*AMP_0110_0110*TZP_0110_0100*AM_0100_0000 [CPR, CTX,
TZP, AM], 1 .6171861963*CPR_1110_0110*CTX_0110_0110*TZP_0110_0100*AM_0100_0000
[CPR, CAZ, TZP, AM], 1
.6171861963*CPR_1110_0110*CAZ_0110_0110*TZP_0110_0100*AM_0100_0000 [CPR, CPR,
TZP, AM], 1 .6171861963*CPR_1110_0110*CPR_0110_0110*TZP_0110_0100*AM_0100_0000
[CPR, TZP, AM, FEP], 1
.6171861963*CPR_1110_0110*TZP_0110_0100*AM_0100_0000*FEP_0000_0000 [CPR, TZP,
CEC, AM], 1 .6171861963*CPR_1110_0110*TZP_0110_0100*CEC_0100_0100*AM_0100_0000
[CPR, TZP, CXM, AM], 1
.6171861963*CPR_1110_0110*TZP_0110_0100*CXM_0100_0100*AM_0100_0000
[CPR, TZP, CRO, AM], 1
.6171861963*CPR_1110_0110*TZP_0110_0100*CRO_0100_0100*AM_0100_0000 [CPR, TZP,
AMC, AM], 1 .6171861963*CPR_1110_0110*TZP_0110_0100*AMC_0100_0100*AM_0100_0000
[CPR, TZP, CTT, AM], 1
.6171861963*CPR_1110_0110*TZP_0110_0100*CTT_0100_0100*AM_0100_0000
                                       
[1, 1, 0, 1], .5919044082 = .5919044082, 24 [AM, CAZ, CRO, AM], 1
.5919044082*AM_1101_1101*CAZ_1101_0101*CRO_0101_0100*AM_0100_0000 [AM, TZP, CRO,
AM], 1 .5919044082*AM_1101_1101*TZP_1101_0101*CRO_0101_0100*AM_0100_0000 [AMC,
CAZ, CRO, AM], 1
.5919044082*AMC_1101_1101*CAZ_1101_0101*CRO_0101_0100*AM_0100_0000 [AMC, TZP,
CRO, AM], 1 .5919044082*AMC_1101_1101*TZP_1101_0101*CRO_0101_0100*AM_0100_0000
[CAZ, CRO, AM, FEP], 1
.5919044082*CAZ_1101_0101*CRO_0101_0100*AM_0100_0000*FEP_0000_0000
[CAZ, CRO, CEC, AM], 1
.5919044082*CAZ_1101_0101*CRO_0101_0100*CEC_0100_0100*AM_0100_0000 [CAZ, CRO,
CXM, AM], 1 .5919044082*CAZ_1101_0101*CRO_0101_0100*CXM_0100_0100*AM_0100_0000
[CAZ, CRO, CRO, AM], 1
.5919044082*CAZ_1101_0101*CRO_0101_0100*CRO_0100_0100*AM_0100_0000 [CAZ, CRO,
AMC, AM], 1 .5919044082*CAZ_1101_0101*CRO_0101_0100*AMC_0100_0100*AM_0100_0000
[CAZ, CRO, CTT, AM], 1
.5919044082*CAZ_1101_0101*CRO_0101_0100*CTT_0100_0100*AM_0100_0000 [CAZ, CAZ,
CRO, AM], 1 .5919044082*CAZ_1101_0101*CAZ_0101_0101*CRO_0101_0100*AM_0100_0000
[CAZ, CPR, CRO, AM], 1
.5919044082*CAZ_1101_0101*CPR_0101_0101*CRO_0101_0100*AM_0100_0000 [CAZ, TZP,
CRO, AM], 1 .5919044082*CAZ_1101_0101*TZP_0101_0101*CRO_0101_0100*AM_0100_0000
[CTT, CAZ, CRO, AM], 1
.5919044082*CTT_1101_1101*CAZ_1101_0101*CRO_0101_0100*AM_0100_0000 [CTT, TZP,
CRO, AM], 1 .5919044082*CTT_1101_1101*TZP_1101_0101*CRO_0101_0100*AM_0100_0000
[TZP, CRO, AM, FEP], 1
.5919044082*TZP_1101_0101*CRO_0101_0100*AM_0100_0000*FEP_0000_0000 [TZP, CRO,
CEC, AM], 1 .5919044082*TZP_1101_0101*CRO_0101_0100*CEC_0100_0100*AM_0100_0000
[TZP, CRO, CXM, AM], 1
.5919044082*TZP_1101_0101*CRO_0101_0100*CXM_0100_0100*AM_0100_0000 [TZP, CRO,
CRO, AM], 1 .5919044082*TZP_1101_0101*CRO_0101_0100*CRO_0100_0100*AM_0100_0000
[TZP, CRO, AMC, AM], 1
.5919044082*TZP_1101_0101*CRO_0101_0100*AMC_0100_0100*AM_0100_0000 [TZP, CRO,
CTT, AM], 1 .5919044082*TZP_1101_0101*CRO_0101_0100*CTT_0100_0100*AM_0100_0000
[TZP, CAZ, CRO, AM], 1
.5919044082*TZP_1101_0101*CAZ_0101_0101*CRO_0101_0100*AM_0100_0000 [TZP, CPR,
CRO, AM], 1 .5919044082*TZP_1101_0101*CPR_0101_0101*CRO_0101_0100*AM_0100_0000
[TZP, TZP, CRO, AM], 1
.5919044082*TZP_1101_0101*TZP_0101_0101*CRO_0101_0100*AM_0100_0000
                                       
[1, 0, 1, 1], .5319472198 = .5319472198, 1 [TZP, CTT, CPR, FEP], 3
.5154080615*FEP_0000_0000*CPR_1000_0000*TZP_1011_1001*CTT_1001_1000
0.1604543481e-1*FEP_0000_0000*CPR_1000_0000*TZP_1011_1010*CTT_1010_1000
0.4937235044e-3*FEP_0000_0000*TZP_1011_0011*CTT_0011_0001*CPR_0001_0000
                                       
[0, 1, 1, 1], .5997048808 = .5997048808, 1 [TZP, TZP, CRO, AM], 2
.3359075550*AM_0100_0000*TZP_0111_0101*TZP_0101_0101*CRO_0101_0100
.2637973258*AM_0100_0000*TZP_0111_0110*TZP_0110_0100*CRO_0100_0100
                                       
[1, 1, 1, 1], .6171861963 = .6171861963, 4 [CEC, CAZ, TZP, AM], 1
.6171861963*CEC_1111_1110*CAZ_1110_0110*TZP_0110_0100*AM_0100_0000 [CEC, CPR,
TZP, AM], 1 .6171861963*CEC_1111_1110*CPR_1110_0110*TZP_0110_0100*AM_0100_0000
[CPR, CAZ, TZP, AM], 1
.6171861963*CPR_1111_1110*CAZ_1110_0110*TZP_0110_0100*AM_0100_0000 [CPR, CPR,
TZP, AM], 1 .6171861963*CPR_1111_1110*CPR_1110_0110*TZP_0110_0100*AM_0100_0000
                                       
`Transitions used in optimal pathways:` AMC_0001_0101, 10 AMC_0100_0100, 61
AMC_1101_1101, 2 AMP_0110_0110, 14 AM_0010_0010, 9 AM_0100_0000, 309
AM_1101_1101, 2 CAZ_0101_0101, 4
CAZ_0110_0110, 14 CAZ_1101_0101, 12 CAZ_1110_0110, 15 CEC_0100_0100, 60
CEC_0101_0001, 1 CEC_0101_0100, 1 CEC_1110_1110, 2 CEC_1111_1110, 2
CPD_0011_0111, 2 CPD_0100_0110, 14 CPD_1010_1010, 6 CPR_0001_0000, 2
CPR_0101_0101, 4 CPR_0110_0110, 14 CPR_1000_0000, 15 CPR_1110_0110, 15
CPR_1111_1110, 2 CRO_0100_0100, 62 CRO_0101_0100, 46 CRO_0110_0100, 2
CRO_1010_1010, 6 CTT_0011_0001, 2 CTT_0100_0100, 60 CTT_1000_1000, 7
CTT_1001_1000, 2 CTT_1010_1000, 2 CTT_1101_1101, 2 CTT_1110_1110, 2
CTX_0100_0110, 14 CTX_0110_0110, 14 CTX_1001_1000, 1 CTX_1001_1011, 3
CTX_1010_1010, 6 CTX_1100_0100, 33 CXM_0100_0100, 60 CXM_1100_0100, 33
FEP_0000_0000, 78 FEP_0110_1110, 2 FEP_1010_1010, 6 SAM_0100_1100, 27
TZP_0001_0101, 9 TZP_0010_0000, 25 TZP_0101_0101, 5 TZP_0110_0100, 117
TZP_0111_0101, 3 TZP_0111_0110, 3 TZP_1000_1000, 7 TZP_1011_0011, 2
TZP_1011_1001, 2 TZP_1011_1010, 2 TZP_1101_0101, 12 ZOX_0011_0111, 2
ZOX_1010_0010, 21 ZOX_1100_0100, 33
                                   910.472
                                       
[1, 0, 0, 0], 1.000000000 = 1.000000000, 31 [CTT, CTT, CTT, CTT, CPR], 1
1.000000000*CTT_1000_1000^4*CPR_1000_0000 [CTT, CTT, CTT, CPR, FEP], 1
1.000000000*CTT_1000_1000^3*CPR_1000_0000*FEP_0000_0000 [CTT, CTT, CTT, TZP,
CPR], 1 1.000000000*CTT_1000_1000^3*TZP_1000_1000*CPR_1000_0000 [CTT, CTT, CPR,
FEP, FEP], 1 1.000000000*CTT_1000_1000^2*CPR_1000_0000*FEP_0000_0000^2
[CTT, CTT, TZP, CTT, CPR], 1
1.000000000*CTT_1000_1000^3*TZP_1000_1000*CPR_1000_0000 [CTT, CTT, TZP, CPR,
FEP], 1 1.000000000*CTT_1000_1000^2*TZP_1000_1000*CPR_1000_0000*FEP_0000_0000
[CTT, CTT, TZP, TZP, CPR], 1
1.000000000*CTT_1000_1000^2*TZP_1000_1000^2*CPR_1000_0000 [CTT, CPR, FEP, FEP,
FEP], 1 1.000000000*CTT_1000_1000*CPR_1000_0000*FEP_0000_0000^3 [CTT, TZP, CTT,
CTT, CPR], 1 1.000000000*CTT_1000_1000^3*TZP_1000_1000*CPR_1000_0000 [CTT, TZP,
CTT, CPR, FEP], 1
1.000000000*CTT_1000_1000^2*TZP_1000_1000*CPR_1000_0000*FEP_0000_0000 [CTT, TZP,
CTT, TZP, CPR], 1 1.000000000*CTT_1000_1000^2*TZP_1000_1000^2*CPR_1000_0000
[CTT, TZP, CPR, FEP, FEP], 1
1.000000000*CTT_1000_1000*TZP_1000_1000*CPR_1000_0000*FEP_0000_0000^2
[CTT, TZP, TZP, CTT, CPR], 1
1.000000000*CTT_1000_1000^2*TZP_1000_1000^2*CPR_1000_0000 [CTT, TZP, TZP, CPR,
FEP], 1 1.000000000*CTT_1000_1000*TZP_1000_1000^2*CPR_1000_0000*FEP_0000_0000
[CTT, TZP, TZP, TZP, CPR], 1
1.000000000*CTT_1000_1000*TZP_1000_1000^3*CPR_1000_0000 [CPR, FEP, FEP, FEP,
FEP], 1 1.000000000*CPR_1000_0000*FEP_0000_0000^4 [TZP, CTT, CTT, CTT, CPR], 1
1.000000000*CTT_1000_1000^3*TZP_1000_1000*CPR_1000_0000 [TZP, CTT, CTT, CPR,
FEP], 1 1.000000000*CTT_1000_1000^2*TZP_1000_1000*CPR_1000_0000*FEP_0000_0000
[TZP, CTT, CTT, TZP, CPR], 1
1.000000000*CTT_1000_1000^2*TZP_1000_1000^2*CPR_1000_0000
[TZP, CTT, CPR, FEP, FEP], 1
1.000000000*CTT_1000_1000*TZP_1000_1000*CPR_1000_0000*FEP_0000_0000^2 [TZP, CTT,
TZP, CTT, CPR], 1 1.000000000*CTT_1000_1000^2*TZP_1000_1000^2*CPR_1000_0000
[TZP, CTT, TZP, CPR, FEP], 1
1.000000000*CTT_1000_1000*TZP_1000_1000^2*CPR_1000_0000*FEP_0000_0000 [TZP, CTT,
TZP, TZP, CPR], 1 1.000000000*CTT_1000_1000*TZP_1000_1000^3*CPR_1000_0000 [TZP,
CPR, FEP, FEP, FEP], 1 1.000000000*TZP_1000_1000*CPR_1000_0000*FEP_0000_0000^3
[TZP, TZP, CTT, CTT, CPR], 1
1.000000000*CTT_1000_1000^2*TZP_1000_1000^2*CPR_1000_0000 [TZP, TZP, CTT, CPR,
FEP], 1
1.000000000*CTT_1000_1000*TZP_1000_1000^2*CPR_1000_0000*FEP_0000_0000 [TZP, TZP,
CTT, TZP, CPR], 1 1.000000000*CTT_1000_1000*TZP_1000_1000^3*CPR_1000_0000 [TZP,
TZP, CPR, FEP, FEP], 1 1.000000000*TZP_1000_1000^2*CPR_1000_0000*FEP_0000_0000^2
[TZP, TZP, TZP, CTT, CPR], 1
1.000000000*CTT_1000_1000*TZP_1000_1000^3*CPR_1000_0000 [TZP, TZP, TZP, CPR,
FEP], 1 1.000000000*TZP_1000_1000^3*CPR_1000_0000*FEP_0000_0000 [TZP, TZP, TZP,
TZP, CPR], 1 1.000000000*TZP_1000_1000^4*CPR_1000_0000
                                       
[0, 1, 0, 0], .6171861963 = .6171861963, 1360 [AM, FEP, FEP, FEP, FEP], 1
.6171861963*AM_0100_0000*FEP_0000_0000^4
[CEC, AM, FEP, FEP, FEP], 1
.6171861963*CEC_0100_0100*AM_0100_0000*FEP_0000_0000^3 [CEC, CEC, AM, FEP, FEP],
1 .6171861963*CEC_0100_0100^2*AM_0100_0000*FEP_0000_0000^2 [CEC, CEC, CEC, AM,
FEP], 1 .6171861963*CEC_0100_0100^3*AM_0100_0000*FEP_0000_0000 [CEC, CEC, CEC,
CEC, AM], 1 .6171861963*CEC_0100_0100^4*AM_0100_0000 [CEC, CEC, CEC, CXM, AM], 1
.6171861963*CEC_0100_0100^3*CXM_0100_0100*AM_0100_0000 [CEC, CEC, CEC, CRO, AM],
1 .6171861963*CEC_0100_0100^3*CRO_0100_0100*AM_0100_0000 [CEC, CEC, CEC, AMC,
AM], 1 .6171861963*CEC_0100_0100^3*AMC_0100_0100*AM_0100_0000 [CEC, CEC, CEC,
CTT, AM], 1 .6171861963*CEC_0100_0100^3*CTT_0100_0100*AM_0100_0000
[CEC, CEC, CTX, TZP, AM], 1
.6171861963*CEC_0100_0100^2*CTX_0100_0110*TZP_0110_0100*AM_0100_0000 [CEC, CEC,
CXM, AM, FEP], 1
.6171861963*CEC_0100_0100^2*CXM_0100_0100*AM_0100_0000*FEP_0000_0000 [CEC, CEC,
CXM, CEC, AM], 1 .6171861963*CEC_0100_0100^3*CXM_0100_0100*AM_0100_0000 [CEC,
CEC, CXM, CXM, AM], 1 .6171861963*CEC_0100_0100^2*CXM_0100_0100^2*AM_0100_0000
[CEC, CEC, CXM, CRO, AM], 1
.6171861963*CEC_0100_0100^2*CXM_0100_0100*CRO_0100_0100*AM_0100_0000 [CEC, CEC,
CXM, AMC, AM], 1
.6171861963*CEC_0100_0100^2*CXM_0100_0100*AMC_0100_0100*AM_0100_0000 [CEC, CEC,
CXM, CTT, AM], 1
.6171861963*CEC_0100_0100^2*CXM_0100_0100*CTT_0100_0100*AM_0100_0000
[CEC, CEC, CRO, AM, FEP], 1
.6171861963*CEC_0100_0100^2*CRO_0100_0100*AM_0100_0000*FEP_0000_0000 [CEC, CEC,
CRO, CEC, AM], 1 .6171861963*CEC_0100_0100^3*CRO_0100_0100*AM_0100_0000 [CEC,
CEC, CRO, CXM, AM], 1
.6171861963*CEC_0100_0100^2*CXM_0100_0100*CRO_0100_0100*AM_0100_0000 [CEC, CEC,
CRO, CRO, AM], 1 .6171861963*CEC_0100_0100^2*CRO_0100_0100^2*AM_0100_0000 [CEC,
CEC, CRO, AMC, AM], 1
.6171861963*CEC_0100_0100^2*CRO_0100_0100*AMC_0100_0100*AM_0100_0000 [CEC, CEC,
CRO, CTT, AM], 1
.6171861963*CEC_0100_0100^2*CRO_0100_0100*CTT_0100_0100*AM_0100_0000 [CEC, CEC,
AMC, AM, FEP], 1
.6171861963*CEC_0100_0100^2*AMC_0100_0100*AM_0100_0000*FEP_0000_0000
[CEC, CEC, AMC, CEC, AM], 1
.6171861963*CEC_0100_0100^3*AMC_0100_0100*AM_0100_0000 [CEC, CEC, AMC, CXM, AM],
1 .6171861963*CEC_0100_0100^2*CXM_0100_0100*AMC_0100_0100*AM_0100_0000 [CEC,
CEC, AMC, CRO, AM], 1
.6171861963*CEC_0100_0100^2*CRO_0100_0100*AMC_0100_0100*AM_0100_0000 [CEC, CEC,
AMC, AMC, AM], 1 .6171861963*CEC_0100_0100^2*AMC_0100_0100^2*AM_0100_0000 [CEC,
CEC, AMC, CTT, AM], 1
.6171861963*CEC_0100_0100^2*AMC_0100_0100*CTT_0100_0100*AM_0100_0000 [CEC, CEC,
CTT, AM, FEP], 1
.6171861963*CEC_0100_0100^2*CTT_0100_0100*AM_0100_0000*FEP_0000_0000 [CEC, CEC,
CTT, CEC, AM], 1 .6171861963*CEC_0100_0100^3*CTT_0100_0100*AM_0100_0000 [CEC,
CEC, CTT, CXM, AM], 1
.6171861963*CEC_0100_0100^2*CXM_0100_0100*CTT_0100_0100*AM_0100_0000
[CEC, CEC, CTT, CRO, AM], 1
.6171861963*CEC_0100_0100^2*CRO_0100_0100*CTT_0100_0100*AM_0100_0000 [CEC, CEC,
CTT, AMC, AM], 1
.6171861963*CEC_0100_0100^2*AMC_0100_0100*CTT_0100_0100*AM_0100_0000 [CEC, CEC,
CTT, CTT, AM], 1 .6171861963*CEC_0100_0100^2*CTT_0100_0100^2*AM_0100_0000 [CEC,
CEC, SAM, CTX, AM], 1
.6171861963*CEC_0100_0100^2*SAM_0100_1100*CTX_1100_0100*AM_0100_0000 [CEC, CEC,
SAM, ZOX, AM], 1
.6171861963*CEC_0100_0100^2*SAM_0100_1100*ZOX_1100_0100*AM_0100_0000 [CEC, CEC,
SAM, CXM, AM], 1
.6171861963*CEC_0100_0100^2*SAM_0100_1100*CXM_1100_0100*AM_0100_0000 [CEC, CEC,
CPD, TZP, AM], 1
.6171861963*CEC_0100_0100^2*CPD_0100_0110*TZP_0110_0100*AM_0100_0000
[CEC, CTX, AMP, TZP, AM], 1
.6171861963*CEC_0100_0100*CTX_0100_0110*AMP_0110_0110*TZP_0110_0100*AM_0100_0000
[CEC, CTX, CTX, TZP, AM], 1
.6171861963*CEC_0100_0100*CTX_0100_0110*CTX_0110_0110*TZP_0110_0100*AM_0100_0000
[CEC, CTX, CAZ, TZP, AM], 1
.6171861963*CEC_0100_0100*CTX_0100_0110*CAZ_0110_0110*TZP_0110_0100*AM_0100_0000
[CEC, CTX, CPR, TZP, AM], 1
.6171861963*CEC_0100_0100*CTX_0100_0110*CPR_0110_0110*TZP_0110_0100*AM_0100_0000
[CEC, CTX, TZP, AM, FEP], 1
.6171861963*CEC_0100_0100*CTX_0100_0110*TZP_0110_0100*AM_0100_0000*FEP_0000_0000
[CEC, CTX, TZP, CEC, AM], 1
.6171861963*CEC_0100_0100^2*CTX_0100_0110*TZP_0110_0100*AM_0100_0000
[CEC, CTX, TZP, CXM, AM], 1
.6171861963*CEC_0100_0100*CTX_0100_0110*TZP_0110_0100*CXM_0100_0100*AM_0100_0000
[CEC, CTX, TZP, CRO, AM], 1
.6171861963*CEC_0100_0100*CTX_0100_0110*TZP_0110_0100*CRO_0100_0100*AM_0100_0000
[CEC, CTX, TZP, AMC, AM], 1
.6171861963*CEC_0100_0100*CTX_0100_0110*TZP_0110_0100*AMC_0100_0100*AM_0100_0000
[CEC, CTX, TZP, CTT, AM], 1
.6171861963*CEC_0100_0100*CTX_0100_0110*TZP_0110_0100*CTT_0100_0100*AM_0100_0000
[CEC, CXM, AM, FEP, FEP], 1
.6171861963*CEC_0100_0100*CXM_0100_0100*AM_0100_0000*FEP_0000_0000^2 [CEC, CXM,
CEC, AM, FEP], 1
.6171861963*CEC_0100_0100^2*CXM_0100_0100*AM_0100_0000*FEP_0000_0000 [CEC, CXM,
CEC, CEC, AM], 1 .6171861963*CEC_0100_0100^3*CXM_0100_0100*AM_0100_0000
[CEC, CXM, CEC, CXM, AM], 1
.6171861963*CEC_0100_0100^2*CXM_0100_0100^2*AM_0100_0000 [CEC, CXM, CEC, CRO,
AM], 1 .6171861963*CEC_0100_0100^2*CXM_0100_0100*CRO_0100_0100*AM_0100_0000
[CEC, CXM, CEC, AMC, AM], 1
.6171861963*CEC_0100_0100^2*CXM_0100_0100*AMC_0100_0100*AM_0100_0000 [CEC, CXM,
CEC, CTT, AM], 1
.6171861963*CEC_0100_0100^2*CXM_0100_0100*CTT_0100_0100*AM_0100_0000 [CEC, CXM,
CTX, TZP, AM], 1
.6171861963*CEC_0100_0100*CTX_0100_0110*TZP_0110_0100*CXM_0100_0100*AM_0100_0000
[CEC, CXM, CXM, AM, FEP], 1
.6171861963*CEC_0100_0100*CXM_0100_0100^2*AM_0100_0000*FEP_0000_0000 [CEC, CXM,
CXM, CEC, AM], 1 .6171861963*CEC_0100_0100^2*CXM_0100_0100^2*AM_0100_0000
[CEC, CXM, CXM, CXM, AM], 1
.6171861963*CEC_0100_0100*CXM_0100_0100^3*AM_0100_0000 [CEC, CXM, CXM, CRO, AM],
1 .6171861963*CEC_0100_0100*CXM_0100_0100^2*CRO_0100_0100*AM_0100_0000 [CEC,
CXM, CXM, AMC, AM], 1
.6171861963*CEC_0100_0100*CXM_0100_0100^2*AMC_0100_0100*AM_0100_0000 [CEC, CXM,
CXM, CTT, AM], 1
.6171861963*CEC_0100_0100*CXM_0100_0100^2*CTT_0100_0100*AM_0100_0000 [CEC, CXM,
CRO, AM, FEP], 1
.6171861963*CEC_0100_0100*CXM_0100_0100*CRO_0100_0100*AM_0100_0000*FEP_0000_0000
[CEC, CXM, CRO, CEC, AM], 1
.6171861963*CEC_0100_0100^2*CXM_0100_0100*CRO_0100_0100*AM_0100_0000
[CEC, CXM, CRO, CXM, AM], 1
.6171861963*CEC_0100_0100*CXM_0100_0100^2*CRO_0100_0100*AM_0100_0000 [CEC, CXM,
CRO, CRO, AM], 1
.6171861963*CEC_0100_0100*CXM_0100_0100*CRO_0100_0100^2*AM_0100_0000 [CEC, CXM,
CRO, AMC, AM], 1
.6171861963*CEC_0100_0100*CXM_0100_0100*CRO_0100_0100*AMC_0100_0100*AM_0100_0000
[CEC, CXM, CRO, CTT, AM], 1
.6171861963*CEC_0100_0100*CXM_0100_0100*CRO_0100_0100*CTT_0100_0100*AM_0100_0000
[CEC, CXM, AMC, AM, FEP], 1
.6171861963*CEC_0100_0100*CXM_0100_0100*AMC_0100_0100*AM_0100_0000*FEP_0000_0000
[CEC, CXM, AMC, CEC, AM], 1
.6171861963*CEC_0100_0100^2*CXM_0100_0100*AMC_0100_0100*AM_0100_0000 [CEC, CXM,
AMC, CXM, AM], 1
.6171861963*CEC_0100_0100*CXM_0100_0100^2*AMC_0100_0100*AM_0100_0000
[CEC, CXM, AMC, CRO, AM], 1
.6171861963*CEC_0100_0100*CXM_0100_0100*CRO_0100_0100*AMC_0100_0100*AM_0100_0000
[CEC, CXM, AMC, AMC, AM], 1
.6171861963*CEC_0100_0100*CXM_0100_0100*AMC_0100_0100^2*AM_0100_0000 [CEC, CXM,
AMC, CTT, AM], 1
.6171861963*CEC_0100_0100*CXM_0100_0100*AMC_0100_0100*CTT_0100_0100*AM_0100_0000
[CEC, CXM, CTT, AM, FEP], 1
.6171861963*CEC_0100_0100*CXM_0100_0100*CTT_0100_0100*AM_0100_0000*FEP_0000_0000
[CEC, CXM, CTT, CEC, AM], 1
.6171861963*CEC_0100_0100^2*CXM_0100_0100*CTT_0100_0100*AM_0100_0000 [CEC, CXM,
CTT, CXM, AM], 1
.6171861963*CEC_0100_0100*CXM_0100_0100^2*CTT_0100_0100*AM_0100_0000
[CEC, CXM, CTT, CRO, AM], 1
.6171861963*CEC_0100_0100*CXM_0100_0100*CRO_0100_0100*CTT_0100_0100*AM_0100_0000
[CEC, CXM, CTT, AMC, AM], 1
.6171861963*CEC_0100_0100*CXM_0100_0100*AMC_0100_0100*CTT_0100_0100*AM_0100_0000
[CEC, CXM, CTT, CTT, AM], 1
.6171861963*CEC_0100_0100*CXM_0100_0100*CTT_0100_0100^2*AM_0100_0000 [CEC, CXM,
SAM, CTX, AM], 1
.6171861963*CEC_0100_0100*CXM_0100_0100*SAM_0100_1100*CTX_1100_0100*AM_0100_0000
[CEC, CXM, SAM, ZOX, AM], 1
.6171861963*CEC_0100_0100*CXM_0100_0100*SAM_0100_1100*ZOX_1100_0100*AM_0100_0000
[CEC, CXM, SAM, CXM, AM], 1
.6171861963*CEC_0100_0100*CXM_0100_0100*SAM_0100_1100*CXM_1100_0100*AM_0100_0000
[CEC, CXM, CPD, TZP, AM], 1
.6171861963*CEC_0100_0100*CXM_0100_0100*CPD_0100_0110*TZP_0110_0100*AM_0100_0000
[CEC, CRO, AM, FEP, FEP], 1
.6171861963*CEC_0100_0100*CRO_0100_0100*AM_0100_0000*FEP_0000_0000^2 [CEC, CRO,
CEC, AM, FEP], 1
.6171861963*CEC_0100_0100^2*CRO_0100_0100*AM_0100_0000*FEP_0000_0000 [CEC, CRO,
CEC, CEC, AM], 1 .6171861963*CEC_0100_0100^3*CRO_0100_0100*AM_0100_0000 [CEC,
CRO, CEC, CXM, AM], 1
.6171861963*CEC_0100_0100^2*CXM_0100_0100*CRO_0100_0100*AM_0100_0000 [CEC, CRO,
CEC, CRO, AM], 1 .6171861963*CEC_0100_0100^2*CRO_0100_0100^2*AM_0100_0000 [CEC,
CRO, CEC, AMC, AM], 1
.6171861963*CEC_0100_0100^2*CRO_0100_0100*AMC_0100_0100*AM_0100_0000 [CEC, CRO,
CEC, CTT, AM], 1
.6171861963*CEC_0100_0100^2*CRO_0100_0100*CTT_0100_0100*AM_0100_0000
[CEC, CRO, CTX, TZP, AM], 1
.6171861963*CEC_0100_0100*CTX_0100_0110*TZP_0110_0100*CRO_0100_0100*AM_0100_0000
[CEC, CRO, CXM, AM, FEP], 1
.6171861963*CEC_0100_0100*CXM_0100_0100*CRO_0100_0100*AM_0100_0000*FEP_0000_0000
[CEC, CRO, CXM, CEC, AM], 1
.6171861963*CEC_0100_0100^2*CXM_0100_0100*CRO_0100_0100*AM_0100_0000 [CEC, CRO,
CXM, CXM, AM], 1
.6171861963*CEC_0100_0100*CXM_0100_0100^2*CRO_0100_0100*AM_0100_0000 [CEC, CRO,
CXM, CRO, AM], 1
.6171861963*CEC_0100_0100*CXM_0100_0100*CRO_0100_0100^2*AM_0100_0000 [CEC, CRO,
CXM, AMC, AM], 1
.6171861963*CEC_0100_0100*CXM_0100_0100*CRO_0100_0100*AMC_0100_0100*AM_0100_0000
[CEC, CRO, CXM, CTT, AM], 1
.6171861963*CEC_0100_0100*CXM_0100_0100*CRO_0100_0100*CTT_0100_0100*AM_0100_0000
[CEC, CRO, CRO, AM, FEP], 1
.6171861963*CEC_0100_0100*CRO_0100_0100^2*AM_0100_0000*FEP_0000_0000 [CEC, CRO,
CRO, CEC, AM], 1 .6171861963*CEC_0100_0100^2*CRO_0100_0100^2*AM_0100_0000 [CEC,
CRO, CRO, CXM, AM], 1
.6171861963*CEC_0100_0100*CXM_0100_0100*CRO_0100_0100^2*AM_0100_0000 [CEC, CRO,
CRO, CRO, AM], 1 .6171861963*CEC_0100_0100*CRO_0100_0100^3*AM_0100_0000 [CEC,
CRO, CRO, AMC, AM], 1
.6171861963*CEC_0100_0100*CRO_0100_0100^2*AMC_0100_0100*AM_0100_0000 [CEC, CRO,
CRO, CTT, AM], 1
.6171861963*CEC_0100_0100*CRO_0100_0100^2*CTT_0100_0100*AM_0100_0000 [CEC, CRO,
AMC, AM, FEP], 1
.6171861963*CEC_0100_0100*CRO_0100_0100*AMC_0100_0100*AM_0100_0000*FEP_0000_0000
[CEC, CRO, AMC, CEC, AM], 1
.6171861963*CEC_0100_0100^2*CRO_0100_0100*AMC_0100_0100*AM_0100_0000 [CEC, CRO,
AMC, CXM, AM], 1
.6171861963*CEC_0100_0100*CXM_0100_0100*CRO_0100_0100*AMC_0100_0100*AM_0100_0000
[CEC, CRO, AMC, CRO, AM], 1
.6171861963*CEC_0100_0100*CRO_0100_0100^2*AMC_0100_0100*AM_0100_0000 [CEC, CRO,
AMC, AMC, AM], 1
.6171861963*CEC_0100_0100*CRO_0100_0100*AMC_0100_0100^2*AM_0100_0000 [CEC, CRO,
AMC, CTT, AM], 1
.6171861963*CEC_0100_0100*CRO_0100_0100*AMC_0100_0100*CTT_0100_0100*AM_0100_0000
[CEC, CRO, CTT, AM, FEP], 1
.6171861963*CEC_0100_0100*CRO_0100_0100*CTT_0100_0100*AM_0100_0000*FEP_0000_0000
[CEC, CRO, CTT, CEC, AM], 1
.6171861963*CEC_0100_0100^2*CRO_0100_0100*CTT_0100_0100*AM_0100_0000 [CEC, CRO,
CTT, CXM, AM], 1
.6171861963*CEC_0100_0100*CXM_0100_0100*CRO_0100_0100*CTT_0100_0100*AM_0100_0000
[CEC, CRO, CTT, CRO, AM], 1
.6171861963*CEC_0100_0100*CRO_0100_0100^2*CTT_0100_0100*AM_0100_0000 [CEC, CRO,
CTT, AMC, AM], 1
.6171861963*CEC_0100_0100*CRO_0100_0100*AMC_0100_0100*CTT_0100_0100*AM_0100_0000
[CEC, CRO, CTT, CTT, AM], 1
.6171861963*CEC_0100_0100*CRO_0100_0100*CTT_0100_0100^2*AM_0100_0000 [CEC, CRO,
SAM, CTX, AM], 1
.6171861963*CEC_0100_0100*CRO_0100_0100*SAM_0100_1100*CTX_1100_0100*AM_0100_0000
[CEC, CRO, SAM, ZOX, AM], 1
.6171861963*CEC_0100_0100*CRO_0100_0100*SAM_0100_1100*ZOX_1100_0100*AM_0100_0000
[CEC, CRO, SAM, CXM, AM], 1
.6171861963*CEC_0100_0100*CRO_0100_0100*SAM_0100_1100*CXM_1100_0100*AM_0100_0000
[CEC, CRO, CPD, TZP, AM], 1
.6171861963*CEC_0100_0100*CRO_0100_0100*CPD_0100_0110*TZP_0110_0100*AM_0100_0000
[CEC, AMC, AM, FEP, FEP], 1
.6171861963*CEC_0100_0100*AMC_0100_0100*AM_0100_0000*FEP_0000_0000^2 [CEC, AMC,
CEC, AM, FEP], 1
.6171861963*CEC_0100_0100^2*AMC_0100_0100*AM_0100_0000*FEP_0000_0000 [CEC, AMC,
CEC, CEC, AM], 1 .6171861963*CEC_0100_0100^3*AMC_0100_0100*AM_0100_0000 [CEC,
AMC, CEC, CXM, AM], 1
.6171861963*CEC_0100_0100^2*CXM_0100_0100*AMC_0100_0100*AM_0100_0000 [CEC, AMC,
CEC, CRO, AM], 1
.6171861963*CEC_0100_0100^2*CRO_0100_0100*AMC_0100_0100*AM_0100_0000
[CEC, AMC, CEC, AMC, AM], 1
.6171861963*CEC_0100_0100^2*AMC_0100_0100^2*AM_0100_0000 [CEC, AMC, CEC, CTT,
AM], 1 .6171861963*CEC_0100_0100^2*AMC_0100_0100*CTT_0100_0100*AM_0100_0000
[CEC, AMC, CTX, TZP, AM], 1
.6171861963*CEC_0100_0100*CTX_0100_0110*TZP_0110_0100*AMC_0100_0100*AM_0100_0000
[CEC, AMC, CXM, AM, FEP], 1
.6171861963*CEC_0100_0100*CXM_0100_0100*AMC_0100_0100*AM_0100_0000*FEP_0000_0000
[CEC, AMC, CXM, CEC, AM], 1
.6171861963*CEC_0100_0100^2*CXM_0100_0100*AMC_0100_0100*AM_0100_0000 [CEC, AMC,
CXM, CXM, AM], 1
.6171861963*CEC_0100_0100*CXM_0100_0100^2*AMC_0100_0100*AM_0100_0000 [CEC, AMC,
CXM, CRO, AM], 1
.6171861963*CEC_0100_0100*CXM_0100_0100*CRO_0100_0100*AMC_0100_0100*AM_0100_0000
[CEC, AMC, CXM, AMC, AM], 1
.6171861963*CEC_0100_0100*CXM_0100_0100*AMC_0100_0100^2*AM_0100_0000 [CEC, AMC,
CXM, CTT, AM], 1
.6171861963*CEC_0100_0100*CXM_0100_0100*AMC_0100_0100*CTT_0100_0100*AM_0100_0000
[CEC, AMC, CRO, AM, FEP], 1
.6171861963*CEC_0100_0100*CRO_0100_0100*AMC_0100_0100*AM_0100_0000*FEP_0000_0000
[CEC, AMC, CRO, CEC, AM], 1
.6171861963*CEC_0100_0100^2*CRO_0100_0100*AMC_0100_0100*AM_0100_0000 [CEC, AMC,
CRO, CXM, AM], 1
.6171861963*CEC_0100_0100*CXM_0100_0100*CRO_0100_0100*AMC_0100_0100*AM_0100_0000
[CEC, AMC, CRO, CRO, AM], 1
.6171861963*CEC_0100_0100*CRO_0100_0100^2*AMC_0100_0100*AM_0100_0000 [CEC, AMC,
CRO, AMC, AM], 1
.6171861963*CEC_0100_0100*CRO_0100_0100*AMC_0100_0100^2*AM_0100_0000
[CEC, AMC, CRO, CTT, AM], 1
.6171861963*CEC_0100_0100*CRO_0100_0100*AMC_0100_0100*CTT_0100_0100*AM_0100_0000
[CEC, AMC, AMC, AM, FEP], 1
.6171861963*CEC_0100_0100*AMC_0100_0100^2*AM_0100_0000*FEP_0000_0000 [CEC, AMC,
AMC, CEC, AM], 1 .6171861963*CEC_0100_0100^2*AMC_0100_0100^2*AM_0100_0000 [CEC,
AMC, AMC, CXM, AM], 1
.6171861963*CEC_0100_0100*CXM_0100_0100*AMC_0100_0100^2*AM_0100_0000 [CEC, AMC,
AMC, CRO, AM], 1
.6171861963*CEC_0100_0100*CRO_0100_0100*AMC_0100_0100^2*AM_0100_0000 [CEC, AMC,
AMC, AMC, AM], 1 .6171861963*CEC_0100_0100*AMC_0100_0100^3*AM_0100_0000 [CEC,
AMC, AMC, CTT, AM], 1
.6171861963*CEC_0100_0100*AMC_0100_0100^2*CTT_0100_0100*AM_0100_0000
[CEC, AMC, CTT, AM, FEP], 1
.6171861963*CEC_0100_0100*AMC_0100_0100*CTT_0100_0100*AM_0100_0000*FEP_0000_0000
[CEC, AMC, CTT, CEC, AM], 1
.6171861963*CEC_0100_0100^2*AMC_0100_0100*CTT_0100_0100*AM_0100_0000 [CEC, AMC,
CTT, CXM, AM], 1
.6171861963*CEC_0100_0100*CXM_0100_0100*AMC_0100_0100*CTT_0100_0100*AM_0100_0000
[CEC, AMC, CTT, CRO, AM], 1
.6171861963*CEC_0100_0100*CRO_0100_0100*AMC_0100_0100*CTT_0100_0100*AM_0100_0000
[CEC, AMC, CTT, AMC, AM], 1
.6171861963*CEC_0100_0100*AMC_0100_0100^2*CTT_0100_0100*AM_0100_0000 [CEC, AMC,
CTT, CTT, AM], 1
.6171861963*CEC_0100_0100*AMC_0100_0100*CTT_0100_0100^2*AM_0100_0000
[CEC, AMC, SAM, CTX, AM], 1
.6171861963*CEC_0100_0100*AMC_0100_0100*SAM_0100_1100*CTX_1100_0100*AM_0100_0000
[CEC, AMC, SAM, ZOX, AM], 1
.6171861963*CEC_0100_0100*AMC_0100_0100*SAM_0100_1100*ZOX_1100_0100*AM_0100_0000
[CEC, AMC, SAM, CXM, AM], 1
.6171861963*CEC_0100_0100*AMC_0100_0100*SAM_0100_1100*CXM_1100_0100*AM_0100_0000
[CEC, AMC, CPD, TZP, AM], 1
.6171861963*CEC_0100_0100*AMC_0100_0100*CPD_0100_0110*TZP_0110_0100*AM_0100_0000
[CEC, CTT, AM, FEP, FEP], 1
.6171861963*CEC_0100_0100*CTT_0100_0100*AM_0100_0000*FEP_0000_0000^2 [CEC, CTT,
CEC, AM, FEP], 1
.6171861963*CEC_0100_0100^2*CTT_0100_0100*AM_0100_0000*FEP_0000_0000 [CEC, CTT,
CEC, CEC, AM], 1 .6171861963*CEC_0100_0100^3*CTT_0100_0100*AM_0100_0000
[CEC, CTT, CEC, CXM, AM], 1
.6171861963*CEC_0100_0100^2*CXM_0100_0100*CTT_0100_0100*AM_0100_0000 [CEC, CTT,
CEC, CRO, AM], 1
.6171861963*CEC_0100_0100^2*CRO_0100_0100*CTT_0100_0100*AM_0100_0000 [CEC, CTT,
CEC, AMC, AM], 1
.6171861963*CEC_0100_0100^2*AMC_0100_0100*CTT_0100_0100*AM_0100_0000 [CEC, CTT,
CEC, CTT, AM], 1 .6171861963*CEC_0100_0100^2*CTT_0100_0100^2*AM_0100_0000 [CEC,
CTT, CTX, TZP, AM], 1
.6171861963*CEC_0100_0100*CTX_0100_0110*TZP_0110_0100*CTT_0100_0100*AM_0100_0000
[CEC, CTT, CXM, AM, FEP], 1
.6171861963*CEC_0100_0100*CXM_0100_0100*CTT_0100_0100*AM_0100_0000*FEP_0000_0000
[CEC, CTT, CXM, CEC, AM], 1
.6171861963*CEC_0100_0100^2*CXM_0100_0100*CTT_0100_0100*AM_0100_0000 [CEC, CTT,
CXM, CXM, AM], 1
.6171861963*CEC_0100_0100*CXM_0100_0100^2*CTT_0100_0100*AM_0100_0000 [CEC, CTT,
CXM, CRO, AM], 1
.6171861963*CEC_0100_0100*CXM_0100_0100*CRO_0100_0100*CTT_0100_0100*AM_0100_0000
[CEC, CTT, CXM, AMC, AM], 1
.6171861963*CEC_0100_0100*CXM_0100_0100*AMC_0100_0100*CTT_0100_0100*AM_0100_0000
[CEC, CTT, CXM, CTT, AM], 1
.6171861963*CEC_0100_0100*CXM_0100_0100*CTT_0100_0100^2*AM_0100_0000 [CEC, CTT,
CRO, AM, FEP], 1
.6171861963*CEC_0100_0100*CRO_0100_0100*CTT_0100_0100*AM_0100_0000*FEP_0000_0000
[CEC, CTT, CRO, CEC, AM], 1
.6171861963*CEC_0100_0100^2*CRO_0100_0100*CTT_0100_0100*AM_0100_0000
[CEC, CTT, CRO, CXM, AM], 1
.6171861963*CEC_0100_0100*CXM_0100_0100*CRO_0100_0100*CTT_0100_0100*AM_0100_0000
[CEC, CTT, CRO, CRO, AM], 1
.6171861963*CEC_0100_0100*CRO_0100_0100^2*CTT_0100_0100*AM_0100_0000 [CEC, CTT,
CRO, AMC, AM], 1
.6171861963*CEC_0100_0100*CRO_0100_0100*AMC_0100_0100*CTT_0100_0100*AM_0100_0000
[CEC, CTT, CRO, CTT, AM], 1
.6171861963*CEC_0100_0100*CRO_0100_0100*CTT_0100_0100^2*AM_0100_0000 [CEC, CTT,
AMC, AM, FEP], 1
.6171861963*CEC_0100_0100*AMC_0100_0100*CTT_0100_0100*AM_0100_0000*FEP_0000_0000
[CEC, CTT, AMC, CEC, AM], 1
.6171861963*CEC_0100_0100^2*AMC_0100_0100*CTT_0100_0100*AM_0100_0000
[CEC, CTT, AMC, CXM, AM], 1
.6171861963*CEC_0100_0100*CXM_0100_0100*AMC_0100_0100*CTT_0100_0100*AM_0100_0000
[CEC, CTT, AMC, CRO, AM], 1
.6171861963*CEC_0100_0100*CRO_0100_0100*AMC_0100_0100*CTT_0100_0100*AM_0100_0000
[CEC, CTT, AMC, AMC, AM], 1
.6171861963*CEC_0100_0100*AMC_0100_0100^2*CTT_0100_0100*AM_0100_0000 [CEC, CTT,
AMC, CTT, AM], 1
.6171861963*CEC_0100_0100*AMC_0100_0100*CTT_0100_0100^2*AM_0100_0000 [CEC, CTT,
CTT, AM, FEP], 1
.6171861963*CEC_0100_0100*CTT_0100_0100^2*AM_0100_0000*FEP_0000_0000 [CEC, CTT,
CTT, CEC, AM], 1 .6171861963*CEC_0100_0100^2*CTT_0100_0100^2*AM_0100_0000 [CEC,
CTT, CTT, CXM, AM], 1
.6171861963*CEC_0100_0100*CXM_0100_0100*CTT_0100_0100^2*AM_0100_0000
[CEC, CTT, CTT, CRO, AM], 1
.6171861963*CEC_0100_0100*CRO_0100_0100*CTT_0100_0100^2*AM_0100_0000 [CEC, CTT,
CTT, AMC, AM], 1
.6171861963*CEC_0100_0100*AMC_0100_0100*CTT_0100_0100^2*AM_0100_0000 [CEC, CTT,
CTT, CTT, AM], 1 .6171861963*CEC_0100_0100*CTT_0100_0100^3*AM_0100_0000 [CEC,
CTT, SAM, CTX, AM], 1
.6171861963*CEC_0100_0100*CTT_0100_0100*SAM_0100_1100*CTX_1100_0100*AM_0100_0000
[CEC, CTT, SAM, ZOX, AM], 1
.6171861963*CEC_0100_0100*CTT_0100_0100*SAM_0100_1100*ZOX_1100_0100*AM_0100_0000
[CEC, CTT, SAM, CXM, AM], 1
.6171861963*CEC_0100_0100*CTT_0100_0100*SAM_0100_1100*CXM_1100_0100*AM_0100_0000
[CEC, CTT, CPD, TZP, AM], 1
.6171861963*CEC_0100_0100*CTT_0100_0100*CPD_0100_0110*TZP_0110_0100*AM_0100_0000
[CEC, SAM, CTX, AM, FEP], 1
.6171861963*CEC_0100_0100*SAM_0100_1100*CTX_1100_0100*AM_0100_0000*FEP_0000_0000
[CEC, SAM, CTX, CEC, AM], 1
.6171861963*CEC_0100_0100^2*SAM_0100_1100*CTX_1100_0100*AM_0100_0000 [CEC, SAM,
CTX, CXM, AM], 1
.6171861963*CEC_0100_0100*CXM_0100_0100*SAM_0100_1100*CTX_1100_0100*AM_0100_0000
[CEC, SAM, CTX, CRO, AM], 1
.6171861963*CEC_0100_0100*CRO_0100_0100*SAM_0100_1100*CTX_1100_0100*AM_0100_0000
[CEC, SAM, CTX, AMC, AM], 1
.6171861963*CEC_0100_0100*AMC_0100_0100*SAM_0100_1100*CTX_1100_0100*AM_0100_0000
[CEC, SAM, CTX, CTT, AM], 1
.6171861963*CEC_0100_0100*CTT_0100_0100*SAM_0100_1100*CTX_1100_0100*AM_0100_0000
[CEC, SAM, ZOX, AM, FEP], 1
.6171861963*CEC_0100_0100*SAM_0100_1100*ZOX_1100_0100*AM_0100_0000*FEP_0000_0000
[CEC, SAM, ZOX, CEC, AM], 1
.6171861963*CEC_0100_0100^2*SAM_0100_1100*ZOX_1100_0100*AM_0100_0000 [CEC, SAM,
ZOX, CXM, AM], 1
.6171861963*CEC_0100_0100*CXM_0100_0100*SAM_0100_1100*ZOX_1100_0100*AM_0100_0000
[CEC, SAM, ZOX, CRO, AM], 1
.6171861963*CEC_0100_0100*CRO_0100_0100*SAM_0100_1100*ZOX_1100_0100*AM_0100_0000
[CEC, SAM, ZOX, AMC, AM], 1
.6171861963*CEC_0100_0100*AMC_0100_0100*SAM_0100_1100*ZOX_1100_0100*AM_0100_0000
[CEC, SAM, ZOX, CTT, AM], 1
.6171861963*CEC_0100_0100*CTT_0100_0100*SAM_0100_1100*ZOX_1100_0100*AM_0100_0000
[CEC, SAM, CXM, AM, FEP], 1
.6171861963*CEC_0100_0100*SAM_0100_1100*CXM_1100_0100*AM_0100_0000*FEP_0000_0000
[CEC, SAM, CXM, CEC, AM], 1
.6171861963*CEC_0100_0100^2*SAM_0100_1100*CXM_1100_0100*AM_0100_0000 [CEC, SAM,
CXM, CXM, AM], 1
.6171861963*CEC_0100_0100*CXM_0100_0100*SAM_0100_1100*CXM_1100_0100*AM_0100_0000
[CEC, SAM, CXM, CRO, AM], 1
.6171861963*CEC_0100_0100*CRO_0100_0100*SAM_0100_1100*CXM_1100_0100*AM_0100_0000
[CEC, SAM, CXM, AMC, AM], 1
.6171861963*CEC_0100_0100*AMC_0100_0100*SAM_0100_1100*CXM_1100_0100*AM_0100_0000
[CEC, SAM, CXM, CTT, AM], 1
.6171861963*CEC_0100_0100*CTT_0100_0100*SAM_0100_1100*CXM_1100_0100*AM_0100_0000
[CEC, CPD, AMP, TZP, AM], 1
.6171861963*CEC_0100_0100*CPD_0100_0110*AMP_0110_0110*TZP_0110_0100*AM_0100_0000
[CEC, CPD, CTX, TZP, AM], 1
.6171861963*CEC_0100_0100*CPD_0100_0110*CTX_0110_0110*TZP_0110_0100*AM_0100_0000
[CEC, CPD, CAZ, TZP, AM], 1
.6171861963*CEC_0100_0100*CPD_0100_0110*CAZ_0110_0110*TZP_0110_0100*AM_0100_0000
[CEC, CPD, CPR, TZP, AM], 1
.6171861963*CEC_0100_0100*CPD_0100_0110*CPR_0110_0110*TZP_0110_0100*AM_0100_0000
[CEC, CPD, TZP, AM, FEP], 1
.6171861963*CEC_0100_0100*CPD_0100_0110*TZP_0110_0100*AM_0100_0000*FEP_0000_0000
[CEC, CPD, TZP, CEC, AM], 1
.6171861963*CEC_0100_0100^2*CPD_0100_0110*TZP_0110_0100*AM_0100_0000 [CEC, CPD,
TZP, CXM, AM], 1
.6171861963*CEC_0100_0100*CXM_0100_0100*CPD_0100_0110*TZP_0110_0100*AM_0100_0000
[CEC, CPD, TZP, CRO, AM], 1
.6171861963*CEC_0100_0100*CRO_0100_0100*CPD_0100_0110*TZP_0110_0100*AM_0100_0000
[CEC, CPD, TZP, AMC, AM], 1
.6171861963*CEC_0100_0100*AMC_0100_0100*CPD_0100_0110*TZP_0110_0100*AM_0100_0000
[CEC, CPD, TZP, CTT, AM], 1
.6171861963*CEC_0100_0100*CTT_0100_0100*CPD_0100_0110*TZP_0110_0100*AM_0100_0000
[CTX, AMP, AMP, TZP, AM], 1
.6171861963*CTX_0100_0110*AMP_0110_0110^2*TZP_0110_0100*AM_0100_0000 [CTX, AMP,
CTX, TZP, AM], 1
.6171861963*CTX_0100_0110*AMP_0110_0110*CTX_0110_0110*TZP_0110_0100*AM_0100_0000
[CTX, AMP, CAZ, TZP, AM], 1
.6171861963*CTX_0100_0110*AMP_0110_0110*CAZ_0110_0110*TZP_0110_0100*AM_0100_0000
[CTX, AMP, CPR, TZP, AM], 1
.6171861963*CTX_0100_0110*AMP_0110_0110*CPR_0110_0110*TZP_0110_0100*AM_0100_0000
[CTX, AMP, TZP, AM, FEP], 1
.6171861963*CTX_0100_0110*AMP_0110_0110*TZP_0110_0100*AM_0100_0000*FEP_0000_0000
[CTX, AMP, TZP, CEC, AM], 1
.6171861963*CEC_0100_0100*CTX_0100_0110*AMP_0110_0110*TZP_0110_0100*AM_0100_0000
[CTX, AMP, TZP, CXM, AM], 1
.6171861963*CTX_0100_0110*AMP_0110_0110*TZP_0110_0100*CXM_0100_0100*AM_0100_0000
[CTX, AMP, TZP, CRO, AM], 1
.6171861963*CTX_0100_0110*AMP_0110_0110*TZP_0110_0100*CRO_0100_0100*AM_0100_0000
[CTX, AMP, TZP, AMC, AM], 1
.6171861963*CTX_0100_0110*AMP_0110_0110*TZP_0110_0100*AMC_0100_0100*AM_0100_0000
[CTX, AMP, TZP, CTT, AM], 1
.6171861963*CTX_0100_0110*AMP_0110_0110*TZP_0110_0100*CTT_0100_0100*AM_0100_0000
[CTX, CTX, AMP, TZP, AM], 1
.6171861963*CTX_0100_0110*AMP_0110_0110*CTX_0110_0110*TZP_0110_0100*AM_0100_0000
[CTX, CTX, CTX, TZP, AM], 1
.6171861963*CTX_0100_0110*CTX_0110_0110^2*TZP_0110_0100*AM_0100_0000 [CTX, CTX,
CAZ, TZP, AM], 1
.6171861963*CTX_0100_0110*CTX_0110_0110*CAZ_0110_0110*TZP_0110_0100*AM_0100_0000
[CTX, CTX, CPR, TZP, AM], 1
.6171861963*CTX_0100_0110*CTX_0110_0110*CPR_0110_0110*TZP_0110_0100*AM_0100_0000
[CTX, CTX, TZP, AM, FEP], 1
.6171861963*CTX_0100_0110*CTX_0110_0110*TZP_0110_0100*AM_0100_0000*FEP_0000_0000
[CTX, CTX, TZP, CEC, AM], 1
.6171861963*CEC_0100_0100*CTX_0100_0110*CTX_0110_0110*TZP_0110_0100*AM_0100_0000
[CTX, CTX, TZP, CXM, AM], 1
.6171861963*CTX_0100_0110*CTX_0110_0110*TZP_0110_0100*CXM_0100_0100*AM_0100_0000
[CTX, CTX, TZP, CRO, AM], 1
.6171861963*CTX_0100_0110*CTX_0110_0110*TZP_0110_0100*CRO_0100_0100*AM_0100_0000
[CTX, CTX, TZP, AMC, AM], 1
.6171861963*CTX_0100_0110*CTX_0110_0110*TZP_0110_0100*AMC_0100_0100*AM_0100_0000
[CTX, CTX, TZP, CTT, AM], 1
.6171861963*CTX_0100_0110*CTX_0110_0110*TZP_0110_0100*CTT_0100_0100*AM_0100_0000
[CTX, CAZ, AMP, TZP, AM], 1
.6171861963*CTX_0100_0110*AMP_0110_0110*CAZ_0110_0110*TZP_0110_0100*AM_0100_0000
[CTX, CAZ, CTX, TZP, AM], 1
.6171861963*CTX_0100_0110*CTX_0110_0110*CAZ_0110_0110*TZP_0110_0100*AM_0100_0000
[CTX, CAZ, CAZ, TZP, AM], 1
.6171861963*CTX_0100_0110*CAZ_0110_0110^2*TZP_0110_0100*AM_0100_0000 [CTX, CAZ,
CPR, TZP, AM], 1
.6171861963*CTX_0100_0110*CAZ_0110_0110*CPR_0110_0110*TZP_0110_0100*AM_0100_0000
[CTX, CAZ, TZP, AM, FEP], 1
.6171861963*CTX_0100_0110*CAZ_0110_0110*TZP_0110_0100*AM_0100_0000*FEP_0000_0000
[CTX, CAZ, TZP, CEC, AM], 1
.6171861963*CEC_0100_0100*CTX_0100_0110*CAZ_0110_0110*TZP_0110_0100*AM_0100_0000
[CTX, CAZ, TZP, CXM, AM], 1
.6171861963*CTX_0100_0110*CAZ_0110_0110*TZP_0110_0100*CXM_0100_0100*AM_0100_0000
[CTX, CAZ, TZP, CRO, AM], 1
.6171861963*CTX_0100_0110*CAZ_0110_0110*TZP_0110_0100*CRO_0100_0100*AM_0100_0000
[CTX, CAZ, TZP, AMC, AM], 1
.6171861963*CTX_0100_0110*CAZ_0110_0110*TZP_0110_0100*AMC_0100_0100*AM_0100_0000
[CTX, CAZ, TZP, CTT, AM], 1
.6171861963*CTX_0100_0110*CAZ_0110_0110*TZP_0110_0100*CTT_0100_0100*AM_0100_0000
[CTX, CPR, AMP, TZP, AM], 1
.6171861963*CTX_0100_0110*AMP_0110_0110*CPR_0110_0110*TZP_0110_0100*AM_0100_0000
[CTX, CPR, CTX, TZP, AM], 1
.6171861963*CTX_0100_0110*CTX_0110_0110*CPR_0110_0110*TZP_0110_0100*AM_0100_0000
[CTX, CPR, CAZ, TZP, AM], 1
.6171861963*CTX_0100_0110*CAZ_0110_0110*CPR_0110_0110*TZP_0110_0100*AM_0100_0000
[CTX, CPR, CPR, TZP, AM], 1
.6171861963*CTX_0100_0110*CPR_0110_0110^2*TZP_0110_0100*AM_0100_0000 [CTX, CPR,
TZP, AM, FEP], 1
.6171861963*CTX_0100_0110*CPR_0110_0110*TZP_0110_0100*AM_0100_0000*FEP_0000_0000
[CTX, CPR, TZP, CEC, AM], 1
.6171861963*CEC_0100_0100*CTX_0100_0110*CPR_0110_0110*TZP_0110_0100*AM_0100_0000
[CTX, CPR, TZP, CXM, AM], 1
.6171861963*CTX_0100_0110*CPR_0110_0110*TZP_0110_0100*CXM_0100_0100*AM_0100_0000
[CTX, CPR, TZP, CRO, AM], 1
.6171861963*CTX_0100_0110*CPR_0110_0110*TZP_0110_0100*CRO_0100_0100*AM_0100_0000
[CTX, CPR, TZP, AMC, AM], 1
.6171861963*CTX_0100_0110*CPR_0110_0110*TZP_0110_0100*AMC_0100_0100*AM_0100_0000
[CTX, CPR, TZP, CTT, AM], 1
.6171861963*CTX_0100_0110*CPR_0110_0110*TZP_0110_0100*CTT_0100_0100*AM_0100_0000
[CTX, TZP, AM, FEP, FEP], 1
.6171861963*CTX_0100_0110*TZP_0110_0100*AM_0100_0000*FEP_0000_0000^2 [CTX, TZP,
CEC, AM, FEP], 1
.6171861963*CEC_0100_0100*CTX_0100_0110*TZP_0110_0100*AM_0100_0000*FEP_0000_0000
[CTX, TZP, CEC, CEC, AM], 1
.6171861963*CEC_0100_0100^2*CTX_0100_0110*TZP_0110_0100*AM_0100_0000
[CTX, TZP, CEC, CXM, AM], 1
.6171861963*CEC_0100_0100*CTX_0100_0110*TZP_0110_0100*CXM_0100_0100*AM_0100_0000
[CTX, TZP, CEC, CRO, AM], 1
.6171861963*CEC_0100_0100*CTX_0100_0110*TZP_0110_0100*CRO_0100_0100*AM_0100_0000
[CTX, TZP, CEC, AMC, AM], 1
.6171861963*CEC_0100_0100*CTX_0100_0110*TZP_0110_0100*AMC_0100_0100*AM_0100_0000
[CTX, TZP, CEC, CTT, AM], 1
.6171861963*CEC_0100_0100*CTX_0100_0110*TZP_0110_0100*CTT_0100_0100*AM_0100_0000
[CTX, TZP, CTX, TZP, AM], 1
.6171861963*CTX_0100_0110^2*TZP_0110_0100^2*AM_0100_0000 [CTX, TZP, CXM, AM,
FEP], 1
.6171861963*CTX_0100_0110*TZP_0110_0100*CXM_0100_0100*AM_0100_0000*FEP_0000_0000
[CTX, TZP, CXM, CEC, AM], 1
.6171861963*CEC_0100_0100*CTX_0100_0110*TZP_0110_0100*CXM_0100_0100*AM_0100_0000
[CTX, TZP, CXM, CXM, AM], 1
.6171861963*CTX_0100_0110*TZP_0110_0100*CXM_0100_0100^2*AM_0100_0000 [CTX, TZP,
CXM, CRO, AM], 1
.6171861963*CTX_0100_0110*TZP_0110_0100*CXM_0100_0100*CRO_0100_0100*AM_0100_0000
[CTX, TZP, CXM, AMC, AM], 1
.6171861963*CTX_0100_0110*TZP_0110_0100*CXM_0100_0100*AMC_0100_0100*AM_0100_0000
[CTX, TZP, CXM, CTT, AM], 1
.6171861963*CTX_0100_0110*TZP_0110_0100*CXM_0100_0100*CTT_0100_0100*AM_0100_0000
[CTX, TZP, CRO, AM, FEP], 1
.6171861963*CTX_0100_0110*TZP_0110_0100*CRO_0100_0100*AM_0100_0000*FEP_0000_0000
[CTX, TZP, CRO, CEC, AM], 1
.6171861963*CEC_0100_0100*CTX_0100_0110*TZP_0110_0100*CRO_0100_0100*AM_0100_0000
[CTX, TZP, CRO, CXM, AM], 1
.6171861963*CTX_0100_0110*TZP_0110_0100*CXM_0100_0100*CRO_0100_0100*AM_0100_0000
[CTX, TZP, CRO, CRO, AM], 1
.6171861963*CTX_0100_0110*TZP_0110_0100*CRO_0100_0100^2*AM_0100_0000 [CTX, TZP,
CRO, AMC, AM], 1
.6171861963*CTX_0100_0110*TZP_0110_0100*CRO_0100_0100*AMC_0100_0100*AM_0100_0000
[CTX, TZP, CRO, CTT, AM], 1
.6171861963*CTX_0100_0110*TZP_0110_0100*CRO_0100_0100*CTT_0100_0100*AM_0100_0000
[CTX, TZP, AMC, AM, FEP], 1
.6171861963*CTX_0100_0110*TZP_0110_0100*AMC_0100_0100*AM_0100_0000*FEP_0000_0000
[CTX, TZP, AMC, CEC, AM], 1
.6171861963*CEC_0100_0100*CTX_0100_0110*TZP_0110_0100*AMC_0100_0100*AM_0100_0000
[CTX, TZP, AMC, CXM, AM], 1
.6171861963*CTX_0100_0110*TZP_0110_0100*CXM_0100_0100*AMC_0100_0100*AM_0100_0000
[CTX, TZP, AMC, CRO, AM], 1
.6171861963*CTX_0100_0110*TZP_0110_0100*CRO_0100_0100*AMC_0100_0100*AM_0100_0000
[CTX, TZP, AMC, AMC, AM], 1
.6171861963*CTX_0100_0110*TZP_0110_0100*AMC_0100_0100^2*AM_0100_0000 [CTX, TZP,
AMC, CTT, AM], 1
.6171861963*CTX_0100_0110*TZP_0110_0100*AMC_0100_0100*CTT_0100_0100*AM_0100_0000
[CTX, TZP, CTT, AM, FEP], 1
.6171861963*CTX_0100_0110*TZP_0110_0100*CTT_0100_0100*AM_0100_0000*FEP_0000_0000
[CTX, TZP, CTT, CEC, AM], 1
.6171861963*CEC_0100_0100*CTX_0100_0110*TZP_0110_0100*CTT_0100_0100*AM_0100_0000
[CTX, TZP, CTT, CXM, AM], 1
.6171861963*CTX_0100_0110*TZP_0110_0100*CXM_0100_0100*CTT_0100_0100*AM_0100_0000
[CTX, TZP, CTT, CRO, AM], 1
.6171861963*CTX_0100_0110*TZP_0110_0100*CRO_0100_0100*CTT_0100_0100*AM_0100_0000
[CTX, TZP, CTT, AMC, AM], 1
.6171861963*CTX_0100_0110*TZP_0110_0100*AMC_0100_0100*CTT_0100_0100*AM_0100_0000
[CTX, TZP, CTT, CTT, AM], 1
.6171861963*CTX_0100_0110*TZP_0110_0100*CTT_0100_0100^2*AM_0100_0000 [CTX, TZP,
SAM, CTX, AM], 1
.6171861963*CTX_0100_0110*TZP_0110_0100*SAM_0100_1100*CTX_1100_0100*AM_0100_0000
[CTX, TZP, SAM, ZOX, AM], 1
.6171861963*CTX_0100_0110*TZP_0110_0100*SAM_0100_1100*ZOX_1100_0100*AM_0100_0000
[CTX, TZP, SAM, CXM, AM], 1
.6171861963*CTX_0100_0110*TZP_0110_0100*SAM_0100_1100*CXM_1100_0100*AM_0100_0000
[CTX, TZP, CPD, TZP, AM], 1
.6171861963*CTX_0100_0110*TZP_0110_0100^2*CPD_0100_0110*AM_0100_0000
[CTX, FEP, CAZ, TZP, AM], 1
.6171861963*CTX_0100_0110*FEP_0110_1110*CAZ_1110_0110*TZP_0110_0100*AM_0100_0000
[CTX, FEP, CPR, TZP, AM], 1
.6171861963*CTX_0100_0110*FEP_0110_1110*CPR_1110_0110*TZP_0110_0100*AM_0100_0000
[CXM, AM, FEP, FEP, FEP], 1
.6171861963*CXM_0100_0100*AM_0100_0000*FEP_0000_0000^3 [CXM, CEC, AM, FEP, FEP],
1 .6171861963*CEC_0100_0100*CXM_0100_0100*AM_0100_0000*FEP_0000_0000^2 [CXM,
CEC, CEC, AM, FEP], 1
.6171861963*CEC_0100_0100^2*CXM_0100_0100*AM_0100_0000*FEP_0000_0000 [CXM, CEC,
CEC, CEC, AM], 1 .6171861963*CEC_0100_0100^3*CXM_0100_0100*AM_0100_0000
[CXM, CEC, CEC, CXM, AM], 1
.6171861963*CEC_0100_0100^2*CXM_0100_0100^2*AM_0100_0000 [CXM, CEC, CEC, CRO,
AM], 1 .6171861963*CEC_0100_0100^2*CXM_0100_0100*CRO_0100_0100*AM_0100_0000
[CXM, CEC, CEC, AMC, AM], 1
.6171861963*CEC_0100_0100^2*CXM_0100_0100*AMC_0100_0100*AM_0100_0000 [CXM, CEC,
CEC, CTT, AM], 1
.6171861963*CEC_0100_0100^2*CXM_0100_0100*CTT_0100_0100*AM_0100_0000 [CXM, CEC,
CTX, TZP, AM], 1
.6171861963*CEC_0100_0100*CTX_0100_0110*TZP_0110_0100*CXM_0100_0100*AM_0100_0000
[CXM, CEC, CXM, AM, FEP], 1
.6171861963*CEC_0100_0100*CXM_0100_0100^2*AM_0100_0000*FEP_0000_0000 [CXM, CEC,
CXM, CEC, AM], 1 .6171861963*CEC_0100_0100^2*CXM_0100_0100^2*AM_0100_0000 [CXM,
CEC, CXM, CXM, AM], 1
.6171861963*CEC_0100_0100*CXM_0100_0100^3*AM_0100_0000 [CXM, CEC, CXM, CRO, AM],
1 .6171861963*CEC_0100_0100*CXM_0100_0100^2*CRO_0100_0100*AM_0100_0000 [CXM,
CEC, CXM, AMC, AM], 1
.6171861963*CEC_0100_0100*CXM_0100_0100^2*AMC_0100_0100*AM_0100_0000 [CXM, CEC,
CXM, CTT, AM], 1
.6171861963*CEC_0100_0100*CXM_0100_0100^2*CTT_0100_0100*AM_0100_0000 [CXM, CEC,
CRO, AM, FEP], 1
.6171861963*CEC_0100_0100*CXM_0100_0100*CRO_0100_0100*AM_0100_0000*FEP_0000_0000
[CXM, CEC, CRO, CEC, AM], 1
.6171861963*CEC_0100_0100^2*CXM_0100_0100*CRO_0100_0100*AM_0100_0000 [CXM, CEC,
CRO, CXM, AM], 1
.6171861963*CEC_0100_0100*CXM_0100_0100^2*CRO_0100_0100*AM_0100_0000
[CXM, CEC, CRO, CRO, AM], 1
.6171861963*CEC_0100_0100*CXM_0100_0100*CRO_0100_0100^2*AM_0100_0000 [CXM, CEC,
CRO, AMC, AM], 1
.6171861963*CEC_0100_0100*CXM_0100_0100*CRO_0100_0100*AMC_0100_0100*AM_0100_0000
[CXM, CEC, CRO, CTT, AM], 1
.6171861963*CEC_0100_0100*CXM_0100_0100*CRO_0100_0100*CTT_0100_0100*AM_0100_0000
[CXM, CEC, AMC, AM, FEP], 1
.6171861963*CEC_0100_0100*CXM_0100_0100*AMC_0100_0100*AM_0100_0000*FEP_0000_0000
[CXM, CEC, AMC, CEC, AM], 1
.6171861963*CEC_0100_0100^2*CXM_0100_0100*AMC_0100_0100*AM_0100_0000 [CXM, CEC,
AMC, CXM, AM], 1
.6171861963*CEC_0100_0100*CXM_0100_0100^2*AMC_0100_0100*AM_0100_0000
[CXM, CEC, AMC, CRO, AM], 1
.6171861963*CEC_0100_0100*CXM_0100_0100*CRO_0100_0100*AMC_0100_0100*AM_0100_0000
[CXM, CEC, AMC, AMC, AM], 1
.6171861963*CEC_0100_0100*CXM_0100_0100*AMC_0100_0100^2*AM_0100_0000 [CXM, CEC,
AMC, CTT, AM], 1
.6171861963*CEC_0100_0100*CXM_0100_0100*AMC_0100_0100*CTT_0100_0100*AM_0100_0000
[CXM, CEC, CTT, AM, FEP], 1
.6171861963*CEC_0100_0100*CXM_0100_0100*CTT_0100_0100*AM_0100_0000*FEP_0000_0000
[CXM, CEC, CTT, CEC, AM], 1
.6171861963*CEC_0100_0100^2*CXM_0100_0100*CTT_0100_0100*AM_0100_0000 [CXM, CEC,
CTT, CXM, AM], 1
.6171861963*CEC_0100_0100*CXM_0100_0100^2*CTT_0100_0100*AM_0100_0000 [CXM, CEC,
CTT, CRO, AM], 1
.6171861963*CEC_0100_0100*CXM_0100_0100*CRO_0100_0100*CTT_0100_0100*AM_0100_0000
[CXM, CEC, CTT, AMC, AM], 1
.6171861963*CEC_0100_0100*CXM_0100_0100*AMC_0100_0100*CTT_0100_0100*AM_0100_0000
[CXM, CEC, CTT, CTT, AM], 1
.6171861963*CEC_0100_0100*CXM_0100_0100*CTT_0100_0100^2*AM_0100_0000 [CXM, CEC,
SAM, CTX, AM], 1
.6171861963*CEC_0100_0100*CXM_0100_0100*SAM_0100_1100*CTX_1100_0100*AM_0100_0000
[CXM, CEC, SAM, ZOX, AM], 1
.6171861963*CEC_0100_0100*CXM_0100_0100*SAM_0100_1100*ZOX_1100_0100*AM_0100_0000
[CXM, CEC, SAM, CXM, AM], 1
.6171861963*CEC_0100_0100*CXM_0100_0100*SAM_0100_1100*CXM_1100_0100*AM_0100_0000
[CXM, CEC, CPD, TZP, AM], 1
.6171861963*CEC_0100_0100*CXM_0100_0100*CPD_0100_0110*TZP_0110_0100*AM_0100_0000
[CXM, CTX, AMP, TZP, AM], 1
.6171861963*CTX_0100_0110*AMP_0110_0110*TZP_0110_0100*CXM_0100_0100*AM_0100_0000
[CXM, CTX, CTX, TZP, AM], 1
.6171861963*CTX_0100_0110*CTX_0110_0110*TZP_0110_0100*CXM_0100_0100*AM_0100_0000
[CXM, CTX, CAZ, TZP, AM], 1
.6171861963*CTX_0100_0110*CAZ_0110_0110*TZP_0110_0100*CXM_0100_0100*AM_0100_0000
[CXM, CTX, CPR, TZP, AM], 1
.6171861963*CTX_0100_0110*CPR_0110_0110*TZP_0110_0100*CXM_0100_0100*AM_0100_0000
[CXM, CTX, TZP, AM, FEP], 1
.6171861963*CTX_0100_0110*TZP_0110_0100*CXM_0100_0100*AM_0100_0000*FEP_0000_0000
[CXM, CTX, TZP, CEC, AM], 1
.6171861963*CEC_0100_0100*CTX_0100_0110*TZP_0110_0100*CXM_0100_0100*AM_0100_0000
[CXM, CTX, TZP, CXM, AM], 1
.6171861963*CTX_0100_0110*TZP_0110_0100*CXM_0100_0100^2*AM_0100_0000
[CXM, CTX, TZP, CRO, AM], 1
.6171861963*CTX_0100_0110*TZP_0110_0100*CXM_0100_0100*CRO_0100_0100*AM_0100_0000
[CXM, CTX, TZP, AMC, AM], 1
.6171861963*CTX_0100_0110*TZP_0110_0100*CXM_0100_0100*AMC_0100_0100*AM_0100_0000
[CXM, CTX, TZP, CTT, AM], 1
.6171861963*CTX_0100_0110*TZP_0110_0100*CXM_0100_0100*CTT_0100_0100*AM_0100_0000
[CXM, CXM, AM, FEP, FEP], 1
.6171861963*CXM_0100_0100^2*AM_0100_0000*FEP_0000_0000^2 [CXM, CXM, CEC, AM,
FEP], 1 .6171861963*CEC_0100_0100*CXM_0100_0100^2*AM_0100_0000*FEP_0000_0000
[CXM, CXM, CEC, CEC, AM], 1
.6171861963*CEC_0100_0100^2*CXM_0100_0100^2*AM_0100_0000 [CXM, CXM, CEC, CXM,
AM], 1 .6171861963*CEC_0100_0100*CXM_0100_0100^3*AM_0100_0000
[CXM, CXM, CEC, CRO, AM], 1
.6171861963*CEC_0100_0100*CXM_0100_0100^2*CRO_0100_0100*AM_0100_0000 [CXM, CXM,
CEC, AMC, AM], 1
.6171861963*CEC_0100_0100*CXM_0100_0100^2*AMC_0100_0100*AM_0100_0000 [CXM, CXM,
CEC, CTT, AM], 1
.6171861963*CEC_0100_0100*CXM_0100_0100^2*CTT_0100_0100*AM_0100_0000 [CXM, CXM,
CTX, TZP, AM], 1
.6171861963*CTX_0100_0110*TZP_0110_0100*CXM_0100_0100^2*AM_0100_0000 [CXM, CXM,
CXM, AM, FEP], 1 .6171861963*CXM_0100_0100^3*AM_0100_0000*FEP_0000_0000 [CXM,
CXM, CXM, CEC, AM], 1 .6171861963*CEC_0100_0100*CXM_0100_0100^3*AM_0100_0000
[CXM, CXM, CXM, CXM, AM], 1 .6171861963*CXM_0100_0100^4*AM_0100_0000
[CXM, CXM, CXM, CRO, AM], 1
.6171861963*CXM_0100_0100^3*CRO_0100_0100*AM_0100_0000 [CXM, CXM, CXM, AMC, AM],
1 .6171861963*CXM_0100_0100^3*AMC_0100_0100*AM_0100_0000 [CXM, CXM, CXM, CTT,
AM], 1 .6171861963*CXM_0100_0100^3*CTT_0100_0100*AM_0100_0000 [CXM, CXM, CRO,
AM, FEP], 1 .6171861963*CXM_0100_0100^2*CRO_0100_0100*AM_0100_0000*FEP_0000_0000
[CXM, CXM, CRO, CEC, AM], 1
.6171861963*CEC_0100_0100*CXM_0100_0100^2*CRO_0100_0100*AM_0100_0000 [CXM, CXM,
CRO, CXM, AM], 1 .6171861963*CXM_0100_0100^3*CRO_0100_0100*AM_0100_0000 [CXM,
CXM, CRO, CRO, AM], 1 .6171861963*CXM_0100_0100^2*CRO_0100_0100^2*AM_0100_0000
[CXM, CXM, CRO, AMC, AM], 1
.6171861963*CXM_0100_0100^2*CRO_0100_0100*AMC_0100_0100*AM_0100_0000 [CXM, CXM,
CRO, CTT, AM], 1
.6171861963*CXM_0100_0100^2*CRO_0100_0100*CTT_0100_0100*AM_0100_0000 [CXM, CXM,
AMC, AM, FEP], 1
.6171861963*CXM_0100_0100^2*AMC_0100_0100*AM_0100_0000*FEP_0000_0000 [CXM, CXM,
AMC, CEC, AM], 1
.6171861963*CEC_0100_0100*CXM_0100_0100^2*AMC_0100_0100*AM_0100_0000 [CXM, CXM,
AMC, CXM, AM], 1 .6171861963*CXM_0100_0100^3*AMC_0100_0100*AM_0100_0000 [CXM,
CXM, AMC, CRO, AM], 1
.6171861963*CXM_0100_0100^2*CRO_0100_0100*AMC_0100_0100*AM_0100_0000 [CXM, CXM,
AMC, AMC, AM], 1 .6171861963*CXM_0100_0100^2*AMC_0100_0100^2*AM_0100_0000
[CXM, CXM, AMC, CTT, AM], 1
.6171861963*CXM_0100_0100^2*AMC_0100_0100*CTT_0100_0100*AM_0100_0000 [CXM, CXM,
CTT, AM, FEP], 1
.6171861963*CXM_0100_0100^2*CTT_0100_0100*AM_0100_0000*FEP_0000_0000 [CXM, CXM,
CTT, CEC, AM], 1
.6171861963*CEC_0100_0100*CXM_0100_0100^2*CTT_0100_0100*AM_0100_0000 [CXM, CXM,
CTT, CXM, AM], 1 .6171861963*CXM_0100_0100^3*CTT_0100_0100*AM_0100_0000 [CXM,
CXM, CTT, CRO, AM], 1
.6171861963*CXM_0100_0100^2*CRO_0100_0100*CTT_0100_0100*AM_0100_0000 [CXM, CXM,
CTT, AMC, AM], 1
.6171861963*CXM_0100_0100^2*AMC_0100_0100*CTT_0100_0100*AM_0100_0000 [CXM, CXM,
CTT, CTT, AM], 1 .6171861963*CXM_0100_0100^2*CTT_0100_0100^2*AM_0100_0000 [CXM,
CXM, SAM, CTX, AM], 1
.6171861963*CXM_0100_0100^2*SAM_0100_1100*CTX_1100_0100*AM_0100_0000
[CXM, CXM, SAM, ZOX, AM], 1
.6171861963*CXM_0100_0100^2*SAM_0100_1100*ZOX_1100_0100*AM_0100_0000 [CXM, CXM,
SAM, CXM, AM], 1
.6171861963*CXM_0100_0100^2*SAM_0100_1100*CXM_1100_0100*AM_0100_0000 [CXM, CXM,
CPD, TZP, AM], 1
.6171861963*CXM_0100_0100^2*CPD_0100_0110*TZP_0110_0100*AM_0100_0000 [CXM, CRO,
AM, FEP, FEP], 1
.6171861963*CXM_0100_0100*CRO_0100_0100*AM_0100_0000*FEP_0000_0000^2 [CXM, CRO,
CEC, AM, FEP], 1
.6171861963*CEC_0100_0100*CXM_0100_0100*CRO_0100_0100*AM_0100_0000*FEP_0000_0000
[CXM, CRO, CEC, CEC, AM], 1
.6171861963*CEC_0100_0100^2*CXM_0100_0100*CRO_0100_0100*AM_0100_0000 [CXM, CRO,
CEC, CXM, AM], 1
.6171861963*CEC_0100_0100*CXM_0100_0100^2*CRO_0100_0100*AM_0100_0000
[CXM, CRO, CEC, CRO, AM], 1
.6171861963*CEC_0100_0100*CXM_0100_0100*CRO_0100_0100^2*AM_0100_0000 [CXM, CRO,
CEC, AMC, AM], 1
.6171861963*CEC_0100_0100*CXM_0100_0100*CRO_0100_0100*AMC_0100_0100*AM_0100_0000
[CXM, CRO, CEC, CTT, AM], 1
.6171861963*CEC_0100_0100*CXM_0100_0100*CRO_0100_0100*CTT_0100_0100*AM_0100_0000
[CXM, CRO, CTX, TZP, AM], 1
.6171861963*CTX_0100_0110*TZP_0110_0100*CXM_0100_0100*CRO_0100_0100*AM_0100_0000
[CXM, CRO, CXM, AM, FEP], 1
.6171861963*CXM_0100_0100^2*CRO_0100_0100*AM_0100_0000*FEP_0000_0000 [CXM, CRO,
CXM, CEC, AM], 1
.6171861963*CEC_0100_0100*CXM_0100_0100^2*CRO_0100_0100*AM_0100_0000
[CXM, CRO, CXM, CXM, AM], 1
.6171861963*CXM_0100_0100^3*CRO_0100_0100*AM_0100_0000 [CXM, CRO, CXM, CRO, AM],
1 .6171861963*CXM_0100_0100^2*CRO_0100_0100^2*AM_0100_0000 [CXM, CRO, CXM, AMC,
AM], 1 .6171861963*CXM_0100_0100^2*CRO_0100_0100*AMC_0100_0100*AM_0100_0000
[CXM, CRO, CXM, CTT, AM], 1
.6171861963*CXM_0100_0100^2*CRO_0100_0100*CTT_0100_0100*AM_0100_0000 [CXM, CRO,
CRO, AM, FEP], 1
.6171861963*CXM_0100_0100*CRO_0100_0100^2*AM_0100_0000*FEP_0000_0000 [CXM, CRO,
CRO, CEC, AM], 1
.6171861963*CEC_0100_0100*CXM_0100_0100*CRO_0100_0100^2*AM_0100_0000 [CXM, CRO,
CRO, CXM, AM], 1 .6171861963*CXM_0100_0100^2*CRO_0100_0100^2*AM_0100_0000
[CXM, CRO, CRO, CRO, AM], 1
.6171861963*CXM_0100_0100*CRO_0100_0100^3*AM_0100_0000 [CXM, CRO, CRO, AMC, AM],
1 .6171861963*CXM_0100_0100*CRO_0100_0100^2*AMC_0100_0100*AM_0100_0000 [CXM,
CRO, CRO, CTT, AM], 1
.6171861963*CXM_0100_0100*CRO_0100_0100^2*CTT_0100_0100*AM_0100_0000 [CXM, CRO,
AMC, AM, FEP], 1
.6171861963*CXM_0100_0100*CRO_0100_0100*AMC_0100_0100*AM_0100_0000*FEP_0000_0000
[CXM, CRO, AMC, CEC, AM], 1
.6171861963*CEC_0100_0100*CXM_0100_0100*CRO_0100_0100*AMC_0100_0100*AM_0100_0000
[CXM, CRO, AMC, CXM, AM], 1
.6171861963*CXM_0100_0100^2*CRO_0100_0100*AMC_0100_0100*AM_0100_0000 [CXM, CRO,
AMC, CRO, AM], 1
.6171861963*CXM_0100_0100*CRO_0100_0100^2*AMC_0100_0100*AM_0100_0000
[CXM, CRO, AMC, AMC, AM], 1
.6171861963*CXM_0100_0100*CRO_0100_0100*AMC_0100_0100^2*AM_0100_0000 [CXM, CRO,
AMC, CTT, AM], 1
.6171861963*CXM_0100_0100*CRO_0100_0100*AMC_0100_0100*CTT_0100_0100*AM_0100_0000
[CXM, CRO, CTT, AM, FEP], 1
.6171861963*CXM_0100_0100*CRO_0100_0100*CTT_0100_0100*AM_0100_0000*FEP_0000_0000
[CXM, CRO, CTT, CEC, AM], 1
.6171861963*CEC_0100_0100*CXM_0100_0100*CRO_0100_0100*CTT_0100_0100*AM_0100_0000
[CXM, CRO, CTT, CXM, AM], 1
.6171861963*CXM_0100_0100^2*CRO_0100_0100*CTT_0100_0100*AM_0100_0000 [CXM, CRO,
CTT, CRO, AM], 1
.6171861963*CXM_0100_0100*CRO_0100_0100^2*CTT_0100_0100*AM_0100_0000
[CXM, CRO, CTT, AMC, AM], 1
.6171861963*CXM_0100_0100*CRO_0100_0100*AMC_0100_0100*CTT_0100_0100*AM_0100_0000
[CXM, CRO, CTT, CTT, AM], 1
.6171861963*CXM_0100_0100*CRO_0100_0100*CTT_0100_0100^2*AM_0100_0000 [CXM, CRO,
SAM, CTX, AM], 1
.6171861963*CXM_0100_0100*CRO_0100_0100*SAM_0100_1100*CTX_1100_0100*AM_0100_0000
[CXM, CRO, SAM, ZOX, AM], 1
.6171861963*CXM_0100_0100*CRO_0100_0100*SAM_0100_1100*ZOX_1100_0100*AM_0100_0000
[CXM, CRO, SAM, CXM, AM], 1
.6171861963*CXM_0100_0100*CRO_0100_0100*SAM_0100_1100*CXM_1100_0100*AM_0100_0000
[CXM, CRO, CPD, TZP, AM], 1
.6171861963*CXM_0100_0100*CRO_0100_0100*CPD_0100_0110*TZP_0110_0100*AM_0100_0000
[CXM, AMC, AM, FEP, FEP], 1
.6171861963*CXM_0100_0100*AMC_0100_0100*AM_0100_0000*FEP_0000_0000^2
[CXM, AMC, CEC, AM, FEP], 1
.6171861963*CEC_0100_0100*CXM_0100_0100*AMC_0100_0100*AM_0100_0000*FEP_0000_0000
[CXM, AMC, CEC, CEC, AM], 1
.6171861963*CEC_0100_0100^2*CXM_0100_0100*AMC_0100_0100*AM_0100_0000 [CXM, AMC,
CEC, CXM, AM], 1
.6171861963*CEC_0100_0100*CXM_0100_0100^2*AMC_0100_0100*AM_0100_0000 [CXM, AMC,
CEC, CRO, AM], 1
.6171861963*CEC_0100_0100*CXM_0100_0100*CRO_0100_0100*AMC_0100_0100*AM_0100_0000
[CXM, AMC, CEC, AMC, AM], 1
.6171861963*CEC_0100_0100*CXM_0100_0100*AMC_0100_0100^2*AM_0100_0000 [CXM, AMC,
CEC, CTT, AM], 1
.6171861963*CEC_0100_0100*CXM_0100_0100*AMC_0100_0100*CTT_0100_0100*AM_0100_0000
[CXM, AMC, CTX, TZP, AM], 1
.6171861963*CTX_0100_0110*TZP_0110_0100*CXM_0100_0100*AMC_0100_0100*AM_0100_0000
[CXM, AMC, CXM, AM, FEP], 1
.6171861963*CXM_0100_0100^2*AMC_0100_0100*AM_0100_0000*FEP_0000_0000 [CXM, AMC,
CXM, CEC, AM], 1
.6171861963*CEC_0100_0100*CXM_0100_0100^2*AMC_0100_0100*AM_0100_0000 [CXM, AMC,
CXM, CXM, AM], 1 .6171861963*CXM_0100_0100^3*AMC_0100_0100*AM_0100_0000 [CXM,
AMC, CXM, CRO, AM], 1
.6171861963*CXM_0100_0100^2*CRO_0100_0100*AMC_0100_0100*AM_0100_0000 [CXM, AMC,
CXM, AMC, AM], 1 .6171861963*CXM_0100_0100^2*AMC_0100_0100^2*AM_0100_0000 [CXM,
AMC, CXM, CTT, AM], 1
.6171861963*CXM_0100_0100^2*AMC_0100_0100*CTT_0100_0100*AM_0100_0000
[CXM, AMC, CRO, AM, FEP], 1
.6171861963*CXM_0100_0100*CRO_0100_0100*AMC_0100_0100*AM_0100_0000*FEP_0000_0000
[CXM, AMC, CRO, CEC, AM], 1
.6171861963*CEC_0100_0100*CXM_0100_0100*CRO_0100_0100*AMC_0100_0100*AM_0100_0000
[CXM, AMC, CRO, CXM, AM], 1
.6171861963*CXM_0100_0100^2*CRO_0100_0100*AMC_0100_0100*AM_0100_0000 [CXM, AMC,
CRO, CRO, AM], 1
.6171861963*CXM_0100_0100*CRO_0100_0100^2*AMC_0100_0100*AM_0100_0000 [CXM, AMC,
CRO, AMC, AM], 1
.6171861963*CXM_0100_0100*CRO_0100_0100*AMC_0100_0100^2*AM_0100_0000 [CXM, AMC,
CRO, CTT, AM], 1
.6171861963*CXM_0100_0100*CRO_0100_0100*AMC_0100_0100*CTT_0100_0100*AM_0100_0000
[CXM, AMC, AMC, AM, FEP], 1
.6171861963*CXM_0100_0100*AMC_0100_0100^2*AM_0100_0000*FEP_0000_0000
[CXM, AMC, AMC, CEC, AM], 1
.6171861963*CEC_0100_0100*CXM_0100_0100*AMC_0100_0100^2*AM_0100_0000 [CXM, AMC,
AMC, CXM, AM], 1 .6171861963*CXM_0100_0100^2*AMC_0100_0100^2*AM_0100_0000 [CXM,
AMC, AMC, CRO, AM], 1
.6171861963*CXM_0100_0100*CRO_0100_0100*AMC_0100_0100^2*AM_0100_0000 [CXM, AMC,
AMC, AMC, AM], 1 .6171861963*CXM_0100_0100*AMC_0100_0100^3*AM_0100_0000 [CXM,
AMC, AMC, CTT, AM], 1
.6171861963*CXM_0100_0100*AMC_0100_0100^2*CTT_0100_0100*AM_0100_0000 [CXM, AMC,
CTT, AM, FEP], 1
.6171861963*CXM_0100_0100*AMC_0100_0100*CTT_0100_0100*AM_0100_0000*FEP_0000_0000
[CXM, AMC, CTT, CEC, AM], 1
.6171861963*CEC_0100_0100*CXM_0100_0100*AMC_0100_0100*CTT_0100_0100*AM_0100_0000
[CXM, AMC, CTT, CXM, AM], 1
.6171861963*CXM_0100_0100^2*AMC_0100_0100*CTT_0100_0100*AM_0100_0000 [CXM, AMC,
CTT, CRO, AM], 1
.6171861963*CXM_0100_0100*CRO_0100_0100*AMC_0100_0100*CTT_0100_0100*AM_0100_0000
[CXM, AMC, CTT, AMC, AM], 1
.6171861963*CXM_0100_0100*AMC_0100_0100^2*CTT_0100_0100*AM_0100_0000 [CXM, AMC,
CTT, CTT, AM], 1
.6171861963*CXM_0100_0100*AMC_0100_0100*CTT_0100_0100^2*AM_0100_0000 [CXM, AMC,
SAM, CTX, AM], 1
.6171861963*CXM_0100_0100*AMC_0100_0100*SAM_0100_1100*CTX_1100_0100*AM_0100_0000
[CXM, AMC, SAM, ZOX, AM], 1
.6171861963*CXM_0100_0100*AMC_0100_0100*SAM_0100_1100*ZOX_1100_0100*AM_0100_0000
[CXM, AMC, SAM, CXM, AM], 1
.6171861963*CXM_0100_0100*AMC_0100_0100*SAM_0100_1100*CXM_1100_0100*AM_0100_0000
[CXM, AMC, CPD, TZP, AM], 1
.6171861963*CXM_0100_0100*AMC_0100_0100*CPD_0100_0110*TZP_0110_0100*AM_0100_0000
[CXM, CTT, AM, FEP, FEP], 1
.6171861963*CXM_0100_0100*CTT_0100_0100*AM_0100_0000*FEP_0000_0000^2 [CXM, CTT,
CEC, AM, FEP], 1
.6171861963*CEC_0100_0100*CXM_0100_0100*CTT_0100_0100*AM_0100_0000*FEP_0000_0000
[CXM, CTT, CEC, CEC, AM], 1
.6171861963*CEC_0100_0100^2*CXM_0100_0100*CTT_0100_0100*AM_0100_0000 [CXM, CTT,
CEC, CXM, AM], 1
.6171861963*CEC_0100_0100*CXM_0100_0100^2*CTT_0100_0100*AM_0100_0000 [CXM, CTT,
CEC, CRO, AM], 1
.6171861963*CEC_0100_0100*CXM_0100_0100*CRO_0100_0100*CTT_0100_0100*AM_0100_0000
[CXM, CTT, CEC, AMC, AM], 1
.6171861963*CEC_0100_0100*CXM_0100_0100*AMC_0100_0100*CTT_0100_0100*AM_0100_0000
[CXM, CTT, CEC, CTT, AM], 1
.6171861963*CEC_0100_0100*CXM_0100_0100*CTT_0100_0100^2*AM_0100_0000 [CXM, CTT,
CTX, TZP, AM], 1
.6171861963*CTX_0100_0110*TZP_0110_0100*CXM_0100_0100*CTT_0100_0100*AM_0100_0000
[CXM, CTT, CXM, AM, FEP], 1
.6171861963*CXM_0100_0100^2*CTT_0100_0100*AM_0100_0000*FEP_0000_0000 [CXM, CTT,
CXM, CEC, AM], 1
.6171861963*CEC_0100_0100*CXM_0100_0100^2*CTT_0100_0100*AM_0100_0000 [CXM, CTT,
CXM, CXM, AM], 1 .6171861963*CXM_0100_0100^3*CTT_0100_0100*AM_0100_0000
[CXM, CTT, CXM, CRO, AM], 1
.6171861963*CXM_0100_0100^2*CRO_0100_0100*CTT_0100_0100*AM_0100_0000 [CXM, CTT,
CXM, AMC, AM], 1
.6171861963*CXM_0100_0100^2*AMC_0100_0100*CTT_0100_0100*AM_0100_0000 [CXM, CTT,
CXM, CTT, AM], 1 .6171861963*CXM_0100_0100^2*CTT_0100_0100^2*AM_0100_0000 [CXM,
CTT, CRO, AM, FEP], 1
.6171861963*CXM_0100_0100*CRO_0100_0100*CTT_0100_0100*AM_0100_0000*FEP_0000_0000
[CXM, CTT, CRO, CEC, AM], 1
.6171861963*CEC_0100_0100*CXM_0100_0100*CRO_0100_0100*CTT_0100_0100*AM_0100_0000
[CXM, CTT, CRO, CXM, AM], 1
.6171861963*CXM_0100_0100^2*CRO_0100_0100*CTT_0100_0100*AM_0100_0000 [CXM, CTT,
CRO, CRO, AM], 1
.6171861963*CXM_0100_0100*CRO_0100_0100^2*CTT_0100_0100*AM_0100_0000
[CXM, CTT, CRO, AMC, AM], 1
.6171861963*CXM_0100_0100*CRO_0100_0100*AMC_0100_0100*CTT_0100_0100*AM_0100_0000
[CXM, CTT, CRO, CTT, AM], 1
.6171861963*CXM_0100_0100*CRO_0100_0100*CTT_0100_0100^2*AM_0100_0000 [CXM, CTT,
AMC, AM, FEP], 1
.6171861963*CXM_0100_0100*AMC_0100_0100*CTT_0100_0100*AM_0100_0000*FEP_0000_0000
[CXM, CTT, AMC, CEC, AM], 1
.6171861963*CEC_0100_0100*CXM_0100_0100*AMC_0100_0100*CTT_0100_0100*AM_0100_0000
[CXM, CTT, AMC, CXM, AM], 1
.6171861963*CXM_0100_0100^2*AMC_0100_0100*CTT_0100_0100*AM_0100_0000 [CXM, CTT,
AMC, CRO, AM], 1
.6171861963*CXM_0100_0100*CRO_0100_0100*AMC_0100_0100*CTT_0100_0100*AM_0100_0000
[CXM, CTT, AMC, AMC, AM], 1
.6171861963*CXM_0100_0100*AMC_0100_0100^2*CTT_0100_0100*AM_0100_0000 [CXM, CTT,
AMC, CTT, AM], 1
.6171861963*CXM_0100_0100*AMC_0100_0100*CTT_0100_0100^2*AM_0100_0000 [CXM, CTT,
CTT, AM, FEP], 1
.6171861963*CXM_0100_0100*CTT_0100_0100^2*AM_0100_0000*FEP_0000_0000 [CXM, CTT,
CTT, CEC, AM], 1
.6171861963*CEC_0100_0100*CXM_0100_0100*CTT_0100_0100^2*AM_0100_0000 [CXM, CTT,
CTT, CXM, AM], 1 .6171861963*CXM_0100_0100^2*CTT_0100_0100^2*AM_0100_0000 [CXM,
CTT, CTT, CRO, AM], 1
.6171861963*CXM_0100_0100*CRO_0100_0100*CTT_0100_0100^2*AM_0100_0000 [CXM, CTT,
CTT, AMC, AM], 1
.6171861963*CXM_0100_0100*AMC_0100_0100*CTT_0100_0100^2*AM_0100_0000
[CXM, CTT, CTT, CTT, AM], 1
.6171861963*CXM_0100_0100*CTT_0100_0100^3*AM_0100_0000 [CXM, CTT, SAM, CTX, AM],
1
.6171861963*CXM_0100_0100*CTT_0100_0100*SAM_0100_1100*CTX_1100_0100*AM_0100_0000
[CXM, CTT, SAM, ZOX, AM], 1
.6171861963*CXM_0100_0100*CTT_0100_0100*SAM_0100_1100*ZOX_1100_0100*AM_0100_0000
[CXM, CTT, SAM, CXM, AM], 1
.6171861963*CXM_0100_0100*CTT_0100_0100*SAM_0100_1100*CXM_1100_0100*AM_0100_0000
[CXM, CTT, CPD, TZP, AM], 1
.6171861963*CXM_0100_0100*CTT_0100_0100*CPD_0100_0110*TZP_0110_0100*AM_0100_0000
[CXM, SAM, CTX, AM, FEP], 1
.6171861963*CXM_0100_0100*SAM_0100_1100*CTX_1100_0100*AM_0100_0000*FEP_0000_0000
[CXM, SAM, CTX, CEC, AM], 1
.6171861963*CEC_0100_0100*CXM_0100_0100*SAM_0100_1100*CTX_1100_0100*AM_0100_0000
[CXM, SAM, CTX, CXM, AM], 1
.6171861963*CXM_0100_0100^2*SAM_0100_1100*CTX_1100_0100*AM_0100_0000 [CXM, SAM,
CTX, CRO, AM], 1
.6171861963*CXM_0100_0100*CRO_0100_0100*SAM_0100_1100*CTX_1100_0100*AM_0100_0000
[CXM, SAM, CTX, AMC, AM], 1
.6171861963*CXM_0100_0100*AMC_0100_0100*SAM_0100_1100*CTX_1100_0100*AM_0100_0000
[CXM, SAM, CTX, CTT, AM], 1
.6171861963*CXM_0100_0100*CTT_0100_0100*SAM_0100_1100*CTX_1100_0100*AM_0100_0000
[CXM, SAM, ZOX, AM, FEP], 1
.6171861963*CXM_0100_0100*SAM_0100_1100*ZOX_1100_0100*AM_0100_0000*FEP_0000_0000
[CXM, SAM, ZOX, CEC, AM], 1
.6171861963*CEC_0100_0100*CXM_0100_0100*SAM_0100_1100*ZOX_1100_0100*AM_0100_0000
[CXM, SAM, ZOX, CXM, AM], 1
.6171861963*CXM_0100_0100^2*SAM_0100_1100*ZOX_1100_0100*AM_0100_0000
[CXM, SAM, ZOX, CRO, AM], 1
.6171861963*CXM_0100_0100*CRO_0100_0100*SAM_0100_1100*ZOX_1100_0100*AM_0100_0000
[CXM, SAM, ZOX, AMC, AM], 1
.6171861963*CXM_0100_0100*AMC_0100_0100*SAM_0100_1100*ZOX_1100_0100*AM_0100_0000
[CXM, SAM, ZOX, CTT, AM], 1
.6171861963*CXM_0100_0100*CTT_0100_0100*SAM_0100_1100*ZOX_1100_0100*AM_0100_0000
[CXM, SAM, CXM, AM, FEP], 1
.6171861963*CXM_0100_0100*SAM_0100_1100*CXM_1100_0100*AM_0100_0000*FEP_0000_0000
[CXM, SAM, CXM, CEC, AM], 1
.6171861963*CEC_0100_0100*CXM_0100_0100*SAM_0100_1100*CXM_1100_0100*AM_0100_0000
[CXM, SAM, CXM, CXM, AM], 1
.6171861963*CXM_0100_0100^2*SAM_0100_1100*CXM_1100_0100*AM_0100_0000
[CXM, SAM, CXM, CRO, AM], 1
.6171861963*CXM_0100_0100*CRO_0100_0100*SAM_0100_1100*CXM_1100_0100*AM_0100_0000
[CXM, SAM, CXM, AMC, AM], 1
.6171861963*CXM_0100_0100*AMC_0100_0100*SAM_0100_1100*CXM_1100_0100*AM_0100_0000
[CXM, SAM, CXM, CTT, AM], 1
.6171861963*CXM_0100_0100*CTT_0100_0100*SAM_0100_1100*CXM_1100_0100*AM_0100_0000
[CXM, CPD, AMP, TZP, AM], 1
.6171861963*CXM_0100_0100*CPD_0100_0110*AMP_0110_0110*TZP_0110_0100*AM_0100_0000
[CXM, CPD, CTX, TZP, AM], 1
.6171861963*CXM_0100_0100*CPD_0100_0110*CTX_0110_0110*TZP_0110_0100*AM_0100_0000
[CXM, CPD, CAZ, TZP, AM], 1
.6171861963*CXM_0100_0100*CPD_0100_0110*CAZ_0110_0110*TZP_0110_0100*AM_0100_0000
[CXM, CPD, CPR, TZP, AM], 1
.6171861963*CXM_0100_0100*CPD_0100_0110*CPR_0110_0110*TZP_0110_0100*AM_0100_0000
[CXM, CPD, TZP, AM, FEP], 1
.6171861963*CXM_0100_0100*CPD_0100_0110*TZP_0110_0100*AM_0100_0000*FEP_0000_0000
[CXM, CPD, TZP, CEC, AM], 1
.6171861963*CEC_0100_0100*CXM_0100_0100*CPD_0100_0110*TZP_0110_0100*AM_0100_0000
[CXM, CPD, TZP, CXM, AM], 1
.6171861963*CXM_0100_0100^2*CPD_0100_0110*TZP_0110_0100*AM_0100_0000 [CXM, CPD,
TZP, CRO, AM], 1
.6171861963*CXM_0100_0100*CRO_0100_0100*CPD_0100_0110*TZP_0110_0100*AM_0100_0000
[CXM, CPD, TZP, AMC, AM], 1
.6171861963*CXM_0100_0100*AMC_0100_0100*CPD_0100_0110*TZP_0110_0100*AM_0100_0000
[CXM, CPD, TZP, CTT, AM], 1
.6171861963*CXM_0100_0100*CTT_0100_0100*CPD_0100_0110*TZP_0110_0100*AM_0100_0000
[CRO, AM, FEP, FEP, FEP], 1
.6171861963*CRO_0100_0100*AM_0100_0000*FEP_0000_0000^3
[CRO, CEC, AM, FEP, FEP], 1
.6171861963*CEC_0100_0100*CRO_0100_0100*AM_0100_0000*FEP_0000_0000^2 [CRO, CEC,
CEC, AM, FEP], 1
.6171861963*CEC_0100_0100^2*CRO_0100_0100*AM_0100_0000*FEP_0000_0000 [CRO, CEC,
CEC, CEC, AM], 1 .6171861963*CEC_0100_0100^3*CRO_0100_0100*AM_0100_0000 [CRO,
CEC, CEC, CXM, AM], 1
.6171861963*CEC_0100_0100^2*CXM_0100_0100*CRO_0100_0100*AM_0100_0000 [CRO, CEC,
CEC, CRO, AM], 1 .6171861963*CEC_0100_0100^2*CRO_0100_0100^2*AM_0100_0000 [CRO,
CEC, CEC, AMC, AM], 1
.6171861963*CEC_0100_0100^2*CRO_0100_0100*AMC_0100_0100*AM_0100_0000 [CRO, CEC,
CEC, CTT, AM], 1
.6171861963*CEC_0100_0100^2*CRO_0100_0100*CTT_0100_0100*AM_0100_0000
[CRO, CEC, CTX, TZP, AM], 1
.6171861963*CEC_0100_0100*CTX_0100_0110*TZP_0110_0100*CRO_0100_0100*AM_0100_0000
[CRO, CEC, CXM, AM, FEP], 1
.6171861963*CEC_0100_0100*CXM_0100_0100*CRO_0100_0100*AM_0100_0000*FEP_0000_0000
[CRO, CEC, CXM, CEC, AM], 1
.6171861963*CEC_0100_0100^2*CXM_0100_0100*CRO_0100_0100*AM_0100_0000 [CRO, CEC,
CXM, CXM, AM], 1
.6171861963*CEC_0100_0100*CXM_0100_0100^2*CRO_0100_0100*AM_0100_0000 [CRO, CEC,
CXM, CRO, AM], 1
.6171861963*CEC_0100_0100*CXM_0100_0100*CRO_0100_0100^2*AM_0100_0000 [CRO, CEC,
CXM, AMC, AM], 1
.6171861963*CEC_0100_0100*CXM_0100_0100*CRO_0100_0100*AMC_0100_0100*AM_0100_0000
[CRO, CEC, CXM, CTT, AM], 1
.6171861963*CEC_0100_0100*CXM_0100_0100*CRO_0100_0100*CTT_0100_0100*AM_0100_0000
[CRO, CEC, CRO, AM, FEP], 1
.6171861963*CEC_0100_0100*CRO_0100_0100^2*AM_0100_0000*FEP_0000_0000 [CRO, CEC,
CRO, CEC, AM], 1 .6171861963*CEC_0100_0100^2*CRO_0100_0100^2*AM_0100_0000 [CRO,
CEC, CRO, CXM, AM], 1
.6171861963*CEC_0100_0100*CXM_0100_0100*CRO_0100_0100^2*AM_0100_0000 [CRO, CEC,
CRO, CRO, AM], 1 .6171861963*CEC_0100_0100*CRO_0100_0100^3*AM_0100_0000 [CRO,
CEC, CRO, AMC, AM], 1
.6171861963*CEC_0100_0100*CRO_0100_0100^2*AMC_0100_0100*AM_0100_0000 [CRO, CEC,
CRO, CTT, AM], 1
.6171861963*CEC_0100_0100*CRO_0100_0100^2*CTT_0100_0100*AM_0100_0000 [CRO, CEC,
AMC, AM, FEP], 1
.6171861963*CEC_0100_0100*CRO_0100_0100*AMC_0100_0100*AM_0100_0000*FEP_0000_0000
[CRO, CEC, AMC, CEC, AM], 1
.6171861963*CEC_0100_0100^2*CRO_0100_0100*AMC_0100_0100*AM_0100_0000 [CRO, CEC,
AMC, CXM, AM], 1
.6171861963*CEC_0100_0100*CXM_0100_0100*CRO_0100_0100*AMC_0100_0100*AM_0100_0000
[CRO, CEC, AMC, CRO, AM], 1
.6171861963*CEC_0100_0100*CRO_0100_0100^2*AMC_0100_0100*AM_0100_0000 [CRO, CEC,
AMC, AMC, AM], 1
.6171861963*CEC_0100_0100*CRO_0100_0100*AMC_0100_0100^2*AM_0100_0000 [CRO, CEC,
AMC, CTT, AM], 1
.6171861963*CEC_0100_0100*CRO_0100_0100*AMC_0100_0100*CTT_0100_0100*AM_0100_0000
[CRO, CEC, CTT, AM, FEP], 1
.6171861963*CEC_0100_0100*CRO_0100_0100*CTT_0100_0100*AM_0100_0000*FEP_0000_0000
[CRO, CEC, CTT, CEC, AM], 1
.6171861963*CEC_0100_0100^2*CRO_0100_0100*CTT_0100_0100*AM_0100_0000
[CRO, CEC, CTT, CXM, AM], 1
.6171861963*CEC_0100_0100*CXM_0100_0100*CRO_0100_0100*CTT_0100_0100*AM_0100_0000
[CRO, CEC, CTT, CRO, AM], 1
.6171861963*CEC_0100_0100*CRO_0100_0100^2*CTT_0100_0100*AM_0100_0000 [CRO, CEC,
CTT, AMC, AM], 1
.6171861963*CEC_0100_0100*CRO_0100_0100*AMC_0100_0100*CTT_0100_0100*AM_0100_0000
[CRO, CEC, CTT, CTT, AM], 1
.6171861963*CEC_0100_0100*CRO_0100_0100*CTT_0100_0100^2*AM_0100_0000 [CRO, CEC,
SAM, CTX, AM], 1
.6171861963*CEC_0100_0100*CRO_0100_0100*SAM_0100_1100*CTX_1100_0100*AM_0100_0000
[CRO, CEC, SAM, ZOX, AM], 1
.6171861963*CEC_0100_0100*CRO_0100_0100*SAM_0100_1100*ZOX_1100_0100*AM_0100_0000
[CRO, CEC, SAM, CXM, AM], 1
.6171861963*CEC_0100_0100*CRO_0100_0100*SAM_0100_1100*CXM_1100_0100*AM_0100_0000
[CRO, CEC, CPD, TZP, AM], 1
.6171861963*CEC_0100_0100*CRO_0100_0100*CPD_0100_0110*TZP_0110_0100*AM_0100_0000
[CRO, CTX, AMP, TZP, AM], 1
.6171861963*CTX_0100_0110*AMP_0110_0110*TZP_0110_0100*CRO_0100_0100*AM_0100_0000
[CRO, CTX, CTX, TZP, AM], 1
.6171861963*CTX_0100_0110*CTX_0110_0110*TZP_0110_0100*CRO_0100_0100*AM_0100_0000
[CRO, CTX, CAZ, TZP, AM], 1
.6171861963*CTX_0100_0110*CAZ_0110_0110*TZP_0110_0100*CRO_0100_0100*AM_0100_0000
[CRO, CTX, CPR, TZP, AM], 1
.6171861963*CTX_0100_0110*CPR_0110_0110*TZP_0110_0100*CRO_0100_0100*AM_0100_0000
[CRO, CTX, TZP, AM, FEP], 1
.6171861963*CTX_0100_0110*TZP_0110_0100*CRO_0100_0100*AM_0100_0000*FEP_0000_0000
[CRO, CTX, TZP, CEC, AM], 1
.6171861963*CEC_0100_0100*CTX_0100_0110*TZP_0110_0100*CRO_0100_0100*AM_0100_0000
[CRO, CTX, TZP, CXM, AM], 1
.6171861963*CTX_0100_0110*TZP_0110_0100*CXM_0100_0100*CRO_0100_0100*AM_0100_0000
[CRO, CTX, TZP, CRO, AM], 1
.6171861963*CTX_0100_0110*TZP_0110_0100*CRO_0100_0100^2*AM_0100_0000 [CRO, CTX,
TZP, AMC, AM], 1
.6171861963*CTX_0100_0110*TZP_0110_0100*CRO_0100_0100*AMC_0100_0100*AM_0100_0000
[CRO, CTX, TZP, CTT, AM], 1
.6171861963*CTX_0100_0110*TZP_0110_0100*CRO_0100_0100*CTT_0100_0100*AM_0100_0000
[CRO, CXM, AM, FEP, FEP], 1
.6171861963*CXM_0100_0100*CRO_0100_0100*AM_0100_0000*FEP_0000_0000^2 [CRO, CXM,
CEC, AM, FEP], 1
.6171861963*CEC_0100_0100*CXM_0100_0100*CRO_0100_0100*AM_0100_0000*FEP_0000_0000
[CRO, CXM, CEC, CEC, AM], 1
.6171861963*CEC_0100_0100^2*CXM_0100_0100*CRO_0100_0100*AM_0100_0000 [CRO, CXM,
CEC, CXM, AM], 1
.6171861963*CEC_0100_0100*CXM_0100_0100^2*CRO_0100_0100*AM_0100_0000 [CRO, CXM,
CEC, CRO, AM], 1
.6171861963*CEC_0100_0100*CXM_0100_0100*CRO_0100_0100^2*AM_0100_0000 [CRO, CXM,
CEC, AMC, AM], 1
.6171861963*CEC_0100_0100*CXM_0100_0100*CRO_0100_0100*AMC_0100_0100*AM_0100_0000
[CRO, CXM, CEC, CTT, AM], 1
.6171861963*CEC_0100_0100*CXM_0100_0100*CRO_0100_0100*CTT_0100_0100*AM_0100_0000
[CRO, CXM, CTX, TZP, AM], 1
.6171861963*CTX_0100_0110*TZP_0110_0100*CXM_0100_0100*CRO_0100_0100*AM_0100_0000
[CRO, CXM, CXM, AM, FEP], 1
.6171861963*CXM_0100_0100^2*CRO_0100_0100*AM_0100_0000*FEP_0000_0000
[CRO, CXM, CXM, CEC, AM], 1
.6171861963*CEC_0100_0100*CXM_0100_0100^2*CRO_0100_0100*AM_0100_0000 [CRO, CXM,
CXM, CXM, AM], 1 .6171861963*CXM_0100_0100^3*CRO_0100_0100*AM_0100_0000 [CRO,
CXM, CXM, CRO, AM], 1 .6171861963*CXM_0100_0100^2*CRO_0100_0100^2*AM_0100_0000
[CRO, CXM, CXM, AMC, AM], 1
.6171861963*CXM_0100_0100^2*CRO_0100_0100*AMC_0100_0100*AM_0100_0000 [CRO, CXM,
CXM, CTT, AM], 1
.6171861963*CXM_0100_0100^2*CRO_0100_0100*CTT_0100_0100*AM_0100_0000 [CRO, CXM,
CRO, AM, FEP], 1
.6171861963*CXM_0100_0100*CRO_0100_0100^2*AM_0100_0000*FEP_0000_0000 [CRO, CXM,
CRO, CEC, AM], 1
.6171861963*CEC_0100_0100*CXM_0100_0100*CRO_0100_0100^2*AM_0100_0000
[CRO, CXM, CRO, CXM, AM], 1
.6171861963*CXM_0100_0100^2*CRO_0100_0100^2*AM_0100_0000 [CRO, CXM, CRO, CRO,
AM], 1 .6171861963*CXM_0100_0100*CRO_0100_0100^3*AM_0100_0000 [CRO, CXM, CRO,
AMC, AM], 1 .6171861963*CXM_0100_0100*CRO_0100_0100^2*AMC_0100_0100*AM_0100_0000
[CRO, CXM, CRO, CTT, AM], 1
.6171861963*CXM_0100_0100*CRO_0100_0100^2*CTT_0100_0100*AM_0100_0000 [CRO, CXM,
AMC, AM, FEP], 1
.6171861963*CXM_0100_0100*CRO_0100_0100*AMC_0100_0100*AM_0100_0000*FEP_0000_0000
[CRO, CXM, AMC, CEC, AM], 1
.6171861963*CEC_0100_0100*CXM_0100_0100*CRO_0100_0100*AMC_0100_0100*AM_0100_0000
[CRO, CXM, AMC, CXM, AM], 1
.6171861963*CXM_0100_0100^2*CRO_0100_0100*AMC_0100_0100*AM_0100_0000 [CRO, CXM,
AMC, CRO, AM], 1
.6171861963*CXM_0100_0100*CRO_0100_0100^2*AMC_0100_0100*AM_0100_0000 [CRO, CXM,
AMC, AMC, AM], 1
.6171861963*CXM_0100_0100*CRO_0100_0100*AMC_0100_0100^2*AM_0100_0000 [CRO, CXM,
AMC, CTT, AM], 1
.6171861963*CXM_0100_0100*CRO_0100_0100*AMC_0100_0100*CTT_0100_0100*AM_0100_0000
[CRO, CXM, CTT, AM, FEP], 1
.6171861963*CXM_0100_0100*CRO_0100_0100*CTT_0100_0100*AM_0100_0000*FEP_0000_0000
[CRO, CXM, CTT, CEC, AM], 1
.6171861963*CEC_0100_0100*CXM_0100_0100*CRO_0100_0100*CTT_0100_0100*AM_0100_0000
[CRO, CXM, CTT, CXM, AM], 1
.6171861963*CXM_0100_0100^2*CRO_0100_0100*CTT_0100_0100*AM_0100_0000
[CRO, CXM, CTT, CRO, AM], 1
.6171861963*CXM_0100_0100*CRO_0100_0100^2*CTT_0100_0100*AM_0100_0000 [CRO, CXM,
CTT, AMC, AM], 1
.6171861963*CXM_0100_0100*CRO_0100_0100*AMC_0100_0100*CTT_0100_0100*AM_0100_0000
[CRO, CXM, CTT, CTT, AM], 1
.6171861963*CXM_0100_0100*CRO_0100_0100*CTT_0100_0100^2*AM_0100_0000 [CRO, CXM,
SAM, CTX, AM], 1
.6171861963*CXM_0100_0100*CRO_0100_0100*SAM_0100_1100*CTX_1100_0100*AM_0100_0000
[CRO, CXM, SAM, ZOX, AM], 1
.6171861963*CXM_0100_0100*CRO_0100_0100*SAM_0100_1100*ZOX_1100_0100*AM_0100_0000
[CRO, CXM, SAM, CXM, AM], 1
.6171861963*CXM_0100_0100*CRO_0100_0100*SAM_0100_1100*CXM_1100_0100*AM_0100_0000
[CRO, CXM, CPD, TZP, AM], 1
.6171861963*CXM_0100_0100*CRO_0100_0100*CPD_0100_0110*TZP_0110_0100*AM_0100_0000
[CRO, CRO, AM, FEP, FEP], 1
.6171861963*CRO_0100_0100^2*AM_0100_0000*FEP_0000_0000^2 [CRO, CRO, CEC, AM,
FEP], 1 .6171861963*CEC_0100_0100*CRO_0100_0100^2*AM_0100_0000*FEP_0000_0000
[CRO, CRO, CEC, CEC, AM], 1
.6171861963*CEC_0100_0100^2*CRO_0100_0100^2*AM_0100_0000 [CRO, CRO, CEC, CXM,
AM], 1 .6171861963*CEC_0100_0100*CXM_0100_0100*CRO_0100_0100^2*AM_0100_0000
[CRO, CRO, CEC, CRO, AM], 1
.6171861963*CEC_0100_0100*CRO_0100_0100^3*AM_0100_0000 [CRO, CRO, CEC, AMC, AM],
1 .6171861963*CEC_0100_0100*CRO_0100_0100^2*AMC_0100_0100*AM_0100_0000 [CRO,
CRO, CEC, CTT, AM], 1
.6171861963*CEC_0100_0100*CRO_0100_0100^2*CTT_0100_0100*AM_0100_0000
[CRO, CRO, CTX, TZP, AM], 1
.6171861963*CTX_0100_0110*TZP_0110_0100*CRO_0100_0100^2*AM_0100_0000 [CRO, CRO,
CXM, AM, FEP], 1
.6171861963*CXM_0100_0100*CRO_0100_0100^2*AM_0100_0000*FEP_0000_0000 [CRO, CRO,
CXM, CEC, AM], 1
.6171861963*CEC_0100_0100*CXM_0100_0100*CRO_0100_0100^2*AM_0100_0000 [CRO, CRO,
CXM, CXM, AM], 1 .6171861963*CXM_0100_0100^2*CRO_0100_0100^2*AM_0100_0000 [CRO,
CRO, CXM, CRO, AM], 1 .6171861963*CXM_0100_0100*CRO_0100_0100^3*AM_0100_0000
[CRO, CRO, CXM, AMC, AM], 1
.6171861963*CXM_0100_0100*CRO_0100_0100^2*AMC_0100_0100*AM_0100_0000 [CRO, CRO,
CXM, CTT, AM], 1
.6171861963*CXM_0100_0100*CRO_0100_0100^2*CTT_0100_0100*AM_0100_0000
[CRO, CRO, CRO, AM, FEP], 1
.6171861963*CRO_0100_0100^3*AM_0100_0000*FEP_0000_0000 [CRO, CRO, CRO, CEC, AM],
1 .6171861963*CEC_0100_0100*CRO_0100_0100^3*AM_0100_0000 [CRO, CRO, CRO, CXM,
AM], 1 .6171861963*CXM_0100_0100*CRO_0100_0100^3*AM_0100_0000 [CRO, CRO, CRO,
CRO, AM], 1 .6171861963*CRO_0100_0100^4*AM_0100_0000 [CRO, CRO, CRO, AMC, AM], 1
.6171861963*CRO_0100_0100^3*AMC_0100_0100*AM_0100_0000 [CRO, CRO, CRO, CTT, AM],
1 .6171861963*CRO_0100_0100^3*CTT_0100_0100*AM_0100_0000 [CRO, CRO, AMC, AM,
FEP], 1 .6171861963*CRO_0100_0100^2*AMC_0100_0100*AM_0100_0000*FEP_0000_0000
[CRO, CRO, AMC, CEC, AM], 1
.6171861963*CEC_0100_0100*CRO_0100_0100^2*AMC_0100_0100*AM_0100_0000 [CRO, CRO,
AMC, CXM, AM], 1
.6171861963*CXM_0100_0100*CRO_0100_0100^2*AMC_0100_0100*AM_0100_0000 [CRO, CRO,
AMC, CRO, AM], 1 .6171861963*CRO_0100_0100^3*AMC_0100_0100*AM_0100_0000 [CRO,
CRO, AMC, AMC, AM], 1 .6171861963*CRO_0100_0100^2*AMC_0100_0100^2*AM_0100_0000
[CRO, CRO, AMC, CTT, AM], 1
.6171861963*CRO_0100_0100^2*AMC_0100_0100*CTT_0100_0100*AM_0100_0000 [CRO, CRO,
CTT, AM, FEP], 1
.6171861963*CRO_0100_0100^2*CTT_0100_0100*AM_0100_0000*FEP_0000_0000 [CRO, CRO,
CTT, CEC, AM], 1
.6171861963*CEC_0100_0100*CRO_0100_0100^2*CTT_0100_0100*AM_0100_0000 [CRO, CRO,
CTT, CXM, AM], 1
.6171861963*CXM_0100_0100*CRO_0100_0100^2*CTT_0100_0100*AM_0100_0000
[CRO, CRO, CTT, CRO, AM], 1
.6171861963*CRO_0100_0100^3*CTT_0100_0100*AM_0100_0000 [CRO, CRO, CTT, AMC, AM],
1 .6171861963*CRO_0100_0100^2*AMC_0100_0100*CTT_0100_0100*AM_0100_0000 [CRO,
CRO, CTT, CTT, AM], 1 .6171861963*CRO_0100_0100^2*CTT_0100_0100^2*AM_0100_0000
[CRO, CRO, SAM, CTX, AM], 1
.6171861963*CRO_0100_0100^2*SAM_0100_1100*CTX_1100_0100*AM_0100_0000 [CRO, CRO,
SAM, ZOX, AM], 1
.6171861963*CRO_0100_0100^2*SAM_0100_1100*ZOX_1100_0100*AM_0100_0000 [CRO, CRO,
SAM, CXM, AM], 1
.6171861963*CRO_0100_0100^2*SAM_0100_1100*CXM_1100_0100*AM_0100_0000
[CRO, CRO, CPD, TZP, AM], 1
.6171861963*CRO_0100_0100^2*CPD_0100_0110*TZP_0110_0100*AM_0100_0000 [CRO, AMC,
AM, FEP, FEP], 1
.6171861963*CRO_0100_0100*AMC_0100_0100*AM_0100_0000*FEP_0000_0000^2 [CRO, AMC,
CEC, AM, FEP], 1
.6171861963*CEC_0100_0100*CRO_0100_0100*AMC_0100_0100*AM_0100_0000*FEP_0000_0000
[CRO, AMC, CEC, CEC, AM], 1
.6171861963*CEC_0100_0100^2*CRO_0100_0100*AMC_0100_0100*AM_0100_0000 [CRO, AMC,
CEC, CXM, AM], 1
.6171861963*CEC_0100_0100*CXM_0100_0100*CRO_0100_0100*AMC_0100_0100*AM_0100_0000
[CRO, AMC, CEC, CRO, AM], 1
.6171861963*CEC_0100_0100*CRO_0100_0100^2*AMC_0100_0100*AM_0100_0000 [CRO, AMC,
CEC, AMC, AM], 1
.6171861963*CEC_0100_0100*CRO_0100_0100*AMC_0100_0100^2*AM_0100_0000
[CRO, AMC, CEC, CTT, AM], 1
.6171861963*CEC_0100_0100*CRO_0100_0100*AMC_0100_0100*CTT_0100_0100*AM_0100_0000
[CRO, AMC, CTX, TZP, AM], 1
.6171861963*CTX_0100_0110*TZP_0110_0100*CRO_0100_0100*AMC_0100_0100*AM_0100_0000
[CRO, AMC, CXM, AM, FEP], 1
.6171861963*CXM_0100_0100*CRO_0100_0100*AMC_0100_0100*AM_0100_0000*FEP_0000_0000
[CRO, AMC, CXM, CEC, AM], 1
.6171861963*CEC_0100_0100*CXM_0100_0100*CRO_0100_0100*AMC_0100_0100*AM_0100_0000
[CRO, AMC, CXM, CXM, AM], 1
.6171861963*CXM_0100_0100^2*CRO_0100_0100*AMC_0100_0100*AM_0100_0000 [CRO, AMC,
CXM, CRO, AM], 1
.6171861963*CXM_0100_0100*CRO_0100_0100^2*AMC_0100_0100*AM_0100_0000
[CRO, AMC, CXM, AMC, AM], 1
.6171861963*CXM_0100_0100*CRO_0100_0100*AMC_0100_0100^2*AM_0100_0000 [CRO, AMC,
CXM, CTT, AM], 1
.6171861963*CXM_0100_0100*CRO_0100_0100*AMC_0100_0100*CTT_0100_0100*AM_0100_0000
[CRO, AMC, CRO, AM, FEP], 1
.6171861963*CRO_0100_0100^2*AMC_0100_0100*AM_0100_0000*FEP_0000_0000 [CRO, AMC,
CRO, CEC, AM], 1
.6171861963*CEC_0100_0100*CRO_0100_0100^2*AMC_0100_0100*AM_0100_0000 [CRO, AMC,
CRO, CXM, AM], 1
.6171861963*CXM_0100_0100*CRO_0100_0100^2*AMC_0100_0100*AM_0100_0000 [CRO, AMC,
CRO, CRO, AM], 1 .6171861963*CRO_0100_0100^3*AMC_0100_0100*AM_0100_0000 [CRO,
AMC, CRO, AMC, AM], 1 .6171861963*CRO_0100_0100^2*AMC_0100_0100^2*AM_0100_0000
[CRO, AMC, CRO, CTT, AM], 1
.6171861963*CRO_0100_0100^2*AMC_0100_0100*CTT_0100_0100*AM_0100_0000 [CRO, AMC,
AMC, AM, FEP], 1
.6171861963*CRO_0100_0100*AMC_0100_0100^2*AM_0100_0000*FEP_0000_0000 [CRO, AMC,
AMC, CEC, AM], 1
.6171861963*CEC_0100_0100*CRO_0100_0100*AMC_0100_0100^2*AM_0100_0000 [CRO, AMC,
AMC, CXM, AM], 1
.6171861963*CXM_0100_0100*CRO_0100_0100*AMC_0100_0100^2*AM_0100_0000 [CRO, AMC,
AMC, CRO, AM], 1 .6171861963*CRO_0100_0100^2*AMC_0100_0100^2*AM_0100_0000 [CRO,
AMC, AMC, AMC, AM], 1 .6171861963*CRO_0100_0100*AMC_0100_0100^3*AM_0100_0000
[CRO, AMC, AMC, CTT, AM], 1
.6171861963*CRO_0100_0100*AMC_0100_0100^2*CTT_0100_0100*AM_0100_0000
[CRO, AMC, CTT, AM, FEP], 1
.6171861963*CRO_0100_0100*AMC_0100_0100*CTT_0100_0100*AM_0100_0000*FEP_0000_0000
[CRO, AMC, CTT, CEC, AM], 1
.6171861963*CEC_0100_0100*CRO_0100_0100*AMC_0100_0100*CTT_0100_0100*AM_0100_0000
[CRO, AMC, CTT, CXM, AM], 1
.6171861963*CXM_0100_0100*CRO_0100_0100*AMC_0100_0100*CTT_0100_0100*AM_0100_0000
[CRO, AMC, CTT, CRO, AM], 1
.6171861963*CRO_0100_0100^2*AMC_0100_0100*CTT_0100_0100*AM_0100_0000 [CRO, AMC,
CTT, AMC, AM], 1
.6171861963*CRO_0100_0100*AMC_0100_0100^2*CTT_0100_0100*AM_0100_0000 [CRO, AMC,
CTT, CTT, AM], 1
.6171861963*CRO_0100_0100*AMC_0100_0100*CTT_0100_0100^2*AM_0100_0000 [CRO, AMC,
SAM, CTX, AM], 1
.6171861963*CRO_0100_0100*AMC_0100_0100*SAM_0100_1100*CTX_1100_0100*AM_0100_0000
[CRO, AMC, SAM, ZOX, AM], 1
.6171861963*CRO_0100_0100*AMC_0100_0100*SAM_0100_1100*ZOX_1100_0100*AM_0100_0000
[CRO, AMC, SAM, CXM, AM], 1
.6171861963*CRO_0100_0100*AMC_0100_0100*SAM_0100_1100*CXM_1100_0100*AM_0100_0000
[CRO, AMC, CPD, TZP, AM], 1
.6171861963*CRO_0100_0100*AMC_0100_0100*CPD_0100_0110*TZP_0110_0100*AM_0100_0000
[CRO, CTT, AM, FEP, FEP], 1
.6171861963*CRO_0100_0100*CTT_0100_0100*AM_0100_0000*FEP_0000_0000^2 [CRO, CTT,
CEC, AM, FEP], 1
.6171861963*CEC_0100_0100*CRO_0100_0100*CTT_0100_0100*AM_0100_0000*FEP_0000_0000
[CRO, CTT, CEC, CEC, AM], 1
.6171861963*CEC_0100_0100^2*CRO_0100_0100*CTT_0100_0100*AM_0100_0000 [CRO, CTT,
CEC, CXM, AM], 1
.6171861963*CEC_0100_0100*CXM_0100_0100*CRO_0100_0100*CTT_0100_0100*AM_0100_0000
[CRO, CTT, CEC, CRO, AM], 1
.6171861963*CEC_0100_0100*CRO_0100_0100^2*CTT_0100_0100*AM_0100_0000 [CRO, CTT,
CEC, AMC, AM], 1
.6171861963*CEC_0100_0100*CRO_0100_0100*AMC_0100_0100*CTT_0100_0100*AM_0100_0000
[CRO, CTT, CEC, CTT, AM], 1
.6171861963*CEC_0100_0100*CRO_0100_0100*CTT_0100_0100^2*AM_0100_0000 [CRO, CTT,
CTX, TZP, AM], 1
.6171861963*CTX_0100_0110*TZP_0110_0100*CRO_0100_0100*CTT_0100_0100*AM_0100_0000
[CRO, CTT, CXM, AM, FEP], 1
.6171861963*CXM_0100_0100*CRO_0100_0100*CTT_0100_0100*AM_0100_0000*FEP_0000_0000
[CRO, CTT, CXM, CEC, AM], 1
.6171861963*CEC_0100_0100*CXM_0100_0100*CRO_0100_0100*CTT_0100_0100*AM_0100_0000
[CRO, CTT, CXM, CXM, AM], 1
.6171861963*CXM_0100_0100^2*CRO_0100_0100*CTT_0100_0100*AM_0100_0000 [CRO, CTT,
CXM, CRO, AM], 1
.6171861963*CXM_0100_0100*CRO_0100_0100^2*CTT_0100_0100*AM_0100_0000 [CRO, CTT,
CXM, AMC, AM], 1
.6171861963*CXM_0100_0100*CRO_0100_0100*AMC_0100_0100*CTT_0100_0100*AM_0100_0000
[CRO, CTT, CXM, CTT, AM], 1
.6171861963*CXM_0100_0100*CRO_0100_0100*CTT_0100_0100^2*AM_0100_0000 [CRO, CTT,
CRO, AM, FEP], 1
.6171861963*CRO_0100_0100^2*CTT_0100_0100*AM_0100_0000*FEP_0000_0000 [CRO, CTT,
CRO, CEC, AM], 1
.6171861963*CEC_0100_0100*CRO_0100_0100^2*CTT_0100_0100*AM_0100_0000
[CRO, CTT, CRO, CXM, AM], 1
.6171861963*CXM_0100_0100*CRO_0100_0100^2*CTT_0100_0100*AM_0100_0000 [CRO, CTT,
CRO, CRO, AM], 1 .6171861963*CRO_0100_0100^3*CTT_0100_0100*AM_0100_0000 [CRO,
CTT, CRO, AMC, AM], 1
.6171861963*CRO_0100_0100^2*AMC_0100_0100*CTT_0100_0100*AM_0100_0000 [CRO, CTT,
CRO, CTT, AM], 1 .6171861963*CRO_0100_0100^2*CTT_0100_0100^2*AM_0100_0000 [CRO,
CTT, AMC, AM, FEP], 1
.6171861963*CRO_0100_0100*AMC_0100_0100*CTT_0100_0100*AM_0100_0000*FEP_0000_0000
[CRO, CTT, AMC, CEC, AM], 1
.6171861963*CEC_0100_0100*CRO_0100_0100*AMC_0100_0100*CTT_0100_0100*AM_0100_0000
[CRO, CTT, AMC, CXM, AM], 1

.6171861963*CXM_0100_0100*CRO_0100_0100*AMC_0100_0100*CTT_0100_0100*AM_0100_0000
[CRO, CTT, AMC, CRO, AM], 1
.6171861963*CRO_0100_0100^2*AMC_0100_0100*CTT_0100_0100*AM_0100_0000 [CRO, CTT,
AMC, AMC, AM], 1
.6171861963*CRO_0100_0100*AMC_0100_0100^2*CTT_0100_0100*AM_0100_0000 [CRO, CTT,
AMC, CTT, AM], 1
.6171861963*CRO_0100_0100*AMC_0100_0100*CTT_0100_0100^2*AM_0100_0000 [CRO, CTT,
CTT, AM, FEP], 1
.6171861963*CRO_0100_0100*CTT_0100_0100^2*AM_0100_0000*FEP_0000_0000 [CRO, CTT,
CTT, CEC, AM], 1
.6171861963*CEC_0100_0100*CRO_0100_0100*CTT_0100_0100^2*AM_0100_0000 [CRO, CTT,
CTT, CXM, AM], 1
.6171861963*CXM_0100_0100*CRO_0100_0100*CTT_0100_0100^2*AM_0100_0000
[CRO, CTT, CTT, CRO, AM], 1
.6171861963*CRO_0100_0100^2*CTT_0100_0100^2*AM_0100_0000 [CRO, CTT, CTT, AMC,
AM], 1 .6171861963*CRO_0100_0100*AMC_0100_0100*CTT_0100_0100^2*AM_0100_0000
[CRO, CTT, CTT, CTT, AM], 1
.6171861963*CRO_0100_0100*CTT_0100_0100^3*AM_0100_0000 [CRO, CTT, SAM, CTX, AM],
1
.6171861963*CRO_0100_0100*CTT_0100_0100*SAM_0100_1100*CTX_1100_0100*AM_0100_0000
[CRO, CTT, SAM, ZOX, AM], 1
.6171861963*CRO_0100_0100*CTT_0100_0100*SAM_0100_1100*ZOX_1100_0100*AM_0100_0000
[CRO, CTT, SAM, CXM, AM], 1
.6171861963*CRO_0100_0100*CTT_0100_0100*SAM_0100_1100*CXM_1100_0100*AM_0100_0000
[CRO, CTT, CPD, TZP, AM], 1
.6171861963*CRO_0100_0100*CTT_0100_0100*CPD_0100_0110*TZP_0110_0100*AM_0100_0000
[CRO, SAM, CTX, AM, FEP], 1
.6171861963*CRO_0100_0100*SAM_0100_1100*CTX_1100_0100*AM_0100_0000*FEP_0000_0000
[CRO, SAM, CTX, CEC, AM], 1
.6171861963*CEC_0100_0100*CRO_0100_0100*SAM_0100_1100*CTX_1100_0100*AM_0100_0000
[CRO, SAM, CTX, CXM, AM], 1
.6171861963*CXM_0100_0100*CRO_0100_0100*SAM_0100_1100*CTX_1100_0100*AM_0100_0000
[CRO, SAM, CTX, CRO, AM], 1
.6171861963*CRO_0100_0100^2*SAM_0100_1100*CTX_1100_0100*AM_0100_0000 [CRO, SAM,
CTX, AMC, AM], 1
.6171861963*CRO_0100_0100*AMC_0100_0100*SAM_0100_1100*CTX_1100_0100*AM_0100_0000
[CRO, SAM, CTX, CTT, AM], 1
.6171861963*CRO_0100_0100*CTT_0100_0100*SAM_0100_1100*CTX_1100_0100*AM_0100_0000
[CRO, SAM, ZOX, AM, FEP], 1
.6171861963*CRO_0100_0100*SAM_0100_1100*ZOX_1100_0100*AM_0100_0000*FEP_0000_0000
[CRO, SAM, ZOX, CEC, AM], 1
.6171861963*CEC_0100_0100*CRO_0100_0100*SAM_0100_1100*ZOX_1100_0100*AM_0100_0000
[CRO, SAM, ZOX, CXM, AM], 1
.6171861963*CXM_0100_0100*CRO_0100_0100*SAM_0100_1100*ZOX_1100_0100*AM_0100_0000
[CRO, SAM, ZOX, CRO, AM], 1
.6171861963*CRO_0100_0100^2*SAM_0100_1100*ZOX_1100_0100*AM_0100_0000 [CRO, SAM,
ZOX, AMC, AM], 1
.6171861963*CRO_0100_0100*AMC_0100_0100*SAM_0100_1100*ZOX_1100_0100*AM_0100_0000
[CRO, SAM, ZOX, CTT, AM], 1
.6171861963*CRO_0100_0100*CTT_0100_0100*SAM_0100_1100*ZOX_1100_0100*AM_0100_0000
[CRO, SAM, CXM, AM, FEP], 1
.6171861963*CRO_0100_0100*SAM_0100_1100*CXM_1100_0100*AM_0100_0000*FEP_0000_0000
[CRO, SAM, CXM, CEC, AM], 1
.6171861963*CEC_0100_0100*CRO_0100_0100*SAM_0100_1100*CXM_1100_0100*AM_0100_0000
[CRO, SAM, CXM, CXM, AM], 1
.6171861963*CXM_0100_0100*CRO_0100_0100*SAM_0100_1100*CXM_1100_0100*AM_0100_0000
[CRO, SAM, CXM, CRO, AM], 1
.6171861963*CRO_0100_0100^2*SAM_0100_1100*CXM_1100_0100*AM_0100_0000 [CRO, SAM,
CXM, AMC, AM], 1
.6171861963*CRO_0100_0100*AMC_0100_0100*SAM_0100_1100*CXM_1100_0100*AM_0100_0000
[CRO, SAM, CXM, CTT, AM], 1
.6171861963*CRO_0100_0100*CTT_0100_0100*SAM_0100_1100*CXM_1100_0100*AM_0100_0000
[CRO, CPD, AMP, TZP, AM], 1
.6171861963*CRO_0100_0100*CPD_0100_0110*AMP_0110_0110*TZP_0110_0100*AM_0100_0000
[CRO, CPD, CTX, TZP, AM], 1
.6171861963*CRO_0100_0100*CPD_0100_0110*CTX_0110_0110*TZP_0110_0100*AM_0100_0000
[CRO, CPD, CAZ, TZP, AM], 1
.6171861963*CRO_0100_0100*CPD_0100_0110*CAZ_0110_0110*TZP_0110_0100*AM_0100_0000
[CRO, CPD, CPR, TZP, AM], 1
.6171861963*CRO_0100_0100*CPD_0100_0110*CPR_0110_0110*TZP_0110_0100*AM_0100_0000
[CRO, CPD, TZP, AM, FEP], 1
.6171861963*CRO_0100_0100*CPD_0100_0110*TZP_0110_0100*AM_0100_0000*FEP_0000_0000
[CRO, CPD, TZP, CEC, AM], 1
.6171861963*CEC_0100_0100*CRO_0100_0100*CPD_0100_0110*TZP_0110_0100*AM_0100_0000
[CRO, CPD, TZP, CXM, AM], 1
.6171861963*CXM_0100_0100*CRO_0100_0100*CPD_0100_0110*TZP_0110_0100*AM_0100_0000
[CRO, CPD, TZP, CRO, AM], 1
.6171861963*CRO_0100_0100^2*CPD_0100_0110*TZP_0110_0100*AM_0100_0000
[CRO, CPD, TZP, AMC, AM], 1
.6171861963*CRO_0100_0100*AMC_0100_0100*CPD_0100_0110*TZP_0110_0100*AM_0100_0000
[CRO, CPD, TZP, CTT, AM], 1
.6171861963*CRO_0100_0100*CTT_0100_0100*CPD_0100_0110*TZP_0110_0100*AM_0100_0000
[AMC, AM, FEP, FEP, FEP], 1
.6171861963*AMC_0100_0100*AM_0100_0000*FEP_0000_0000^3 [AMC, CEC, AM, FEP, FEP],
1 .6171861963*CEC_0100_0100*AMC_0100_0100*AM_0100_0000*FEP_0000_0000^2 [AMC,
CEC, CEC, AM, FEP], 1
.6171861963*CEC_0100_0100^2*AMC_0100_0100*AM_0100_0000*FEP_0000_0000 [AMC, CEC,
CEC, CEC, AM], 1 .6171861963*CEC_0100_0100^3*AMC_0100_0100*AM_0100_0000
[AMC, CEC, CEC, CXM, AM], 1
.6171861963*CEC_0100_0100^2*CXM_0100_0100*AMC_0100_0100*AM_0100_0000 [AMC, CEC,
CEC, CRO, AM], 1
.6171861963*CEC_0100_0100^2*CRO_0100_0100*AMC_0100_0100*AM_0100_0000 [AMC, CEC,
CEC, AMC, AM], 1 .6171861963*CEC_0100_0100^2*AMC_0100_0100^2*AM_0100_0000 [AMC,
CEC, CEC, CTT, AM], 1
.6171861963*CEC_0100_0100^2*AMC_0100_0100*CTT_0100_0100*AM_0100_0000 [AMC, CEC,
CTX, TZP, AM], 1
.6171861963*CEC_0100_0100*CTX_0100_0110*TZP_0110_0100*AMC_0100_0100*AM_0100_0000
[AMC, CEC, CXM, AM, FEP], 1
.6171861963*CEC_0100_0100*CXM_0100_0100*AMC_0100_0100*AM_0100_0000*FEP_0000_0000
[AMC, CEC, CXM, CEC, AM], 1
.6171861963*CEC_0100_0100^2*CXM_0100_0100*AMC_0100_0100*AM_0100_0000
[AMC, CEC, CXM, CXM, AM], 1
.6171861963*CEC_0100_0100*CXM_0100_0100^2*AMC_0100_0100*AM_0100_0000 [AMC, CEC,
CXM, CRO, AM], 1
.6171861963*CEC_0100_0100*CXM_0100_0100*CRO_0100_0100*AMC_0100_0100*AM_0100_0000
[AMC, CEC, CXM, AMC, AM], 1
.6171861963*CEC_0100_0100*CXM_0100_0100*AMC_0100_0100^2*AM_0100_0000 [AMC, CEC,
CXM, CTT, AM], 1
.6171861963*CEC_0100_0100*CXM_0100_0100*AMC_0100_0100*CTT_0100_0100*AM_0100_0000
[AMC, CEC, CRO, AM, FEP], 1
.6171861963*CEC_0100_0100*CRO_0100_0100*AMC_0100_0100*AM_0100_0000*FEP_0000_0000
[AMC, CEC, CRO, CEC, AM], 1
.6171861963*CEC_0100_0100^2*CRO_0100_0100*AMC_0100_0100*AM_0100_0000 [AMC, CEC,
CRO, CXM, AM], 1
.6171861963*CEC_0100_0100*CXM_0100_0100*CRO_0100_0100*AMC_0100_0100*AM_0100_0000
[AMC, CEC, CRO, CRO, AM], 1
.6171861963*CEC_0100_0100*CRO_0100_0100^2*AMC_0100_0100*AM_0100_0000 [AMC, CEC,
CRO, AMC, AM], 1
.6171861963*CEC_0100_0100*CRO_0100_0100*AMC_0100_0100^2*AM_0100_0000 [AMC, CEC,
CRO, CTT, AM], 1
.6171861963*CEC_0100_0100*CRO_0100_0100*AMC_0100_0100*CTT_0100_0100*AM_0100_0000
[AMC, CEC, AMC, AM, FEP], 1
.6171861963*CEC_0100_0100*AMC_0100_0100^2*AM_0100_0000*FEP_0000_0000 [AMC, CEC,
AMC, CEC, AM], 1 .6171861963*CEC_0100_0100^2*AMC_0100_0100^2*AM_0100_0000 [AMC,
CEC, AMC, CXM, AM], 1
.6171861963*CEC_0100_0100*CXM_0100_0100*AMC_0100_0100^2*AM_0100_0000
[AMC, CEC, AMC, CRO, AM], 1
.6171861963*CEC_0100_0100*CRO_0100_0100*AMC_0100_0100^2*AM_0100_0000 [AMC, CEC,
AMC, AMC, AM], 1 .6171861963*CEC_0100_0100*AMC_0100_0100^3*AM_0100_0000 [AMC,
CEC, AMC, CTT, AM], 1
.6171861963*CEC_0100_0100*AMC_0100_0100^2*CTT_0100_0100*AM_0100_0000 [AMC, CEC,
CTT, AM, FEP], 1
.6171861963*CEC_0100_0100*AMC_0100_0100*CTT_0100_0100*AM_0100_0000*FEP_0000_0000
[AMC, CEC, CTT, CEC, AM], 1
.6171861963*CEC_0100_0100^2*AMC_0100_0100*CTT_0100_0100*AM_0100_0000 [AMC, CEC,
CTT, CXM, AM], 1
.6171861963*CEC_0100_0100*CXM_0100_0100*AMC_0100_0100*CTT_0100_0100*AM_0100_0000
[AMC, CEC, CTT, CRO, AM], 1
.6171861963*CEC_0100_0100*CRO_0100_0100*AMC_0100_0100*CTT_0100_0100*AM_0100_0000
[AMC, CEC, CTT, AMC, AM], 1
.6171861963*CEC_0100_0100*AMC_0100_0100^2*CTT_0100_0100*AM_0100_0000 [AMC, CEC,
CTT, CTT, AM], 1
.6171861963*CEC_0100_0100*AMC_0100_0100*CTT_0100_0100^2*AM_0100_0000 [AMC, CEC,
SAM, CTX, AM], 1
.6171861963*CEC_0100_0100*AMC_0100_0100*SAM_0100_1100*CTX_1100_0100*AM_0100_0000
[AMC, CEC, SAM, ZOX, AM], 1
.6171861963*CEC_0100_0100*AMC_0100_0100*SAM_0100_1100*ZOX_1100_0100*AM_0100_0000
[AMC, CEC, SAM, CXM, AM], 1
.6171861963*CEC_0100_0100*AMC_0100_0100*SAM_0100_1100*CXM_1100_0100*AM_0100_0000
[AMC, CEC, CPD, TZP, AM], 1
.6171861963*CEC_0100_0100*AMC_0100_0100*CPD_0100_0110*TZP_0110_0100*AM_0100_0000
[AMC, CTX, AMP, TZP, AM], 1
.6171861963*CTX_0100_0110*AMP_0110_0110*TZP_0110_0100*AMC_0100_0100*AM_0100_0000
[AMC, CTX, CTX, TZP, AM], 1
.6171861963*CTX_0100_0110*CTX_0110_0110*TZP_0110_0100*AMC_0100_0100*AM_0100_0000
[AMC, CTX, CAZ, TZP, AM], 1
.6171861963*CTX_0100_0110*CAZ_0110_0110*TZP_0110_0100*AMC_0100_0100*AM_0100_0000
[AMC, CTX, CPR, TZP, AM], 1
.6171861963*CTX_0100_0110*CPR_0110_0110*TZP_0110_0100*AMC_0100_0100*AM_0100_0000
[AMC, CTX, TZP, AM, FEP], 1
.6171861963*CTX_0100_0110*TZP_0110_0100*AMC_0100_0100*AM_0100_0000*FEP_0000_0000
[AMC, CTX, TZP, CEC, AM], 1
.6171861963*CEC_0100_0100*CTX_0100_0110*TZP_0110_0100*AMC_0100_0100*AM_0100_0000
[AMC, CTX, TZP, CXM, AM], 1
.6171861963*CTX_0100_0110*TZP_0110_0100*CXM_0100_0100*AMC_0100_0100*AM_0100_0000
[AMC, CTX, TZP, CRO, AM], 1
.6171861963*CTX_0100_0110*TZP_0110_0100*CRO_0100_0100*AMC_0100_0100*AM_0100_0000
[AMC, CTX, TZP, AMC, AM], 1
.6171861963*CTX_0100_0110*TZP_0110_0100*AMC_0100_0100^2*AM_0100_0000 [AMC, CTX,
TZP, CTT, AM], 1
.6171861963*CTX_0100_0110*TZP_0110_0100*AMC_0100_0100*CTT_0100_0100*AM_0100_0000
[AMC, CXM, AM, FEP, FEP], 1
.6171861963*CXM_0100_0100*AMC_0100_0100*AM_0100_0000*FEP_0000_0000^2 [AMC, CXM,
CEC, AM, FEP], 1
.6171861963*CEC_0100_0100*CXM_0100_0100*AMC_0100_0100*AM_0100_0000*FEP_0000_0000
[AMC, CXM, CEC, CEC, AM], 1
.6171861963*CEC_0100_0100^2*CXM_0100_0100*AMC_0100_0100*AM_0100_0000
[AMC, CXM, CEC, CXM, AM], 1
.6171861963*CEC_0100_0100*CXM_0100_0100^2*AMC_0100_0100*AM_0100_0000 [AMC, CXM,
CEC, CRO, AM], 1
.6171861963*CEC_0100_0100*CXM_0100_0100*CRO_0100_0100*AMC_0100_0100*AM_0100_0000
[AMC, CXM, CEC, AMC, AM], 1
.6171861963*CEC_0100_0100*CXM_0100_0100*AMC_0100_0100^2*AM_0100_0000 [AMC, CXM,
CEC, CTT, AM], 1
.6171861963*CEC_0100_0100*CXM_0100_0100*AMC_0100_0100*CTT_0100_0100*AM_0100_0000
[AMC, CXM, CTX, TZP, AM], 1
.6171861963*CTX_0100_0110*TZP_0110_0100*CXM_0100_0100*AMC_0100_0100*AM_0100_0000
[AMC, CXM, CXM, AM, FEP], 1
.6171861963*CXM_0100_0100^2*AMC_0100_0100*AM_0100_0000*FEP_0000_0000
[AMC, CXM, CXM, CEC, AM], 1
.6171861963*CEC_0100_0100*CXM_0100_0100^2*AMC_0100_0100*AM_0100_0000 [AMC, CXM,
CXM, CXM, AM], 1 .6171861963*CXM_0100_0100^3*AMC_0100_0100*AM_0100_0000 [AMC,
CXM, CXM, CRO, AM], 1
.6171861963*CXM_0100_0100^2*CRO_0100_0100*AMC_0100_0100*AM_0100_0000 [AMC, CXM,
CXM, AMC, AM], 1 .6171861963*CXM_0100_0100^2*AMC_0100_0100^2*AM_0100_0000 [AMC,
CXM, CXM, CTT, AM], 1
.6171861963*CXM_0100_0100^2*AMC_0100_0100*CTT_0100_0100*AM_0100_0000 [AMC, CXM,
CRO, AM, FEP], 1
.6171861963*CXM_0100_0100*CRO_0100_0100*AMC_0100_0100*AM_0100_0000*FEP_0000_0000
[AMC, CXM, CRO, CEC, AM], 1
.6171861963*CEC_0100_0100*CXM_0100_0100*CRO_0100_0100*AMC_0100_0100*AM_0100_0000
[AMC, CXM, CRO, CXM, AM], 1
.6171861963*CXM_0100_0100^2*CRO_0100_0100*AMC_0100_0100*AM_0100_0000
[AMC, CXM, CRO, CRO, AM], 1
.6171861963*CXM_0100_0100*CRO_0100_0100^2*AMC_0100_0100*AM_0100_0000 [AMC, CXM,
CRO, AMC, AM], 1
.6171861963*CXM_0100_0100*CRO_0100_0100*AMC_0100_0100^2*AM_0100_0000 [AMC, CXM,
CRO, CTT, AM], 1
.6171861963*CXM_0100_0100*CRO_0100_0100*AMC_0100_0100*CTT_0100_0100*AM_0100_0000
[AMC, CXM, AMC, AM, FEP], 1
.6171861963*CXM_0100_0100*AMC_0100_0100^2*AM_0100_0000*FEP_0000_0000 [AMC, CXM,
AMC, CEC, AM], 1
.6171861963*CEC_0100_0100*CXM_0100_0100*AMC_0100_0100^2*AM_0100_0000 [AMC, CXM,
AMC, CXM, AM], 1 .6171861963*CXM_0100_0100^2*AMC_0100_0100^2*AM_0100_0000
[AMC, CXM, AMC, CRO, AM], 1
.6171861963*CXM_0100_0100*CRO_0100_0100*AMC_0100_0100^2*AM_0100_0000 [AMC, CXM,
AMC, AMC, AM], 1 .6171861963*CXM_0100_0100*AMC_0100_0100^3*AM_0100_0000 [AMC,
CXM, AMC, CTT, AM], 1
.6171861963*CXM_0100_0100*AMC_0100_0100^2*CTT_0100_0100*AM_0100_0000 [AMC, CXM,
CTT, AM, FEP], 1
.6171861963*CXM_0100_0100*AMC_0100_0100*CTT_0100_0100*AM_0100_0000*FEP_0000_0000
[AMC, CXM, CTT, CEC, AM], 1
.6171861963*CEC_0100_0100*CXM_0100_0100*AMC_0100_0100*CTT_0100_0100*AM_0100_0000
[AMC, CXM, CTT, CXM, AM], 1
.6171861963*CXM_0100_0100^2*AMC_0100_0100*CTT_0100_0100*AM_0100_0000 [AMC, CXM,
CTT, CRO, AM], 1

.6171861963*CXM_0100_0100*CRO_0100_0100*AMC_0100_0100*CTT_0100_0100*AM_0100_0000
[AMC, CXM, CTT, AMC, AM], 1
.6171861963*CXM_0100_0100*AMC_0100_0100^2*CTT_0100_0100*AM_0100_0000 [AMC, CXM,
CTT, CTT, AM], 1
.6171861963*CXM_0100_0100*AMC_0100_0100*CTT_0100_0100^2*AM_0100_0000 [AMC, CXM,
SAM, CTX, AM], 1
.6171861963*CXM_0100_0100*AMC_0100_0100*SAM_0100_1100*CTX_1100_0100*AM_0100_0000
[AMC, CXM, SAM, ZOX, AM], 1
.6171861963*CXM_0100_0100*AMC_0100_0100*SAM_0100_1100*ZOX_1100_0100*AM_0100_0000
[AMC, CXM, SAM, CXM, AM], 1
.6171861963*CXM_0100_0100*AMC_0100_0100*SAM_0100_1100*CXM_1100_0100*AM_0100_0000
[AMC, CXM, CPD, TZP, AM], 1
.6171861963*CXM_0100_0100*AMC_0100_0100*CPD_0100_0110*TZP_0110_0100*AM_0100_0000
[AMC, CRO, AM, FEP, FEP], 1
.6171861963*CRO_0100_0100*AMC_0100_0100*AM_0100_0000*FEP_0000_0000^2 [AMC, CRO,
CEC, AM, FEP], 1
.6171861963*CEC_0100_0100*CRO_0100_0100*AMC_0100_0100*AM_0100_0000*FEP_0000_0000
[AMC, CRO, CEC, CEC, AM], 1
.6171861963*CEC_0100_0100^2*CRO_0100_0100*AMC_0100_0100*AM_0100_0000 [AMC, CRO,
CEC, CXM, AM], 1
.6171861963*CEC_0100_0100*CXM_0100_0100*CRO_0100_0100*AMC_0100_0100*AM_0100_0000
[AMC, CRO, CEC, CRO, AM], 1
.6171861963*CEC_0100_0100*CRO_0100_0100^2*AMC_0100_0100*AM_0100_0000 [AMC, CRO,
CEC, AMC, AM], 1
.6171861963*CEC_0100_0100*CRO_0100_0100*AMC_0100_0100^2*AM_0100_0000 [AMC, CRO,
CEC, CTT, AM], 1
.6171861963*CEC_0100_0100*CRO_0100_0100*AMC_0100_0100*CTT_0100_0100*AM_0100_0000
[AMC, CRO, CTX, TZP, AM], 1
.6171861963*CTX_0100_0110*TZP_0110_0100*CRO_0100_0100*AMC_0100_0100*AM_0100_0000
[AMC, CRO, CXM, AM, FEP], 1
.6171861963*CXM_0100_0100*CRO_0100_0100*AMC_0100_0100*AM_0100_0000*FEP_0000_0000
[AMC, CRO, CXM, CEC, AM], 1
.6171861963*CEC_0100_0100*CXM_0100_0100*CRO_0100_0100*AMC_0100_0100*AM_0100_0000
[AMC, CRO, CXM, CXM, AM], 1
.6171861963*CXM_0100_0100^2*CRO_0100_0100*AMC_0100_0100*AM_0100_0000 [AMC, CRO,
CXM, CRO, AM], 1
.6171861963*CXM_0100_0100*CRO_0100_0100^2*AMC_0100_0100*AM_0100_0000 [AMC, CRO,
CXM, AMC, AM], 1
.6171861963*CXM_0100_0100*CRO_0100_0100*AMC_0100_0100^2*AM_0100_0000 [AMC, CRO,
CXM, CTT, AM], 1
.6171861963*CXM_0100_0100*CRO_0100_0100*AMC_0100_0100*CTT_0100_0100*AM_0100_0000
[AMC, CRO, CRO, AM, FEP], 1
.6171861963*CRO_0100_0100^2*AMC_0100_0100*AM_0100_0000*FEP_0000_0000 [AMC, CRO,
CRO, CEC, AM], 1
.6171861963*CEC_0100_0100*CRO_0100_0100^2*AMC_0100_0100*AM_0100_0000 [AMC, CRO,
CRO, CXM, AM], 1
.6171861963*CXM_0100_0100*CRO_0100_0100^2*AMC_0100_0100*AM_0100_0000 [AMC, CRO,
CRO, CRO, AM], 1 .6171861963*CRO_0100_0100^3*AMC_0100_0100*AM_0100_0000 [AMC,
CRO, CRO, AMC, AM], 1 .6171861963*CRO_0100_0100^2*AMC_0100_0100^2*AM_0100_0000
[AMC, CRO, CRO, CTT, AM], 1
.6171861963*CRO_0100_0100^2*AMC_0100_0100*CTT_0100_0100*AM_0100_0000 [AMC, CRO,
AMC, AM, FEP], 1
.6171861963*CRO_0100_0100*AMC_0100_0100^2*AM_0100_0000*FEP_0000_0000
[AMC, CRO, AMC, CEC, AM], 1
.6171861963*CEC_0100_0100*CRO_0100_0100*AMC_0100_0100^2*AM_0100_0000 [AMC, CRO,
AMC, CXM, AM], 1
.6171861963*CXM_0100_0100*CRO_0100_0100*AMC_0100_0100^2*AM_0100_0000 [AMC, CRO,
AMC, CRO, AM], 1 .6171861963*CRO_0100_0100^2*AMC_0100_0100^2*AM_0100_0000 [AMC,
CRO, AMC, AMC, AM], 1 .6171861963*CRO_0100_0100*AMC_0100_0100^3*AM_0100_0000
[AMC, CRO, AMC, CTT, AM], 1
.6171861963*CRO_0100_0100*AMC_0100_0100^2*CTT_0100_0100*AM_0100_0000 [AMC, CRO,
CTT, AM, FEP], 1
.6171861963*CRO_0100_0100*AMC_0100_0100*CTT_0100_0100*AM_0100_0000*FEP_0000_0000
[AMC, CRO, CTT, CEC, AM], 1
.6171861963*CEC_0100_0100*CRO_0100_0100*AMC_0100_0100*CTT_0100_0100*AM_0100_0000
[AMC, CRO, CTT, CXM, AM], 1
.6171861963*CXM_0100_0100*CRO_0100_0100*AMC_0100_0100*CTT_0100_0100*AM_0100_0000
[AMC, CRO, CTT, CRO, AM], 1
.6171861963*CRO_0100_0100^2*AMC_0100_0100*CTT_0100_0100*AM_0100_0000 [AMC, CRO,
CTT, AMC, AM], 1
.6171861963*CRO_0100_0100*AMC_0100_0100^2*CTT_0100_0100*AM_0100_0000 [AMC, CRO,
CTT, CTT, AM], 1
.6171861963*CRO_0100_0100*AMC_0100_0100*CTT_0100_0100^2*AM_0100_0000 [AMC, CRO,
SAM, CTX, AM], 1
.6171861963*CRO_0100_0100*AMC_0100_0100*SAM_0100_1100*CTX_1100_0100*AM_0100_0000
[AMC, CRO, SAM, ZOX, AM], 1
.6171861963*CRO_0100_0100*AMC_0100_0100*SAM_0100_1100*ZOX_1100_0100*AM_0100_0000
[AMC, CRO, SAM, CXM, AM], 1
.6171861963*CRO_0100_0100*AMC_0100_0100*SAM_0100_1100*CXM_1100_0100*AM_0100_0000
[AMC, CRO, CPD, TZP, AM], 1
.6171861963*CRO_0100_0100*AMC_0100_0100*CPD_0100_0110*TZP_0110_0100*AM_0100_0000
[AMC, AMC, AM, FEP, FEP], 1
.6171861963*AMC_0100_0100^2*AM_0100_0000*FEP_0000_0000^2 [AMC, AMC, CEC, AM,
FEP], 1 .6171861963*CEC_0100_0100*AMC_0100_0100^2*AM_0100_0000*FEP_0000_0000
[AMC, AMC, CEC, CEC, AM], 1
.6171861963*CEC_0100_0100^2*AMC_0100_0100^2*AM_0100_0000 [AMC, AMC, CEC, CXM,
AM], 1 .6171861963*CEC_0100_0100*CXM_0100_0100*AMC_0100_0100^2*AM_0100_0000
[AMC, AMC, CEC, CRO, AM], 1
.6171861963*CEC_0100_0100*CRO_0100_0100*AMC_0100_0100^2*AM_0100_0000
[AMC, AMC, CEC, AMC, AM], 1
.6171861963*CEC_0100_0100*AMC_0100_0100^3*AM_0100_0000 [AMC, AMC, CEC, CTT, AM],
1 .6171861963*CEC_0100_0100*AMC_0100_0100^2*CTT_0100_0100*AM_0100_0000 [AMC,
AMC, CTX, TZP, AM], 1
.6171861963*CTX_0100_0110*TZP_0110_0100*AMC_0100_0100^2*AM_0100_0000 [AMC, AMC,
CXM, AM, FEP], 1
.6171861963*CXM_0100_0100*AMC_0100_0100^2*AM_0100_0000*FEP_0000_0000 [AMC, AMC,
CXM, CEC, AM], 1
.6171861963*CEC_0100_0100*CXM_0100_0100*AMC_0100_0100^2*AM_0100_0000 [AMC, AMC,
CXM, CXM, AM], 1 .6171861963*CXM_0100_0100^2*AMC_0100_0100^2*AM_0100_0000 [AMC,
AMC, CXM, CRO, AM], 1
.6171861963*CXM_0100_0100*CRO_0100_0100*AMC_0100_0100^2*AM_0100_0000
[AMC, AMC, CXM, AMC, AM], 1
.6171861963*CXM_0100_0100*AMC_0100_0100^3*AM_0100_0000 [AMC, AMC, CXM, CTT, AM],
1 .6171861963*CXM_0100_0100*AMC_0100_0100^2*CTT_0100_0100*AM_0100_0000 [AMC,
AMC, CRO, AM, FEP], 1
.6171861963*CRO_0100_0100*AMC_0100_0100^2*AM_0100_0000*FEP_0000_0000 [AMC, AMC,
CRO, CEC, AM], 1
.6171861963*CEC_0100_0100*CRO_0100_0100*AMC_0100_0100^2*AM_0100_0000 [AMC, AMC,
CRO, CXM, AM], 1
.6171861963*CXM_0100_0100*CRO_0100_0100*AMC_0100_0100^2*AM_0100_0000 [AMC, AMC,
CRO, CRO, AM], 1 .6171861963*CRO_0100_0100^2*AMC_0100_0100^2*AM_0100_0000 [AMC,
AMC, CRO, AMC, AM], 1 .6171861963*CRO_0100_0100*AMC_0100_0100^3*AM_0100_0000
[AMC, AMC, CRO, CTT, AM], 1
.6171861963*CRO_0100_0100*AMC_0100_0100^2*CTT_0100_0100*AM_0100_0000 [AMC, AMC,
AMC, AM, FEP], 1 .6171861963*AMC_0100_0100^3*AM_0100_0000*FEP_0000_0000 [AMC,
AMC, AMC, CEC, AM], 1 .6171861963*CEC_0100_0100*AMC_0100_0100^3*AM_0100_0000
[AMC, AMC, AMC, CXM, AM], 1
.6171861963*CXM_0100_0100*AMC_0100_0100^3*AM_0100_0000 [AMC, AMC, AMC, CRO, AM],
1 .6171861963*CRO_0100_0100*AMC_0100_0100^3*AM_0100_0000 [AMC, AMC, AMC, AMC,
AM], 1 .6171861963*AMC_0100_0100^4*AM_0100_0000 [AMC, AMC, AMC, CTT, AM], 1
.6171861963*AMC_0100_0100^3*CTT_0100_0100*AM_0100_0000
[AMC, AMC, CTT, AM, FEP], 1
.6171861963*AMC_0100_0100^2*CTT_0100_0100*AM_0100_0000*FEP_0000_0000 [AMC, AMC,
CTT, CEC, AM], 1
.6171861963*CEC_0100_0100*AMC_0100_0100^2*CTT_0100_0100*AM_0100_0000 [AMC, AMC,
CTT, CXM, AM], 1
.6171861963*CXM_0100_0100*AMC_0100_0100^2*CTT_0100_0100*AM_0100_0000 [AMC, AMC,
CTT, CRO, AM], 1
.6171861963*CRO_0100_0100*AMC_0100_0100^2*CTT_0100_0100*AM_0100_0000 [AMC, AMC,
CTT, AMC, AM], 1 .6171861963*AMC_0100_0100^3*CTT_0100_0100*AM_0100_0000 [AMC,
AMC, CTT, CTT, AM], 1 .6171861963*AMC_0100_0100^2*CTT_0100_0100^2*AM_0100_0000
[AMC, AMC, SAM, CTX, AM], 1
.6171861963*AMC_0100_0100^2*SAM_0100_1100*CTX_1100_0100*AM_0100_0000 [AMC, AMC,
SAM, ZOX, AM], 1
.6171861963*AMC_0100_0100^2*SAM_0100_1100*ZOX_1100_0100*AM_0100_0000
[AMC, AMC, SAM, CXM, AM], 1
.6171861963*AMC_0100_0100^2*SAM_0100_1100*CXM_1100_0100*AM_0100_0000 [AMC, AMC,
CPD, TZP, AM], 1
.6171861963*AMC_0100_0100^2*CPD_0100_0110*TZP_0110_0100*AM_0100_0000 [AMC, CTT,
AM, FEP, FEP], 1
.6171861963*AMC_0100_0100*CTT_0100_0100*AM_0100_0000*FEP_0000_0000^2 [AMC, CTT,
CEC, AM, FEP], 1
.6171861963*CEC_0100_0100*AMC_0100_0100*CTT_0100_0100*AM_0100_0000*FEP_0000_0000
[AMC, CTT, CEC, CEC, AM], 1
.6171861963*CEC_0100_0100^2*AMC_0100_0100*CTT_0100_0100*AM_0100_0000 [AMC, CTT,
CEC, CXM, AM], 1
.6171861963*CEC_0100_0100*CXM_0100_0100*AMC_0100_0100*CTT_0100_0100*AM_0100_0000
[AMC, CTT, CEC, CRO, AM], 1
.6171861963*CEC_0100_0100*CRO_0100_0100*AMC_0100_0100*CTT_0100_0100*AM_0100_0000
[AMC, CTT, CEC, AMC, AM], 1
.6171861963*CEC_0100_0100*AMC_0100_0100^2*CTT_0100_0100*AM_0100_0000 [AMC, CTT,
CEC, CTT, AM], 1
.6171861963*CEC_0100_0100*AMC_0100_0100*CTT_0100_0100^2*AM_0100_0000 [AMC, CTT,
CTX, TZP, AM], 1
.6171861963*CTX_0100_0110*TZP_0110_0100*AMC_0100_0100*CTT_0100_0100*AM_0100_0000
[AMC, CTT, CXM, AM, FEP], 1
.6171861963*CXM_0100_0100*AMC_0100_0100*CTT_0100_0100*AM_0100_0000*FEP_0000_0000
[AMC, CTT, CXM, CEC, AM], 1
.6171861963*CEC_0100_0100*CXM_0100_0100*AMC_0100_0100*CTT_0100_0100*AM_0100_0000
[AMC, CTT, CXM, CXM, AM], 1
.6171861963*CXM_0100_0100^2*AMC_0100_0100*CTT_0100_0100*AM_0100_0000 [AMC, CTT,
CXM, CRO, AM], 1
.6171861963*CXM_0100_0100*CRO_0100_0100*AMC_0100_0100*CTT_0100_0100*AM_0100_0000
[AMC, CTT, CXM, AMC, AM], 1
.6171861963*CXM_0100_0100*AMC_0100_0100^2*CTT_0100_0100*AM_0100_0000 [AMC, CTT,
CXM, CTT, AM], 1
.6171861963*CXM_0100_0100*AMC_0100_0100*CTT_0100_0100^2*AM_0100_0000 [AMC, CTT,
CRO, AM, FEP], 1
.6171861963*CRO_0100_0100*AMC_0100_0100*CTT_0100_0100*AM_0100_0000*FEP_0000_0000
[AMC, CTT, CRO, CEC, AM], 1
.6171861963*CEC_0100_0100*CRO_0100_0100*AMC_0100_0100*CTT_0100_0100*AM_0100_0000
[AMC, CTT, CRO, CXM, AM], 1
.6171861963*CXM_0100_0100*CRO_0100_0100*AMC_0100_0100*CTT_0100_0100*AM_0100_0000
[AMC, CTT, CRO, CRO, AM], 1
.6171861963*CRO_0100_0100^2*AMC_0100_0100*CTT_0100_0100*AM_0100_0000 [AMC, CTT,
CRO, AMC, AM], 1
.6171861963*CRO_0100_0100*AMC_0100_0100^2*CTT_0100_0100*AM_0100_0000 [AMC, CTT,
CRO, CTT, AM], 1
.6171861963*CRO_0100_0100*AMC_0100_0100*CTT_0100_0100^2*AM_0100_0000 [AMC, CTT,
AMC, AM, FEP], 1
.6171861963*AMC_0100_0100^2*CTT_0100_0100*AM_0100_0000*FEP_0000_0000 [AMC, CTT,
AMC, CEC, AM], 1
.6171861963*CEC_0100_0100*AMC_0100_0100^2*CTT_0100_0100*AM_0100_0000 [AMC, CTT,
AMC, CXM, AM], 1
.6171861963*CXM_0100_0100*AMC_0100_0100^2*CTT_0100_0100*AM_0100_0000 [AMC, CTT,
AMC, CRO, AM], 1
.6171861963*CRO_0100_0100*AMC_0100_0100^2*CTT_0100_0100*AM_0100_0000
[AMC, CTT, AMC, AMC, AM], 1
.6171861963*AMC_0100_0100^3*CTT_0100_0100*AM_0100_0000 [AMC, CTT, AMC, CTT, AM],
1 .6171861963*AMC_0100_0100^2*CTT_0100_0100^2*AM_0100_0000 [AMC, CTT, CTT, AM,
FEP], 1 .6171861963*AMC_0100_0100*CTT_0100_0100^2*AM_0100_0000*FEP_0000_0000
[AMC, CTT, CTT, CEC, AM], 1
.6171861963*CEC_0100_0100*AMC_0100_0100*CTT_0100_0100^2*AM_0100_0000 [AMC, CTT,
CTT, CXM, AM], 1
.6171861963*CXM_0100_0100*AMC_0100_0100*CTT_0100_0100^2*AM_0100_0000 [AMC, CTT,
CTT, CRO, AM], 1
.6171861963*CRO_0100_0100*AMC_0100_0100*CTT_0100_0100^2*AM_0100_0000
[AMC, CTT, CTT, AMC, AM], 1
.6171861963*AMC_0100_0100^2*CTT_0100_0100^2*AM_0100_0000 [AMC, CTT, CTT, CTT,
AM], 1 .6171861963*AMC_0100_0100*CTT_0100_0100^3*AM_0100_0000 [AMC, CTT, SAM,
CTX, AM], 1
.6171861963*AMC_0100_0100*CTT_0100_0100*SAM_0100_1100*CTX_1100_0100*AM_0100_0000
[AMC, CTT, SAM, ZOX, AM], 1
.6171861963*AMC_0100_0100*CTT_0100_0100*SAM_0100_1100*ZOX_1100_0100*AM_0100_0000
[AMC, CTT, SAM, CXM, AM], 1
.6171861963*AMC_0100_0100*CTT_0100_0100*SAM_0100_1100*CXM_1100_0100*AM_0100_0000
[AMC, CTT, CPD, TZP, AM], 1
.6171861963*AMC_0100_0100*CTT_0100_0100*CPD_0100_0110*TZP_0110_0100*AM_0100_0000
[AMC, SAM, CTX, AM, FEP], 1
.6171861963*AMC_0100_0100*SAM_0100_1100*CTX_1100_0100*AM_0100_0000*FEP_0000_0000
[AMC, SAM, CTX, CEC, AM], 1
.6171861963*CEC_0100_0100*AMC_0100_0100*SAM_0100_1100*CTX_1100_0100*AM_0100_0000
[AMC, SAM, CTX, CXM, AM], 1
.6171861963*CXM_0100_0100*AMC_0100_0100*SAM_0100_1100*CTX_1100_0100*AM_0100_0000
[AMC, SAM, CTX, CRO, AM], 1
.6171861963*CRO_0100_0100*AMC_0100_0100*SAM_0100_1100*CTX_1100_0100*AM_0100_0000
[AMC, SAM, CTX, AMC, AM], 1
.6171861963*AMC_0100_0100^2*SAM_0100_1100*CTX_1100_0100*AM_0100_0000 [AMC, SAM,
CTX, CTT, AM], 1
.6171861963*AMC_0100_0100*CTT_0100_0100*SAM_0100_1100*CTX_1100_0100*AM_0100_0000
[AMC, SAM, ZOX, AM, FEP], 1
.6171861963*AMC_0100_0100*SAM_0100_1100*ZOX_1100_0100*AM_0100_0000*FEP_0000_0000
[AMC, SAM, ZOX, CEC, AM], 1
.6171861963*CEC_0100_0100*AMC_0100_0100*SAM_0100_1100*ZOX_1100_0100*AM_0100_0000
[AMC, SAM, ZOX, CXM, AM], 1
.6171861963*CXM_0100_0100*AMC_0100_0100*SAM_0100_1100*ZOX_1100_0100*AM_0100_0000
[AMC, SAM, ZOX, CRO, AM], 1
.6171861963*CRO_0100_0100*AMC_0100_0100*SAM_0100_1100*ZOX_1100_0100*AM_0100_0000
[AMC, SAM, ZOX, AMC, AM], 1
.6171861963*AMC_0100_0100^2*SAM_0100_1100*ZOX_1100_0100*AM_0100_0000 [AMC, SAM,
ZOX, CTT, AM], 1
.6171861963*AMC_0100_0100*CTT_0100_0100*SAM_0100_1100*ZOX_1100_0100*AM_0100_0000
[AMC, SAM, CXM, AM, FEP], 1
.6171861963*AMC_0100_0100*SAM_0100_1100*CXM_1100_0100*AM_0100_0000*FEP_0000_0000
[AMC, SAM, CXM, CEC, AM], 1
.6171861963*CEC_0100_0100*AMC_0100_0100*SAM_0100_1100*CXM_1100_0100*AM_0100_0000
[AMC, SAM, CXM, CXM, AM], 1
.6171861963*CXM_0100_0100*AMC_0100_0100*SAM_0100_1100*CXM_1100_0100*AM_0100_0000
[AMC, SAM, CXM, CRO, AM], 1
.6171861963*CRO_0100_0100*AMC_0100_0100*SAM_0100_1100*CXM_1100_0100*AM_0100_0000
[AMC, SAM, CXM, AMC, AM], 1
.6171861963*AMC_0100_0100^2*SAM_0100_1100*CXM_1100_0100*AM_0100_0000 [AMC, SAM,
CXM, CTT, AM], 1
.6171861963*AMC_0100_0100*CTT_0100_0100*SAM_0100_1100*CXM_1100_0100*AM_0100_0000
[AMC, CPD, AMP, TZP, AM], 1
.6171861963*AMC_0100_0100*CPD_0100_0110*AMP_0110_0110*TZP_0110_0100*AM_0100_0000
[AMC, CPD, CTX, TZP, AM], 1
.6171861963*AMC_0100_0100*CPD_0100_0110*CTX_0110_0110*TZP_0110_0100*AM_0100_0000
[AMC, CPD, CAZ, TZP, AM], 1
.6171861963*AMC_0100_0100*CPD_0100_0110*CAZ_0110_0110*TZP_0110_0100*AM_0100_0000
[AMC, CPD, CPR, TZP, AM], 1
.6171861963*AMC_0100_0100*CPD_0100_0110*CPR_0110_0110*TZP_0110_0100*AM_0100_0000
[AMC, CPD, TZP, AM, FEP], 1
.6171861963*AMC_0100_0100*CPD_0100_0110*TZP_0110_0100*AM_0100_0000*FEP_0000_0000
[AMC, CPD, TZP, CEC, AM], 1
.6171861963*CEC_0100_0100*AMC_0100_0100*CPD_0100_0110*TZP_0110_0100*AM_0100_0000
[AMC, CPD, TZP, CXM, AM], 1
.6171861963*CXM_0100_0100*AMC_0100_0100*CPD_0100_0110*TZP_0110_0100*AM_0100_0000
[AMC, CPD, TZP, CRO, AM], 1
.6171861963*CRO_0100_0100*AMC_0100_0100*CPD_0100_0110*TZP_0110_0100*AM_0100_0000
[AMC, CPD, TZP, AMC, AM], 1
.6171861963*AMC_0100_0100^2*CPD_0100_0110*TZP_0110_0100*AM_0100_0000 [AMC, CPD,
TZP, CTT, AM], 1
.6171861963*AMC_0100_0100*CTT_0100_0100*CPD_0100_0110*TZP_0110_0100*AM_0100_0000
[CTT, AM, FEP, FEP, FEP], 1
.6171861963*CTT_0100_0100*AM_0100_0000*FEP_0000_0000^3 [CTT, CEC, AM, FEP, FEP],
1 .6171861963*CEC_0100_0100*CTT_0100_0100*AM_0100_0000*FEP_0000_0000^2 [CTT,
CEC, CEC, AM, FEP], 1
.6171861963*CEC_0100_0100^2*CTT_0100_0100*AM_0100_0000*FEP_0000_0000 [CTT, CEC,
CEC, CEC, AM], 1 .6171861963*CEC_0100_0100^3*CTT_0100_0100*AM_0100_0000 [CTT,
CEC, CEC, CXM, AM], 1
.6171861963*CEC_0100_0100^2*CXM_0100_0100*CTT_0100_0100*AM_0100_0000 [CTT, CEC,
CEC, CRO, AM], 1
.6171861963*CEC_0100_0100^2*CRO_0100_0100*CTT_0100_0100*AM_0100_0000 [CTT, CEC,
CEC, AMC, AM], 1
.6171861963*CEC_0100_0100^2*AMC_0100_0100*CTT_0100_0100*AM_0100_0000
[CTT, CEC, CEC, CTT, AM], 1
.6171861963*CEC_0100_0100^2*CTT_0100_0100^2*AM_0100_0000 [CTT, CEC, CTX, TZP,
AM], 1
.6171861963*CEC_0100_0100*CTX_0100_0110*TZP_0110_0100*CTT_0100_0100*AM_0100_0000
[CTT, CEC, CXM, AM, FEP], 1
.6171861963*CEC_0100_0100*CXM_0100_0100*CTT_0100_0100*AM_0100_0000*FEP_0000_0000
[CTT, CEC, CXM, CEC, AM], 1
.6171861963*CEC_0100_0100^2*CXM_0100_0100*CTT_0100_0100*AM_0100_0000 [CTT, CEC,
CXM, CXM, AM], 1
.6171861963*CEC_0100_0100*CXM_0100_0100^2*CTT_0100_0100*AM_0100_0000 [CTT, CEC,
CXM, CRO, AM], 1
.6171861963*CEC_0100_0100*CXM_0100_0100*CRO_0100_0100*CTT_0100_0100*AM_0100_0000
[CTT, CEC, CXM, AMC, AM], 1
.6171861963*CEC_0100_0100*CXM_0100_0100*AMC_0100_0100*CTT_0100_0100*AM_0100_0000
[CTT, CEC, CXM, CTT, AM], 1
.6171861963*CEC_0100_0100*CXM_0100_0100*CTT_0100_0100^2*AM_0100_0000 [CTT, CEC,
CRO, AM, FEP], 1
.6171861963*CEC_0100_0100*CRO_0100_0100*CTT_0100_0100*AM_0100_0000*FEP_0000_0000
[CTT, CEC, CRO, CEC, AM], 1
.6171861963*CEC_0100_0100^2*CRO_0100_0100*CTT_0100_0100*AM_0100_0000 [CTT, CEC,
CRO, CXM, AM], 1
.6171861963*CEC_0100_0100*CXM_0100_0100*CRO_0100_0100*CTT_0100_0100*AM_0100_0000
[CTT, CEC, CRO, CRO, AM], 1
.6171861963*CEC_0100_0100*CRO_0100_0100^2*CTT_0100_0100*AM_0100_0000 [CTT, CEC,
CRO, AMC, AM], 1
.6171861963*CEC_0100_0100*CRO_0100_0100*AMC_0100_0100*CTT_0100_0100*AM_0100_0000
[CTT, CEC, CRO, CTT, AM], 1
.6171861963*CEC_0100_0100*CRO_0100_0100*CTT_0100_0100^2*AM_0100_0000 [CTT, CEC,
AMC, AM, FEP], 1
.6171861963*CEC_0100_0100*AMC_0100_0100*CTT_0100_0100*AM_0100_0000*FEP_0000_0000
[CTT, CEC, AMC, CEC, AM], 1
.6171861963*CEC_0100_0100^2*AMC_0100_0100*CTT_0100_0100*AM_0100_0000 [CTT, CEC,
AMC, CXM, AM], 1
.6171861963*CEC_0100_0100*CXM_0100_0100*AMC_0100_0100*CTT_0100_0100*AM_0100_0000
[CTT, CEC, AMC, CRO, AM], 1
.6171861963*CEC_0100_0100*CRO_0100_0100*AMC_0100_0100*CTT_0100_0100*AM_0100_0000
[CTT, CEC, AMC, AMC, AM], 1
.6171861963*CEC_0100_0100*AMC_0100_0100^2*CTT_0100_0100*AM_0100_0000 [CTT, CEC,
AMC, CTT, AM], 1
.6171861963*CEC_0100_0100*AMC_0100_0100*CTT_0100_0100^2*AM_0100_0000 [CTT, CEC,
CTT, AM, FEP], 1
.6171861963*CEC_0100_0100*CTT_0100_0100^2*AM_0100_0000*FEP_0000_0000 [CTT, CEC,
CTT, CEC, AM], 1 .6171861963*CEC_0100_0100^2*CTT_0100_0100^2*AM_0100_0000 [CTT,
CEC, CTT, CXM, AM], 1
.6171861963*CEC_0100_0100*CXM_0100_0100*CTT_0100_0100^2*AM_0100_0000 [CTT, CEC,
CTT, CRO, AM], 1
.6171861963*CEC_0100_0100*CRO_0100_0100*CTT_0100_0100^2*AM_0100_0000
[CTT, CEC, CTT, AMC, AM], 1
.6171861963*CEC_0100_0100*AMC_0100_0100*CTT_0100_0100^2*AM_0100_0000 [CTT, CEC,
CTT, CTT, AM], 1 .6171861963*CEC_0100_0100*CTT_0100_0100^3*AM_0100_0000 [CTT,
CEC, SAM, CTX, AM], 1
.6171861963*CEC_0100_0100*CTT_0100_0100*SAM_0100_1100*CTX_1100_0100*AM_0100_0000
[CTT, CEC, SAM, ZOX, AM], 1
.6171861963*CEC_0100_0100*CTT_0100_0100*SAM_0100_1100*ZOX_1100_0100*AM_0100_0000
[CTT, CEC, SAM, CXM, AM], 1
.6171861963*CEC_0100_0100*CTT_0100_0100*SAM_0100_1100*CXM_1100_0100*AM_0100_0000
[CTT, CEC, CPD, TZP, AM], 1
.6171861963*CEC_0100_0100*CTT_0100_0100*CPD_0100_0110*TZP_0110_0100*AM_0100_0000
[CTT, CTX, AMP, TZP, AM], 1
.6171861963*CTX_0100_0110*AMP_0110_0110*TZP_0110_0100*CTT_0100_0100*AM_0100_0000
[CTT, CTX, CTX, TZP, AM], 1
.6171861963*CTX_0100_0110*CTX_0110_0110*TZP_0110_0100*CTT_0100_0100*AM_0100_0000
[CTT, CTX, CAZ, TZP, AM], 1
.6171861963*CTX_0100_0110*CAZ_0110_0110*TZP_0110_0100*CTT_0100_0100*AM_0100_0000
[CTT, CTX, CPR, TZP, AM], 1
.6171861963*CTX_0100_0110*CPR_0110_0110*TZP_0110_0100*CTT_0100_0100*AM_0100_0000
[CTT, CTX, TZP, AM, FEP], 1
.6171861963*CTX_0100_0110*TZP_0110_0100*CTT_0100_0100*AM_0100_0000*FEP_0000_0000
[CTT, CTX, TZP, CEC, AM], 1
.6171861963*CEC_0100_0100*CTX_0100_0110*TZP_0110_0100*CTT_0100_0100*AM_0100_0000
[CTT, CTX, TZP, CXM, AM], 1
.6171861963*CTX_0100_0110*TZP_0110_0100*CXM_0100_0100*CTT_0100_0100*AM_0100_0000
[CTT, CTX, TZP, CRO, AM], 1
.6171861963*CTX_0100_0110*TZP_0110_0100*CRO_0100_0100*CTT_0100_0100*AM_0100_0000
[CTT, CTX, TZP, AMC, AM], 1
.6171861963*CTX_0100_0110*TZP_0110_0100*AMC_0100_0100*CTT_0100_0100*AM_0100_0000
[CTT, CTX, TZP, CTT, AM], 1
.6171861963*CTX_0100_0110*TZP_0110_0100*CTT_0100_0100^2*AM_0100_0000 [CTT, CXM,
AM, FEP, FEP], 1
.6171861963*CXM_0100_0100*CTT_0100_0100*AM_0100_0000*FEP_0000_0000^2 [CTT, CXM,
CEC, AM, FEP], 1
.6171861963*CEC_0100_0100*CXM_0100_0100*CTT_0100_0100*AM_0100_0000*FEP_0000_0000
[CTT, CXM, CEC, CEC, AM], 1
.6171861963*CEC_0100_0100^2*CXM_0100_0100*CTT_0100_0100*AM_0100_0000
[CTT, CXM, CEC, CXM, AM], 1
.6171861963*CEC_0100_0100*CXM_0100_0100^2*CTT_0100_0100*AM_0100_0000 [CTT, CXM,
CEC, CRO, AM], 1
.6171861963*CEC_0100_0100*CXM_0100_0100*CRO_0100_0100*CTT_0100_0100*AM_0100_0000
[CTT, CXM, CEC, AMC, AM], 1
.6171861963*CEC_0100_0100*CXM_0100_0100*AMC_0100_0100*CTT_0100_0100*AM_0100_0000
[CTT, CXM, CEC, CTT, AM], 1
.6171861963*CEC_0100_0100*CXM_0100_0100*CTT_0100_0100^2*AM_0100_0000 [CTT, CXM,
CTX, TZP, AM], 1
.6171861963*CTX_0100_0110*TZP_0110_0100*CXM_0100_0100*CTT_0100_0100*AM_0100_0000
[CTT, CXM, CXM, AM, FEP], 1
.6171861963*CXM_0100_0100^2*CTT_0100_0100*AM_0100_0000*FEP_0000_0000
[CTT, CXM, CXM, CEC, AM], 1
.6171861963*CEC_0100_0100*CXM_0100_0100^2*CTT_0100_0100*AM_0100_0000 [CTT, CXM,
CXM, CXM, AM], 1 .6171861963*CXM_0100_0100^3*CTT_0100_0100*AM_0100_0000 [CTT,
CXM, CXM, CRO, AM], 1
.6171861963*CXM_0100_0100^2*CRO_0100_0100*CTT_0100_0100*AM_0100_0000 [CTT, CXM,
CXM, AMC, AM], 1
.6171861963*CXM_0100_0100^2*AMC_0100_0100*CTT_0100_0100*AM_0100_0000 [CTT, CXM,
CXM, CTT, AM], 1 .6171861963*CXM_0100_0100^2*CTT_0100_0100^2*AM_0100_0000 [CTT,
CXM, CRO, AM, FEP], 1
.6171861963*CXM_0100_0100*CRO_0100_0100*CTT_0100_0100*AM_0100_0000*FEP_0000_0000
[CTT, CXM, CRO, CEC, AM], 1
.6171861963*CEC_0100_0100*CXM_0100_0100*CRO_0100_0100*CTT_0100_0100*AM_0100_0000
[CTT, CXM, CRO, CXM, AM], 1
.6171861963*CXM_0100_0100^2*CRO_0100_0100*CTT_0100_0100*AM_0100_0000 [CTT, CXM,
CRO, CRO, AM], 1
.6171861963*CXM_0100_0100*CRO_0100_0100^2*CTT_0100_0100*AM_0100_0000 [CTT, CXM,
CRO, AMC, AM], 1
.6171861963*CXM_0100_0100*CRO_0100_0100*AMC_0100_0100*CTT_0100_0100*AM_0100_0000
[CTT, CXM, CRO, CTT, AM], 1
.6171861963*CXM_0100_0100*CRO_0100_0100*CTT_0100_0100^2*AM_0100_0000 [CTT, CXM,
AMC, AM, FEP], 1
.6171861963*CXM_0100_0100*AMC_0100_0100*CTT_0100_0100*AM_0100_0000*FEP_0000_0000
[CTT, CXM, AMC, CEC, AM], 1
.6171861963*CEC_0100_0100*CXM_0100_0100*AMC_0100_0100*CTT_0100_0100*AM_0100_0000
[CTT, CXM, AMC, CXM, AM], 1
.6171861963*CXM_0100_0100^2*AMC_0100_0100*CTT_0100_0100*AM_0100_0000 [CTT, CXM,
AMC, CRO, AM], 1
.6171861963*CXM_0100_0100*CRO_0100_0100*AMC_0100_0100*CTT_0100_0100*AM_0100_0000
[CTT, CXM, AMC, AMC, AM], 1
.6171861963*CXM_0100_0100*AMC_0100_0100^2*CTT_0100_0100*AM_0100_0000 [CTT, CXM,
AMC, CTT, AM], 1
.6171861963*CXM_0100_0100*AMC_0100_0100*CTT_0100_0100^2*AM_0100_0000 [CTT, CXM,
CTT, AM, FEP], 1
.6171861963*CXM_0100_0100*CTT_0100_0100^2*AM_0100_0000*FEP_0000_0000 [CTT, CXM,
CTT, CEC, AM], 1
.6171861963*CEC_0100_0100*CXM_0100_0100*CTT_0100_0100^2*AM_0100_0000
[CTT, CXM, CTT, CXM, AM], 1
.6171861963*CXM_0100_0100^2*CTT_0100_0100^2*AM_0100_0000 [CTT, CXM, CTT, CRO,
AM], 1 .6171861963*CXM_0100_0100*CRO_0100_0100*CTT_0100_0100^2*AM_0100_0000
[CTT, CXM, CTT, AMC, AM], 1
.6171861963*CXM_0100_0100*AMC_0100_0100*CTT_0100_0100^2*AM_0100_0000 [CTT, CXM,
CTT, CTT, AM], 1 .6171861963*CXM_0100_0100*CTT_0100_0100^3*AM_0100_0000 [CTT,
CXM, SAM, CTX, AM], 1
.6171861963*CXM_0100_0100*CTT_0100_0100*SAM_0100_1100*CTX_1100_0100*AM_0100_0000
[CTT, CXM, SAM, ZOX, AM], 1
.6171861963*CXM_0100_0100*CTT_0100_0100*SAM_0100_1100*ZOX_1100_0100*AM_0100_0000
[CTT, CXM, SAM, CXM, AM], 1
.6171861963*CXM_0100_0100*CTT_0100_0100*SAM_0100_1100*CXM_1100_0100*AM_0100_0000
[CTT, CXM, CPD, TZP, AM], 1
.6171861963*CXM_0100_0100*CTT_0100_0100*CPD_0100_0110*TZP_0110_0100*AM_0100_0000
[CTT, CRO, AM, FEP, FEP], 1
.6171861963*CRO_0100_0100*CTT_0100_0100*AM_0100_0000*FEP_0000_0000^2 [CTT, CRO,
CEC, AM, FEP], 1
.6171861963*CEC_0100_0100*CRO_0100_0100*CTT_0100_0100*AM_0100_0000*FEP_0000_0000
[CTT, CRO, CEC, CEC, AM], 1
.6171861963*CEC_0100_0100^2*CRO_0100_0100*CTT_0100_0100*AM_0100_0000 [CTT, CRO,
CEC, CXM, AM], 1
.6171861963*CEC_0100_0100*CXM_0100_0100*CRO_0100_0100*CTT_0100_0100*AM_0100_0000
[CTT, CRO, CEC, CRO, AM], 1
.6171861963*CEC_0100_0100*CRO_0100_0100^2*CTT_0100_0100*AM_0100_0000 [CTT, CRO,
CEC, AMC, AM], 1
.6171861963*CEC_0100_0100*CRO_0100_0100*AMC_0100_0100*CTT_0100_0100*AM_0100_0000
[CTT, CRO, CEC, CTT, AM], 1
.6171861963*CEC_0100_0100*CRO_0100_0100*CTT_0100_0100^2*AM_0100_0000 [CTT, CRO,
CTX, TZP, AM], 1
.6171861963*CTX_0100_0110*TZP_0110_0100*CRO_0100_0100*CTT_0100_0100*AM_0100_0000
[CTT, CRO, CXM, AM, FEP], 1
.6171861963*CXM_0100_0100*CRO_0100_0100*CTT_0100_0100*AM_0100_0000*FEP_0000_0000
[CTT, CRO, CXM, CEC, AM], 1
.6171861963*CEC_0100_0100*CXM_0100_0100*CRO_0100_0100*CTT_0100_0100*AM_0100_0000
[CTT, CRO, CXM, CXM, AM], 1
.6171861963*CXM_0100_0100^2*CRO_0100_0100*CTT_0100_0100*AM_0100_0000
[CTT, CRO, CXM, CRO, AM], 1
.6171861963*CXM_0100_0100*CRO_0100_0100^2*CTT_0100_0100*AM_0100_0000 [CTT, CRO,
CXM, AMC, AM], 1
.6171861963*CXM_0100_0100*CRO_0100_0100*AMC_0100_0100*CTT_0100_0100*AM_0100_0000
[CTT, CRO, CXM, CTT, AM], 1
.6171861963*CXM_0100_0100*CRO_0100_0100*CTT_0100_0100^2*AM_0100_0000 [CTT, CRO,
CRO, AM, FEP], 1
.6171861963*CRO_0100_0100^2*CTT_0100_0100*AM_0100_0000*FEP_0000_0000 [CTT, CRO,
CRO, CEC, AM], 1
.6171861963*CEC_0100_0100*CRO_0100_0100^2*CTT_0100_0100*AM_0100_0000 [CTT, CRO,
CRO, CXM, AM], 1
.6171861963*CXM_0100_0100*CRO_0100_0100^2*CTT_0100_0100*AM_0100_0000 [CTT, CRO,
CRO, CRO, AM], 1 .6171861963*CRO_0100_0100^3*CTT_0100_0100*AM_0100_0000
[CTT, CRO, CRO, AMC, AM], 1
.6171861963*CRO_0100_0100^2*AMC_0100_0100*CTT_0100_0100*AM_0100_0000 [CTT, CRO,
CRO, CTT, AM], 1 .6171861963*CRO_0100_0100^2*CTT_0100_0100^2*AM_0100_0000 [CTT,
CRO, AMC, AM, FEP], 1
.6171861963*CRO_0100_0100*AMC_0100_0100*CTT_0100_0100*AM_0100_0000*FEP_0000_0000
[CTT, CRO, AMC, CEC, AM], 1
.6171861963*CEC_0100_0100*CRO_0100_0100*AMC_0100_0100*CTT_0100_0100*AM_0100_0000
[CTT, CRO, AMC, CXM, AM], 1
.6171861963*CXM_0100_0100*CRO_0100_0100*AMC_0100_0100*CTT_0100_0100*AM_0100_0000
[CTT, CRO, AMC, CRO, AM], 1
.6171861963*CRO_0100_0100^2*AMC_0100_0100*CTT_0100_0100*AM_0100_0000
[CTT, CRO, AMC, AMC, AM], 1
.6171861963*CRO_0100_0100*AMC_0100_0100^2*CTT_0100_0100*AM_0100_0000 [CTT, CRO,
AMC, CTT, AM], 1
.6171861963*CRO_0100_0100*AMC_0100_0100*CTT_0100_0100^2*AM_0100_0000 [CTT, CRO,
CTT, AM, FEP], 1
.6171861963*CRO_0100_0100*CTT_0100_0100^2*AM_0100_0000*FEP_0000_0000 [CTT, CRO,
CTT, CEC, AM], 1
.6171861963*CEC_0100_0100*CRO_0100_0100*CTT_0100_0100^2*AM_0100_0000 [CTT, CRO,
CTT, CXM, AM], 1
.6171861963*CXM_0100_0100*CRO_0100_0100*CTT_0100_0100^2*AM_0100_0000 [CTT, CRO,
CTT, CRO, AM], 1 .6171861963*CRO_0100_0100^2*CTT_0100_0100^2*AM_0100_0000 [CTT,
CRO, CTT, AMC, AM], 1
.6171861963*CRO_0100_0100*AMC_0100_0100*CTT_0100_0100^2*AM_0100_0000
[CTT, CRO, CTT, CTT, AM], 1
.6171861963*CRO_0100_0100*CTT_0100_0100^3*AM_0100_0000 [CTT, CRO, SAM, CTX, AM],
1
.6171861963*CRO_0100_0100*CTT_0100_0100*SAM_0100_1100*CTX_1100_0100*AM_0100_0000
[CTT, CRO, SAM, ZOX, AM], 1
.6171861963*CRO_0100_0100*CTT_0100_0100*SAM_0100_1100*ZOX_1100_0100*AM_0100_0000
[CTT, CRO, SAM, CXM, AM], 1
.6171861963*CRO_0100_0100*CTT_0100_0100*SAM_0100_1100*CXM_1100_0100*AM_0100_0000
[CTT, CRO, CPD, TZP, AM], 1
.6171861963*CRO_0100_0100*CTT_0100_0100*CPD_0100_0110*TZP_0110_0100*AM_0100_0000
[CTT, AMC, AM, FEP, FEP], 1
.6171861963*AMC_0100_0100*CTT_0100_0100*AM_0100_0000*FEP_0000_0000^2
[CTT, AMC, CEC, AM, FEP], 1
.6171861963*CEC_0100_0100*AMC_0100_0100*CTT_0100_0100*AM_0100_0000*FEP_0000_0000
[CTT, AMC, CEC, CEC, AM], 1
.6171861963*CEC_0100_0100^2*AMC_0100_0100*CTT_0100_0100*AM_0100_0000 [CTT, AMC,
CEC, CXM, AM], 1
.6171861963*CEC_0100_0100*CXM_0100_0100*AMC_0100_0100*CTT_0100_0100*AM_0100_0000
[CTT, AMC, CEC, CRO, AM], 1
.6171861963*CEC_0100_0100*CRO_0100_0100*AMC_0100_0100*CTT_0100_0100*AM_0100_0000
[CTT, AMC, CEC, AMC, AM], 1
.6171861963*CEC_0100_0100*AMC_0100_0100^2*CTT_0100_0100*AM_0100_0000 [CTT, AMC,
CEC, CTT, AM], 1
.6171861963*CEC_0100_0100*AMC_0100_0100*CTT_0100_0100^2*AM_0100_0000
[CTT, AMC, CTX, TZP, AM], 1
.6171861963*CTX_0100_0110*TZP_0110_0100*AMC_0100_0100*CTT_0100_0100*AM_0100_0000
[CTT, AMC, CXM, AM, FEP], 1
.6171861963*CXM_0100_0100*AMC_0100_0100*CTT_0100_0100*AM_0100_0000*FEP_0000_0000
[CTT, AMC, CXM, CEC, AM], 1
.6171861963*CEC_0100_0100*CXM_0100_0100*AMC_0100_0100*CTT_0100_0100*AM_0100_0000
[CTT, AMC, CXM, CXM, AM], 1
.6171861963*CXM_0100_0100^2*AMC_0100_0100*CTT_0100_0100*AM_0100_0000 [CTT, AMC,
CXM, CRO, AM], 1
.6171861963*CXM_0100_0100*CRO_0100_0100*AMC_0100_0100*CTT_0100_0100*AM_0100_0000
[CTT, AMC, CXM, AMC, AM], 1
.6171861963*CXM_0100_0100*AMC_0100_0100^2*CTT_0100_0100*AM_0100_0000 [CTT, AMC,
CXM, CTT, AM], 1
.6171861963*CXM_0100_0100*AMC_0100_0100*CTT_0100_0100^2*AM_0100_0000
[CTT, AMC, CRO, AM, FEP], 1
.6171861963*CRO_0100_0100*AMC_0100_0100*CTT_0100_0100*AM_0100_0000*FEP_0000_0000
[CTT, AMC, CRO, CEC, AM], 1
.6171861963*CEC_0100_0100*CRO_0100_0100*AMC_0100_0100*CTT_0100_0100*AM_0100_0000
[CTT, AMC, CRO, CXM, AM], 1
.6171861963*CXM_0100_0100*CRO_0100_0100*AMC_0100_0100*CTT_0100_0100*AM_0100_0000
[CTT, AMC, CRO, CRO, AM], 1
.6171861963*CRO_0100_0100^2*AMC_0100_0100*CTT_0100_0100*AM_0100_0000 [CTT, AMC,
CRO, AMC, AM], 1
.6171861963*CRO_0100_0100*AMC_0100_0100^2*CTT_0100_0100*AM_0100_0000 [CTT, AMC,
CRO, CTT, AM], 1
.6171861963*CRO_0100_0100*AMC_0100_0100*CTT_0100_0100^2*AM_0100_0000 [CTT, AMC,
AMC, AM, FEP], 1
.6171861963*AMC_0100_0100^2*CTT_0100_0100*AM_0100_0000*FEP_0000_0000
[CTT, AMC, AMC, CEC, AM], 1
.6171861963*CEC_0100_0100*AMC_0100_0100^2*CTT_0100_0100*AM_0100_0000 [CTT, AMC,
AMC, CXM, AM], 1
.6171861963*CXM_0100_0100*AMC_0100_0100^2*CTT_0100_0100*AM_0100_0000 [CTT, AMC,
AMC, CRO, AM], 1
.6171861963*CRO_0100_0100*AMC_0100_0100^2*CTT_0100_0100*AM_0100_0000 [CTT, AMC,
AMC, AMC, AM], 1 .6171861963*AMC_0100_0100^3*CTT_0100_0100*AM_0100_0000 [CTT,
AMC, AMC, CTT, AM], 1 .6171861963*AMC_0100_0100^2*CTT_0100_0100^2*AM_0100_0000
[CTT, AMC, CTT, AM, FEP], 1
.6171861963*AMC_0100_0100*CTT_0100_0100^2*AM_0100_0000*FEP_0000_0000
[CTT, AMC, CTT, CEC, AM], 1
.6171861963*CEC_0100_0100*AMC_0100_0100*CTT_0100_0100^2*AM_0100_0000 [CTT, AMC,
CTT, CXM, AM], 1
.6171861963*CXM_0100_0100*AMC_0100_0100*CTT_0100_0100^2*AM_0100_0000 [CTT, AMC,
CTT, CRO, AM], 1
.6171861963*CRO_0100_0100*AMC_0100_0100*CTT_0100_0100^2*AM_0100_0000 [CTT, AMC,
CTT, AMC, AM], 1 .6171861963*AMC_0100_0100^2*CTT_0100_0100^2*AM_0100_0000 [CTT,
AMC, CTT, CTT, AM], 1 .6171861963*AMC_0100_0100*CTT_0100_0100^3*AM_0100_0000
[CTT, AMC, SAM, CTX, AM], 1
.6171861963*AMC_0100_0100*CTT_0100_0100*SAM_0100_1100*CTX_1100_0100*AM_0100_0000
[CTT, AMC, SAM, ZOX, AM], 1
.6171861963*AMC_0100_0100*CTT_0100_0100*SAM_0100_1100*ZOX_1100_0100*AM_0100_0000
[CTT, AMC, SAM, CXM, AM], 1
.6171861963*AMC_0100_0100*CTT_0100_0100*SAM_0100_1100*CXM_1100_0100*AM_0100_0000
[CTT, AMC, CPD, TZP, AM], 1
.6171861963*AMC_0100_0100*CTT_0100_0100*CPD_0100_0110*TZP_0110_0100*AM_0100_0000
[CTT, CTT, AM, FEP, FEP], 1
.6171861963*CTT_0100_0100^2*AM_0100_0000*FEP_0000_0000^2 [CTT, CTT, CEC, AM,
FEP], 1 .6171861963*CEC_0100_0100*CTT_0100_0100^2*AM_0100_0000*FEP_0000_0000
[CTT, CTT, CEC, CEC, AM], 1
.6171861963*CEC_0100_0100^2*CTT_0100_0100^2*AM_0100_0000 [CTT, CTT, CEC, CXM,
AM], 1 .6171861963*CEC_0100_0100*CXM_0100_0100*CTT_0100_0100^2*AM_0100_0000
[CTT, CTT, CEC, CRO, AM], 1
.6171861963*CEC_0100_0100*CRO_0100_0100*CTT_0100_0100^2*AM_0100_0000 [CTT, CTT,
CEC, AMC, AM], 1
.6171861963*CEC_0100_0100*AMC_0100_0100*CTT_0100_0100^2*AM_0100_0000 [CTT, CTT,
CEC, CTT, AM], 1 .6171861963*CEC_0100_0100*CTT_0100_0100^3*AM_0100_0000 [CTT,
CTT, CTX, TZP, AM], 1
.6171861963*CTX_0100_0110*TZP_0110_0100*CTT_0100_0100^2*AM_0100_0000 [CTT, CTT,
CXM, AM, FEP], 1
.6171861963*CXM_0100_0100*CTT_0100_0100^2*AM_0100_0000*FEP_0000_0000 [CTT, CTT,
CXM, CEC, AM], 1
.6171861963*CEC_0100_0100*CXM_0100_0100*CTT_0100_0100^2*AM_0100_0000 [CTT, CTT,
CXM, CXM, AM], 1 .6171861963*CXM_0100_0100^2*CTT_0100_0100^2*AM_0100_0000
[CTT, CTT, CXM, CRO, AM], 1
.6171861963*CXM_0100_0100*CRO_0100_0100*CTT_0100_0100^2*AM_0100_0000 [CTT, CTT,
CXM, AMC, AM], 1
.6171861963*CXM_0100_0100*AMC_0100_0100*CTT_0100_0100^2*AM_0100_0000 [CTT, CTT,
CXM, CTT, AM], 1 .6171861963*CXM_0100_0100*CTT_0100_0100^3*AM_0100_0000 [CTT,
CTT, CRO, AM, FEP], 1
.6171861963*CRO_0100_0100*CTT_0100_0100^2*AM_0100_0000*FEP_0000_0000 [CTT, CTT,
CRO, CEC, AM], 1
.6171861963*CEC_0100_0100*CRO_0100_0100*CTT_0100_0100^2*AM_0100_0000 [CTT, CTT,
CRO, CXM, AM], 1
.6171861963*CXM_0100_0100*CRO_0100_0100*CTT_0100_0100^2*AM_0100_0000 [CTT, CTT,
CRO, CRO, AM], 1 .6171861963*CRO_0100_0100^2*CTT_0100_0100^2*AM_0100_0000
[CTT, CTT, CRO, AMC, AM], 1
.6171861963*CRO_0100_0100*AMC_0100_0100*CTT_0100_0100^2*AM_0100_0000 [CTT, CTT,
CRO, CTT, AM], 1 .6171861963*CRO_0100_0100*CTT_0100_0100^3*AM_0100_0000 [CTT,
CTT, AMC, AM, FEP], 1
.6171861963*AMC_0100_0100*CTT_0100_0100^2*AM_0100_0000*FEP_0000_0000 [CTT, CTT,
AMC, CEC, AM], 1
.6171861963*CEC_0100_0100*AMC_0100_0100*CTT_0100_0100^2*AM_0100_0000 [CTT, CTT,
AMC, CXM, AM], 1
.6171861963*CXM_0100_0100*AMC_0100_0100*CTT_0100_0100^2*AM_0100_0000 [CTT, CTT,
AMC, CRO, AM], 1
.6171861963*CRO_0100_0100*AMC_0100_0100*CTT_0100_0100^2*AM_0100_0000
[CTT, CTT, AMC, AMC, AM], 1
.6171861963*AMC_0100_0100^2*CTT_0100_0100^2*AM_0100_0000 [CTT, CTT, AMC, CTT,
AM], 1 .6171861963*AMC_0100_0100*CTT_0100_0100^3*AM_0100_0000 [CTT, CTT, CTT,
AM, FEP], 1 .6171861963*CTT_0100_0100^3*AM_0100_0000*FEP_0000_0000 [CTT, CTT,
CTT, CEC, AM], 1 .6171861963*CEC_0100_0100*CTT_0100_0100^3*AM_0100_0000 [CTT,
CTT, CTT, CXM, AM], 1 .6171861963*CXM_0100_0100*CTT_0100_0100^3*AM_0100_0000
[CTT, CTT, CTT, CRO, AM], 1
.6171861963*CRO_0100_0100*CTT_0100_0100^3*AM_0100_0000 [CTT, CTT, CTT, AMC, AM],
1 .6171861963*AMC_0100_0100*CTT_0100_0100^3*AM_0100_0000
[CTT, CTT, CTT, CTT, AM], 1 .6171861963*CTT_0100_0100^4*AM_0100_0000 [CTT, CTT,
SAM, CTX, AM], 1
.6171861963*CTT_0100_0100^2*SAM_0100_1100*CTX_1100_0100*AM_0100_0000 [CTT, CTT,
SAM, ZOX, AM], 1
.6171861963*CTT_0100_0100^2*SAM_0100_1100*ZOX_1100_0100*AM_0100_0000 [CTT, CTT,
SAM, CXM, AM], 1
.6171861963*CTT_0100_0100^2*SAM_0100_1100*CXM_1100_0100*AM_0100_0000 [CTT, CTT,
CPD, TZP, AM], 1
.6171861963*CTT_0100_0100^2*CPD_0100_0110*TZP_0110_0100*AM_0100_0000 [CTT, SAM,
CTX, AM, FEP], 1
.6171861963*CTT_0100_0100*SAM_0100_1100*CTX_1100_0100*AM_0100_0000*FEP_0000_0000
[CTT, SAM, CTX, CEC, AM], 1
.6171861963*CEC_0100_0100*CTT_0100_0100*SAM_0100_1100*CTX_1100_0100*AM_0100_0000
[CTT, SAM, CTX, CXM, AM], 1
.6171861963*CXM_0100_0100*CTT_0100_0100*SAM_0100_1100*CTX_1100_0100*AM_0100_0000
[CTT, SAM, CTX, CRO, AM], 1
.6171861963*CRO_0100_0100*CTT_0100_0100*SAM_0100_1100*CTX_1100_0100*AM_0100_0000
[CTT, SAM, CTX, AMC, AM], 1
.6171861963*AMC_0100_0100*CTT_0100_0100*SAM_0100_1100*CTX_1100_0100*AM_0100_0000
[CTT, SAM, CTX, CTT, AM], 1
.6171861963*CTT_0100_0100^2*SAM_0100_1100*CTX_1100_0100*AM_0100_0000 [CTT, SAM,
ZOX, AM, FEP], 1
.6171861963*CTT_0100_0100*SAM_0100_1100*ZOX_1100_0100*AM_0100_0000*FEP_0000_0000
[CTT, SAM, ZOX, CEC, AM], 1
.6171861963*CEC_0100_0100*CTT_0100_0100*SAM_0100_1100*ZOX_1100_0100*AM_0100_0000
[CTT, SAM, ZOX, CXM, AM], 1
.6171861963*CXM_0100_0100*CTT_0100_0100*SAM_0100_1100*ZOX_1100_0100*AM_0100_0000
[CTT, SAM, ZOX, CRO, AM], 1
.6171861963*CRO_0100_0100*CTT_0100_0100*SAM_0100_1100*ZOX_1100_0100*AM_0100_0000
[CTT, SAM, ZOX, AMC, AM], 1
.6171861963*AMC_0100_0100*CTT_0100_0100*SAM_0100_1100*ZOX_1100_0100*AM_0100_0000
[CTT, SAM, ZOX, CTT, AM], 1
.6171861963*CTT_0100_0100^2*SAM_0100_1100*ZOX_1100_0100*AM_0100_0000 [CTT, SAM,
CXM, AM, FEP], 1
.6171861963*CTT_0100_0100*SAM_0100_1100*CXM_1100_0100*AM_0100_0000*FEP_0000_0000
[CTT, SAM, CXM, CEC, AM], 1
.6171861963*CEC_0100_0100*CTT_0100_0100*SAM_0100_1100*CXM_1100_0100*AM_0100_0000
[CTT, SAM, CXM, CXM, AM], 1
.6171861963*CXM_0100_0100*CTT_0100_0100*SAM_0100_1100*CXM_1100_0100*AM_0100_0000
[CTT, SAM, CXM, CRO, AM], 1
.6171861963*CRO_0100_0100*CTT_0100_0100*SAM_0100_1100*CXM_1100_0100*AM_0100_0000
[CTT, SAM, CXM, AMC, AM], 1
.6171861963*AMC_0100_0100*CTT_0100_0100*SAM_0100_1100*CXM_1100_0100*AM_0100_0000
[CTT, SAM, CXM, CTT, AM], 1
.6171861963*CTT_0100_0100^2*SAM_0100_1100*CXM_1100_0100*AM_0100_0000 [CTT, CPD,
AMP, TZP, AM], 1
.6171861963*CTT_0100_0100*CPD_0100_0110*AMP_0110_0110*TZP_0110_0100*AM_0100_0000
[CTT, CPD, CTX, TZP, AM], 1
.6171861963*CTT_0100_0100*CPD_0100_0110*CTX_0110_0110*TZP_0110_0100*AM_0100_0000
[CTT, CPD, CAZ, TZP, AM], 1
.6171861963*CTT_0100_0100*CPD_0100_0110*CAZ_0110_0110*TZP_0110_0100*AM_0100_0000
[CTT, CPD, CPR, TZP, AM], 1
.6171861963*CTT_0100_0100*CPD_0100_0110*CPR_0110_0110*TZP_0110_0100*AM_0100_0000
[CTT, CPD, TZP, AM, FEP], 1
.6171861963*CTT_0100_0100*CPD_0100_0110*TZP_0110_0100*AM_0100_0000*FEP_0000_0000
[CTT, CPD, TZP, CEC, AM], 1
.6171861963*CEC_0100_0100*CTT_0100_0100*CPD_0100_0110*TZP_0110_0100*AM_0100_0000
[CTT, CPD, TZP, CXM, AM], 1
.6171861963*CXM_0100_0100*CTT_0100_0100*CPD_0100_0110*TZP_0110_0100*AM_0100_0000
[CTT, CPD, TZP, CRO, AM], 1
.6171861963*CRO_0100_0100*CTT_0100_0100*CPD_0100_0110*TZP_0110_0100*AM_0100_0000
[CTT, CPD, TZP, AMC, AM], 1
.6171861963*AMC_0100_0100*CTT_0100_0100*CPD_0100_0110*TZP_0110_0100*AM_0100_0000
[CTT, CPD, TZP, CTT, AM], 1
.6171861963*CTT_0100_0100^2*CPD_0100_0110*TZP_0110_0100*AM_0100_0000 [SAM, CTX,
AM, FEP, FEP], 1
.6171861963*SAM_0100_1100*CTX_1100_0100*AM_0100_0000*FEP_0000_0000^2
[SAM, CTX, CEC, AM, FEP], 1
.6171861963*CEC_0100_0100*SAM_0100_1100*CTX_1100_0100*AM_0100_0000*FEP_0000_0000
[SAM, CTX, CEC, CEC, AM], 1
.6171861963*CEC_0100_0100^2*SAM_0100_1100*CTX_1100_0100*AM_0100_0000 [SAM, CTX,
CEC, CXM, AM], 1
.6171861963*CEC_0100_0100*CXM_0100_0100*SAM_0100_1100*CTX_1100_0100*AM_0100_0000
[SAM, CTX, CEC, CRO, AM], 1
.6171861963*CEC_0100_0100*CRO_0100_0100*SAM_0100_1100*CTX_1100_0100*AM_0100_0000
[SAM, CTX, CEC, AMC, AM], 1
.6171861963*CEC_0100_0100*AMC_0100_0100*SAM_0100_1100*CTX_1100_0100*AM_0100_0000
[SAM, CTX, CEC, CTT, AM], 1
.6171861963*CEC_0100_0100*CTT_0100_0100*SAM_0100_1100*CTX_1100_0100*AM_0100_0000
[SAM, CTX, CTX, TZP, AM], 1
.6171861963*CTX_0100_0110*TZP_0110_0100*SAM_0100_1100*CTX_1100_0100*AM_0100_0000
[SAM, CTX, CXM, AM, FEP], 1
.6171861963*CXM_0100_0100*SAM_0100_1100*CTX_1100_0100*AM_0100_0000*FEP_0000_0000
[SAM, CTX, CXM, CEC, AM], 1
.6171861963*CEC_0100_0100*CXM_0100_0100*SAM_0100_1100*CTX_1100_0100*AM_0100_0000
[SAM, CTX, CXM, CXM, AM], 1
.6171861963*CXM_0100_0100^2*SAM_0100_1100*CTX_1100_0100*AM_0100_0000 [SAM, CTX,
CXM, CRO, AM], 1
.6171861963*CXM_0100_0100*CRO_0100_0100*SAM_0100_1100*CTX_1100_0100*AM_0100_0000
[SAM, CTX, CXM, AMC, AM], 1
.6171861963*CXM_0100_0100*AMC_0100_0100*SAM_0100_1100*CTX_1100_0100*AM_0100_0000
[SAM, CTX, CXM, CTT, AM], 1
.6171861963*CXM_0100_0100*CTT_0100_0100*SAM_0100_1100*CTX_1100_0100*AM_0100_0000
[SAM, CTX, CRO, AM, FEP], 1
.6171861963*CRO_0100_0100*SAM_0100_1100*CTX_1100_0100*AM_0100_0000*FEP_0000_0000
[SAM, CTX, CRO, CEC, AM], 1
.6171861963*CEC_0100_0100*CRO_0100_0100*SAM_0100_1100*CTX_1100_0100*AM_0100_0000
[SAM, CTX, CRO, CXM, AM], 1
.6171861963*CXM_0100_0100*CRO_0100_0100*SAM_0100_1100*CTX_1100_0100*AM_0100_0000
[SAM, CTX, CRO, CRO, AM], 1
.6171861963*CRO_0100_0100^2*SAM_0100_1100*CTX_1100_0100*AM_0100_0000 [SAM, CTX,
CRO, AMC, AM], 1
.6171861963*CRO_0100_0100*AMC_0100_0100*SAM_0100_1100*CTX_1100_0100*AM_0100_0000
[SAM, CTX, CRO, CTT, AM], 1
.6171861963*CRO_0100_0100*CTT_0100_0100*SAM_0100_1100*CTX_1100_0100*AM_0100_0000
[SAM, CTX, AMC, AM, FEP], 1
.6171861963*AMC_0100_0100*SAM_0100_1100*CTX_1100_0100*AM_0100_0000*FEP_0000_0000
[SAM, CTX, AMC, CEC, AM], 1
.6171861963*CEC_0100_0100*AMC_0100_0100*SAM_0100_1100*CTX_1100_0100*AM_0100_0000
[SAM, CTX, AMC, CXM, AM], 1
.6171861963*CXM_0100_0100*AMC_0100_0100*SAM_0100_1100*CTX_1100_0100*AM_0100_0000
[SAM, CTX, AMC, CRO, AM], 1
.6171861963*CRO_0100_0100*AMC_0100_0100*SAM_0100_1100*CTX_1100_0100*AM_0100_0000
[SAM, CTX, AMC, AMC, AM], 1
.6171861963*AMC_0100_0100^2*SAM_0100_1100*CTX_1100_0100*AM_0100_0000 [SAM, CTX,
AMC, CTT, AM], 1
.6171861963*AMC_0100_0100*CTT_0100_0100*SAM_0100_1100*CTX_1100_0100*AM_0100_0000
[SAM, CTX, CTT, AM, FEP], 1
.6171861963*CTT_0100_0100*SAM_0100_1100*CTX_1100_0100*AM_0100_0000*FEP_0000_0000
[SAM, CTX, CTT, CEC, AM], 1
.6171861963*CEC_0100_0100*CTT_0100_0100*SAM_0100_1100*CTX_1100_0100*AM_0100_0000
[SAM, CTX, CTT, CXM, AM], 1
.6171861963*CXM_0100_0100*CTT_0100_0100*SAM_0100_1100*CTX_1100_0100*AM_0100_0000
[SAM, CTX, CTT, CRO, AM], 1
.6171861963*CRO_0100_0100*CTT_0100_0100*SAM_0100_1100*CTX_1100_0100*AM_0100_0000
[SAM, CTX, CTT, AMC, AM], 1
.6171861963*AMC_0100_0100*CTT_0100_0100*SAM_0100_1100*CTX_1100_0100*AM_0100_0000
[SAM, CTX, CTT, CTT, AM], 1
.6171861963*CTT_0100_0100^2*SAM_0100_1100*CTX_1100_0100*AM_0100_0000 [SAM, CTX,
SAM, CTX, AM], 1 .6171861963*SAM_0100_1100^2*CTX_1100_0100^2*AM_0100_0000 [SAM,
CTX, SAM, ZOX, AM], 1
.6171861963*SAM_0100_1100^2*CTX_1100_0100*ZOX_1100_0100*AM_0100_0000
[SAM, CTX, SAM, CXM, AM], 1
.6171861963*SAM_0100_1100^2*CTX_1100_0100*CXM_1100_0100*AM_0100_0000 [SAM, CTX,
CPD, TZP, AM], 1
.6171861963*SAM_0100_1100*CTX_1100_0100*CPD_0100_0110*TZP_0110_0100*AM_0100_0000
[SAM, ZOX, AM, FEP, FEP], 1
.6171861963*SAM_0100_1100*ZOX_1100_0100*AM_0100_0000*FEP_0000_0000^2 [SAM, ZOX,
CEC, AM, FEP], 1
.6171861963*CEC_0100_0100*SAM_0100_1100*ZOX_1100_0100*AM_0100_0000*FEP_0000_0000
[SAM, ZOX, CEC, CEC, AM], 1
.6171861963*CEC_0100_0100^2*SAM_0100_1100*ZOX_1100_0100*AM_0100_0000 [SAM, ZOX,
CEC, CXM, AM], 1
.6171861963*CEC_0100_0100*CXM_0100_0100*SAM_0100_1100*ZOX_1100_0100*AM_0100_0000
[SAM, ZOX, CEC, CRO, AM], 1
.6171861963*CEC_0100_0100*CRO_0100_0100*SAM_0100_1100*ZOX_1100_0100*AM_0100_0000
[SAM, ZOX, CEC, AMC, AM], 1
.6171861963*CEC_0100_0100*AMC_0100_0100*SAM_0100_1100*ZOX_1100_0100*AM_0100_0000
[SAM, ZOX, CEC, CTT, AM], 1
.6171861963*CEC_0100_0100*CTT_0100_0100*SAM_0100_1100*ZOX_1100_0100*AM_0100_0000
[SAM, ZOX, CTX, TZP, AM], 1
.6171861963*CTX_0100_0110*TZP_0110_0100*SAM_0100_1100*ZOX_1100_0100*AM_0100_0000
[SAM, ZOX, CXM, AM, FEP], 1
.6171861963*CXM_0100_0100*SAM_0100_1100*ZOX_1100_0100*AM_0100_0000*FEP_0000_0000
[SAM, ZOX, CXM, CEC, AM], 1
.6171861963*CEC_0100_0100*CXM_0100_0100*SAM_0100_1100*ZOX_1100_0100*AM_0100_0000
[SAM, ZOX, CXM, CXM, AM], 1
.6171861963*CXM_0100_0100^2*SAM_0100_1100*ZOX_1100_0100*AM_0100_0000
[SAM, ZOX, CXM, CRO, AM], 1
.6171861963*CXM_0100_0100*CRO_0100_0100*SAM_0100_1100*ZOX_1100_0100*AM_0100_0000
[SAM, ZOX, CXM, AMC, AM], 1
.6171861963*CXM_0100_0100*AMC_0100_0100*SAM_0100_1100*ZOX_1100_0100*AM_0100_0000
[SAM, ZOX, CXM, CTT, AM], 1
.6171861963*CXM_0100_0100*CTT_0100_0100*SAM_0100_1100*ZOX_1100_0100*AM_0100_0000
[SAM, ZOX, CRO, AM, FEP], 1
.6171861963*CRO_0100_0100*SAM_0100_1100*ZOX_1100_0100*AM_0100_0000*FEP_0000_0000
[SAM, ZOX, CRO, CEC, AM], 1
.6171861963*CEC_0100_0100*CRO_0100_0100*SAM_0100_1100*ZOX_1100_0100*AM_0100_0000
[SAM, ZOX, CRO, CXM, AM], 1
.6171861963*CXM_0100_0100*CRO_0100_0100*SAM_0100_1100*ZOX_1100_0100*AM_0100_0000
[SAM, ZOX, CRO, CRO, AM], 1
.6171861963*CRO_0100_0100^2*SAM_0100_1100*ZOX_1100_0100*AM_0100_0000
[SAM, ZOX, CRO, AMC, AM], 1
.6171861963*CRO_0100_0100*AMC_0100_0100*SAM_0100_1100*ZOX_1100_0100*AM_0100_0000
[SAM, ZOX, CRO, CTT, AM], 1
.6171861963*CRO_0100_0100*CTT_0100_0100*SAM_0100_1100*ZOX_1100_0100*AM_0100_0000
[SAM, ZOX, AMC, AM, FEP], 1
.6171861963*AMC_0100_0100*SAM_0100_1100*ZOX_1100_0100*AM_0100_0000*FEP_0000_0000
[SAM, ZOX, AMC, CEC, AM], 1
.6171861963*CEC_0100_0100*AMC_0100_0100*SAM_0100_1100*ZOX_1100_0100*AM_0100_0000
[SAM, ZOX, AMC, CXM, AM], 1
.6171861963*CXM_0100_0100*AMC_0100_0100*SAM_0100_1100*ZOX_1100_0100*AM_0100_0000
[SAM, ZOX, AMC, CRO, AM], 1
.6171861963*CRO_0100_0100*AMC_0100_0100*SAM_0100_1100*ZOX_1100_0100*AM_0100_0000
[SAM, ZOX, AMC, AMC, AM], 1
.6171861963*AMC_0100_0100^2*SAM_0100_1100*ZOX_1100_0100*AM_0100_0000
[SAM, ZOX, AMC, CTT, AM], 1
.6171861963*AMC_0100_0100*CTT_0100_0100*SAM_0100_1100*ZOX_1100_0100*AM_0100_0000
[SAM, ZOX, CTT, AM, FEP], 1
.6171861963*CTT_0100_0100*SAM_0100_1100*ZOX_1100_0100*AM_0100_0000*FEP_0000_0000
[SAM, ZOX, CTT, CEC, AM], 1
.6171861963*CEC_0100_0100*CTT_0100_0100*SAM_0100_1100*ZOX_1100_0100*AM_0100_0000
[SAM, ZOX, CTT, CXM, AM], 1
.6171861963*CXM_0100_0100*CTT_0100_0100*SAM_0100_1100*ZOX_1100_0100*AM_0100_0000
[SAM, ZOX, CTT, CRO, AM], 1
.6171861963*CRO_0100_0100*CTT_0100_0100*SAM_0100_1100*ZOX_1100_0100*AM_0100_0000
[SAM, ZOX, CTT, AMC, AM], 1
.6171861963*AMC_0100_0100*CTT_0100_0100*SAM_0100_1100*ZOX_1100_0100*AM_0100_0000
[SAM, ZOX, CTT, CTT, AM], 1
.6171861963*CTT_0100_0100^2*SAM_0100_1100*ZOX_1100_0100*AM_0100_0000 [SAM, ZOX,
SAM, CTX, AM], 1
.6171861963*SAM_0100_1100^2*CTX_1100_0100*ZOX_1100_0100*AM_0100_0000 [SAM, ZOX,
SAM, ZOX, AM], 1 .6171861963*SAM_0100_1100^2*ZOX_1100_0100^2*AM_0100_0000 [SAM,
ZOX, SAM, CXM, AM], 1
.6171861963*SAM_0100_1100^2*ZOX_1100_0100*CXM_1100_0100*AM_0100_0000 [SAM, ZOX,
CPD, TZP, AM], 1
.6171861963*SAM_0100_1100*ZOX_1100_0100*CPD_0100_0110*TZP_0110_0100*AM_0100_0000
[SAM, CXM, AM, FEP, FEP], 1
.6171861963*SAM_0100_1100*CXM_1100_0100*AM_0100_0000*FEP_0000_0000^2
[SAM, CXM, CEC, AM, FEP], 1
.6171861963*CEC_0100_0100*SAM_0100_1100*CXM_1100_0100*AM_0100_0000*FEP_0000_0000
[SAM, CXM, CEC, CEC, AM], 1
.6171861963*CEC_0100_0100^2*SAM_0100_1100*CXM_1100_0100*AM_0100_0000 [SAM, CXM,
CEC, CXM, AM], 1
.6171861963*CEC_0100_0100*CXM_0100_0100*SAM_0100_1100*CXM_1100_0100*AM_0100_0000
[SAM, CXM, CEC, CRO, AM], 1
.6171861963*CEC_0100_0100*CRO_0100_0100*SAM_0100_1100*CXM_1100_0100*AM_0100_0000
[SAM, CXM, CEC, AMC, AM], 1
.6171861963*CEC_0100_0100*AMC_0100_0100*SAM_0100_1100*CXM_1100_0100*AM_0100_0000
[SAM, CXM, CEC, CTT, AM], 1
.6171861963*CEC_0100_0100*CTT_0100_0100*SAM_0100_1100*CXM_1100_0100*AM_0100_0000
[SAM, CXM, CTX, TZP, AM], 1
.6171861963*CTX_0100_0110*TZP_0110_0100*SAM_0100_1100*CXM_1100_0100*AM_0100_0000
[SAM, CXM, CXM, AM, FEP], 1
.6171861963*CXM_0100_0100*SAM_0100_1100*CXM_1100_0100*AM_0100_0000*FEP_0000_0000
[SAM, CXM, CXM, CEC, AM], 1
.6171861963*CEC_0100_0100*CXM_0100_0100*SAM_0100_1100*CXM_1100_0100*AM_0100_0000
[SAM, CXM, CXM, CXM, AM], 1
.6171861963*CXM_0100_0100^2*SAM_0100_1100*CXM_1100_0100*AM_0100_0000 [SAM, CXM,
CXM, CRO, AM], 1
.6171861963*CXM_0100_0100*CRO_0100_0100*SAM_0100_1100*CXM_1100_0100*AM_0100_0000
[SAM, CXM, CXM, AMC, AM], 1
.6171861963*CXM_0100_0100*AMC_0100_0100*SAM_0100_1100*CXM_1100_0100*AM_0100_0000
[SAM, CXM, CXM, CTT, AM], 1
.6171861963*CXM_0100_0100*CTT_0100_0100*SAM_0100_1100*CXM_1100_0100*AM_0100_0000
[SAM, CXM, CRO, AM, FEP], 1
.6171861963*CRO_0100_0100*SAM_0100_1100*CXM_1100_0100*AM_0100_0000*FEP_0000_0000
[SAM, CXM, CRO, CEC, AM], 1
.6171861963*CEC_0100_0100*CRO_0100_0100*SAM_0100_1100*CXM_1100_0100*AM_0100_0000
[SAM, CXM, CRO, CXM, AM], 1
.6171861963*CXM_0100_0100*CRO_0100_0100*SAM_0100_1100*CXM_1100_0100*AM_0100_0000
[SAM, CXM, CRO, CRO, AM], 1
.6171861963*CRO_0100_0100^2*SAM_0100_1100*CXM_1100_0100*AM_0100_0000 [SAM, CXM,
CRO, AMC, AM], 1
.6171861963*CRO_0100_0100*AMC_0100_0100*SAM_0100_1100*CXM_1100_0100*AM_0100_0000
[SAM, CXM, CRO, CTT, AM], 1
.6171861963*CRO_0100_0100*CTT_0100_0100*SAM_0100_1100*CXM_1100_0100*AM_0100_0000
[SAM, CXM, AMC, AM, FEP], 1
.6171861963*AMC_0100_0100*SAM_0100_1100*CXM_1100_0100*AM_0100_0000*FEP_0000_0000
[SAM, CXM, AMC, CEC, AM], 1
.6171861963*CEC_0100_0100*AMC_0100_0100*SAM_0100_1100*CXM_1100_0100*AM_0100_0000
[SAM, CXM, AMC, CXM, AM], 1
.6171861963*CXM_0100_0100*AMC_0100_0100*SAM_0100_1100*CXM_1100_0100*AM_0100_0000
[SAM, CXM, AMC, CRO, AM], 1
.6171861963*CRO_0100_0100*AMC_0100_0100*SAM_0100_1100*CXM_1100_0100*AM_0100_0000
[SAM, CXM, AMC, AMC, AM], 1
.6171861963*AMC_0100_0100^2*SAM_0100_1100*CXM_1100_0100*AM_0100_0000 [SAM, CXM,
AMC, CTT, AM], 1
.6171861963*AMC_0100_0100*CTT_0100_0100*SAM_0100_1100*CXM_1100_0100*AM_0100_0000
[SAM, CXM, CTT, AM, FEP], 1
.6171861963*CTT_0100_0100*SAM_0100_1100*CXM_1100_0100*AM_0100_0000*FEP_0000_0000
[SAM, CXM, CTT, CEC, AM], 1
.6171861963*CEC_0100_0100*CTT_0100_0100*SAM_0100_1100*CXM_1100_0100*AM_0100_0000
[SAM, CXM, CTT, CXM, AM], 1
.6171861963*CXM_0100_0100*CTT_0100_0100*SAM_0100_1100*CXM_1100_0100*AM_0100_0000
[SAM, CXM, CTT, CRO, AM], 1
.6171861963*CRO_0100_0100*CTT_0100_0100*SAM_0100_1100*CXM_1100_0100*AM_0100_0000
[SAM, CXM, CTT, AMC, AM], 1
.6171861963*AMC_0100_0100*CTT_0100_0100*SAM_0100_1100*CXM_1100_0100*AM_0100_0000
[SAM, CXM, CTT, CTT, AM], 1
.6171861963*CTT_0100_0100^2*SAM_0100_1100*CXM_1100_0100*AM_0100_0000 [SAM, CXM,
SAM, CTX, AM], 1
.6171861963*SAM_0100_1100^2*CTX_1100_0100*CXM_1100_0100*AM_0100_0000 [SAM, CXM,
SAM, ZOX, AM], 1
.6171861963*SAM_0100_1100^2*ZOX_1100_0100*CXM_1100_0100*AM_0100_0000 [SAM, CXM,
SAM, CXM, AM], 1 .6171861963*SAM_0100_1100^2*CXM_1100_0100^2*AM_0100_0000
[SAM, CXM, CPD, TZP, AM], 1
.6171861963*SAM_0100_1100*CXM_1100_0100*CPD_0100_0110*TZP_0110_0100*AM_0100_0000
[CPD, AMP, AMP, TZP, AM], 1
.6171861963*CPD_0100_0110*AMP_0110_0110^2*TZP_0110_0100*AM_0100_0000 [CPD, AMP,
CTX, TZP, AM], 1
.6171861963*CPD_0100_0110*AMP_0110_0110*CTX_0110_0110*TZP_0110_0100*AM_0100_0000
[CPD, AMP, CAZ, TZP, AM], 1
.6171861963*CPD_0100_0110*AMP_0110_0110*CAZ_0110_0110*TZP_0110_0100*AM_0100_0000
[CPD, AMP, CPR, TZP, AM], 1
.6171861963*CPD_0100_0110*AMP_0110_0110*CPR_0110_0110*TZP_0110_0100*AM_0100_0000
[CPD, AMP, TZP, AM, FEP], 1
.6171861963*CPD_0100_0110*AMP_0110_0110*TZP_0110_0100*AM_0100_0000*FEP_0000_0000
[CPD, AMP, TZP, CEC, AM], 1
.6171861963*CEC_0100_0100*CPD_0100_0110*AMP_0110_0110*TZP_0110_0100*AM_0100_0000
[CPD, AMP, TZP, CXM, AM], 1
.6171861963*CXM_0100_0100*CPD_0100_0110*AMP_0110_0110*TZP_0110_0100*AM_0100_0000
[CPD, AMP, TZP, CRO, AM], 1
.6171861963*CRO_0100_0100*CPD_0100_0110*AMP_0110_0110*TZP_0110_0100*AM_0100_0000
[CPD, AMP, TZP, AMC, AM], 1
.6171861963*AMC_0100_0100*CPD_0100_0110*AMP_0110_0110*TZP_0110_0100*AM_0100_0000
[CPD, AMP, TZP, CTT, AM], 1
.6171861963*CTT_0100_0100*CPD_0100_0110*AMP_0110_0110*TZP_0110_0100*AM_0100_0000
[CPD, CTX, AMP, TZP, AM], 1
.6171861963*CPD_0100_0110*AMP_0110_0110*CTX_0110_0110*TZP_0110_0100*AM_0100_0000
[CPD, CTX, CTX, TZP, AM], 1
.6171861963*CPD_0100_0110*CTX_0110_0110^2*TZP_0110_0100*AM_0100_0000
[CPD, CTX, CAZ, TZP, AM], 1
.6171861963*CPD_0100_0110*CTX_0110_0110*CAZ_0110_0110*TZP_0110_0100*AM_0100_0000
[CPD, CTX, CPR, TZP, AM], 1
.6171861963*CPD_0100_0110*CTX_0110_0110*CPR_0110_0110*TZP_0110_0100*AM_0100_0000
[CPD, CTX, TZP, AM, FEP], 1
.6171861963*CPD_0100_0110*CTX_0110_0110*TZP_0110_0100*AM_0100_0000*FEP_0000_0000
[CPD, CTX, TZP, CEC, AM], 1
.6171861963*CEC_0100_0100*CPD_0100_0110*CTX_0110_0110*TZP_0110_0100*AM_0100_0000
[CPD, CTX, TZP, CXM, AM], 1
.6171861963*CXM_0100_0100*CPD_0100_0110*CTX_0110_0110*TZP_0110_0100*AM_0100_0000
[CPD, CTX, TZP, CRO, AM], 1
.6171861963*CRO_0100_0100*CPD_0100_0110*CTX_0110_0110*TZP_0110_0100*AM_0100_0000
[CPD, CTX, TZP, AMC, AM], 1
.6171861963*AMC_0100_0100*CPD_0100_0110*CTX_0110_0110*TZP_0110_0100*AM_0100_0000
[CPD, CTX, TZP, CTT, AM], 1
.6171861963*CTT_0100_0100*CPD_0100_0110*CTX_0110_0110*TZP_0110_0100*AM_0100_0000
[CPD, CAZ, AMP, TZP, AM], 1
.6171861963*CPD_0100_0110*AMP_0110_0110*CAZ_0110_0110*TZP_0110_0100*AM_0100_0000
[CPD, CAZ, CTX, TZP, AM], 1
.6171861963*CPD_0100_0110*CTX_0110_0110*CAZ_0110_0110*TZP_0110_0100*AM_0100_0000
[CPD, CAZ, CAZ, TZP, AM], 1
.6171861963*CPD_0100_0110*CAZ_0110_0110^2*TZP_0110_0100*AM_0100_0000 [CPD, CAZ,
CPR, TZP, AM], 1
.6171861963*CPD_0100_0110*CAZ_0110_0110*CPR_0110_0110*TZP_0110_0100*AM_0100_0000
[CPD, CAZ, TZP, AM, FEP], 1
.6171861963*CPD_0100_0110*CAZ_0110_0110*TZP_0110_0100*AM_0100_0000*FEP_0000_0000
[CPD, CAZ, TZP, CEC, AM], 1
.6171861963*CEC_0100_0100*CPD_0100_0110*CAZ_0110_0110*TZP_0110_0100*AM_0100_0000
[CPD, CAZ, TZP, CXM, AM], 1
.6171861963*CXM_0100_0100*CPD_0100_0110*CAZ_0110_0110*TZP_0110_0100*AM_0100_0000
[CPD, CAZ, TZP, CRO, AM], 1
.6171861963*CRO_0100_0100*CPD_0100_0110*CAZ_0110_0110*TZP_0110_0100*AM_0100_0000
[CPD, CAZ, TZP, AMC, AM], 1
.6171861963*AMC_0100_0100*CPD_0100_0110*CAZ_0110_0110*TZP_0110_0100*AM_0100_0000
[CPD, CAZ, TZP, CTT, AM], 1
.6171861963*CTT_0100_0100*CPD_0100_0110*CAZ_0110_0110*TZP_0110_0100*AM_0100_0000
[CPD, CPR, AMP, TZP, AM], 1
.6171861963*CPD_0100_0110*AMP_0110_0110*CPR_0110_0110*TZP_0110_0100*AM_0100_0000
[CPD, CPR, CTX, TZP, AM], 1
.6171861963*CPD_0100_0110*CTX_0110_0110*CPR_0110_0110*TZP_0110_0100*AM_0100_0000
[CPD, CPR, CAZ, TZP, AM], 1
.6171861963*CPD_0100_0110*CAZ_0110_0110*CPR_0110_0110*TZP_0110_0100*AM_0100_0000
[CPD, CPR, CPR, TZP, AM], 1
.6171861963*CPD_0100_0110*CPR_0110_0110^2*TZP_0110_0100*AM_0100_0000 [CPD, CPR,
TZP, AM, FEP], 1
.6171861963*CPD_0100_0110*CPR_0110_0110*TZP_0110_0100*AM_0100_0000*FEP_0000_0000
[CPD, CPR, TZP, CEC, AM], 1
.6171861963*CEC_0100_0100*CPD_0100_0110*CPR_0110_0110*TZP_0110_0100*AM_0100_0000
[CPD, CPR, TZP, CXM, AM], 1
.6171861963*CXM_0100_0100*CPD_0100_0110*CPR_0110_0110*TZP_0110_0100*AM_0100_0000
[CPD, CPR, TZP, CRO, AM], 1
.6171861963*CRO_0100_0100*CPD_0100_0110*CPR_0110_0110*TZP_0110_0100*AM_0100_0000
[CPD, CPR, TZP, AMC, AM], 1
.6171861963*AMC_0100_0100*CPD_0100_0110*CPR_0110_0110*TZP_0110_0100*AM_0100_0000
[CPD, CPR, TZP, CTT, AM], 1
.6171861963*CTT_0100_0100*CPD_0100_0110*CPR_0110_0110*TZP_0110_0100*AM_0100_0000
[CPD, TZP, AM, FEP, FEP], 1
.6171861963*CPD_0100_0110*TZP_0110_0100*AM_0100_0000*FEP_0000_0000^2 [CPD, TZP,
CEC, AM, FEP], 1
.6171861963*CEC_0100_0100*CPD_0100_0110*TZP_0110_0100*AM_0100_0000*FEP_0000_0000
[CPD, TZP, CEC, CEC, AM], 1
.6171861963*CEC_0100_0100^2*CPD_0100_0110*TZP_0110_0100*AM_0100_0000 [CPD, TZP,
CEC, CXM, AM], 1
.6171861963*CEC_0100_0100*CXM_0100_0100*CPD_0100_0110*TZP_0110_0100*AM_0100_0000
[CPD, TZP, CEC, CRO, AM], 1
.6171861963*CEC_0100_0100*CRO_0100_0100*CPD_0100_0110*TZP_0110_0100*AM_0100_0000
[CPD, TZP, CEC, AMC, AM], 1
.6171861963*CEC_0100_0100*AMC_0100_0100*CPD_0100_0110*TZP_0110_0100*AM_0100_0000
[CPD, TZP, CEC, CTT, AM], 1
.6171861963*CEC_0100_0100*CTT_0100_0100*CPD_0100_0110*TZP_0110_0100*AM_0100_0000
[CPD, TZP, CTX, TZP, AM], 1
.6171861963*CTX_0100_0110*TZP_0110_0100^2*CPD_0100_0110*AM_0100_0000 [CPD, TZP,
CXM, AM, FEP], 1
.6171861963*CXM_0100_0100*CPD_0100_0110*TZP_0110_0100*AM_0100_0000*FEP_0000_0000
[CPD, TZP, CXM, CEC, AM], 1
.6171861963*CEC_0100_0100*CXM_0100_0100*CPD_0100_0110*TZP_0110_0100*AM_0100_0000
[CPD, TZP, CXM, CXM, AM], 1
.6171861963*CXM_0100_0100^2*CPD_0100_0110*TZP_0110_0100*AM_0100_0000
[CPD, TZP, CXM, CRO, AM], 1
.6171861963*CXM_0100_0100*CRO_0100_0100*CPD_0100_0110*TZP_0110_0100*AM_0100_0000
[CPD, TZP, CXM, AMC, AM], 1
.6171861963*CXM_0100_0100*AMC_0100_0100*CPD_0100_0110*TZP_0110_0100*AM_0100_0000
[CPD, TZP, CXM, CTT, AM], 1
.6171861963*CXM_0100_0100*CTT_0100_0100*CPD_0100_0110*TZP_0110_0100*AM_0100_0000
[CPD, TZP, CRO, AM, FEP], 1
.6171861963*CRO_0100_0100*CPD_0100_0110*TZP_0110_0100*AM_0100_0000*FEP_0000_0000
[CPD, TZP, CRO, CEC, AM], 1
.6171861963*CEC_0100_0100*CRO_0100_0100*CPD_0100_0110*TZP_0110_0100*AM_0100_0000
[CPD, TZP, CRO, CXM, AM], 1
.6171861963*CXM_0100_0100*CRO_0100_0100*CPD_0100_0110*TZP_0110_0100*AM_0100_0000
[CPD, TZP, CRO, CRO, AM], 1
.6171861963*CRO_0100_0100^2*CPD_0100_0110*TZP_0110_0100*AM_0100_0000
[CPD, TZP, CRO, AMC, AM], 1
.6171861963*CRO_0100_0100*AMC_0100_0100*CPD_0100_0110*TZP_0110_0100*AM_0100_0000
[CPD, TZP, CRO, CTT, AM], 1
.6171861963*CRO_0100_0100*CTT_0100_0100*CPD_0100_0110*TZP_0110_0100*AM_0100_0000
[CPD, TZP, AMC, AM, FEP], 1
.6171861963*AMC_0100_0100*CPD_0100_0110*TZP_0110_0100*AM_0100_0000*FEP_0000_0000
[CPD, TZP, AMC, CEC, AM], 1
.6171861963*CEC_0100_0100*AMC_0100_0100*CPD_0100_0110*TZP_0110_0100*AM_0100_0000
[CPD, TZP, AMC, CXM, AM], 1
.6171861963*CXM_0100_0100*AMC_0100_0100*CPD_0100_0110*TZP_0110_0100*AM_0100_0000
[CPD, TZP, AMC, CRO, AM], 1
.6171861963*CRO_0100_0100*AMC_0100_0100*CPD_0100_0110*TZP_0110_0100*AM_0100_0000
[CPD, TZP, AMC, AMC, AM], 1
.6171861963*AMC_0100_0100^2*CPD_0100_0110*TZP_0110_0100*AM_0100_0000 [CPD, TZP,
AMC, CTT, AM], 1
.6171861963*AMC_0100_0100*CTT_0100_0100*CPD_0100_0110*TZP_0110_0100*AM_0100_0000
[CPD, TZP, CTT, AM, FEP], 1
.6171861963*CTT_0100_0100*CPD_0100_0110*TZP_0110_0100*AM_0100_0000*FEP_0000_0000
[CPD, TZP, CTT, CEC, AM], 1
.6171861963*CEC_0100_0100*CTT_0100_0100*CPD_0100_0110*TZP_0110_0100*AM_0100_0000
[CPD, TZP, CTT, CXM, AM], 1
.6171861963*CXM_0100_0100*CTT_0100_0100*CPD_0100_0110*TZP_0110_0100*AM_0100_0000
[CPD, TZP, CTT, CRO, AM], 1
.6171861963*CRO_0100_0100*CTT_0100_0100*CPD_0100_0110*TZP_0110_0100*AM_0100_0000
[CPD, TZP, CTT, AMC, AM], 1
.6171861963*AMC_0100_0100*CTT_0100_0100*CPD_0100_0110*TZP_0110_0100*AM_0100_0000
[CPD, TZP, CTT, CTT, AM], 1
.6171861963*CTT_0100_0100^2*CPD_0100_0110*TZP_0110_0100*AM_0100_0000 [CPD, TZP,
SAM, CTX, AM], 1
.6171861963*SAM_0100_1100*CTX_1100_0100*CPD_0100_0110*TZP_0110_0100*AM_0100_0000
[CPD, TZP, SAM, ZOX, AM], 1
.6171861963*SAM_0100_1100*ZOX_1100_0100*CPD_0100_0110*TZP_0110_0100*AM_0100_0000
[CPD, TZP, SAM, CXM, AM], 1
.6171861963*SAM_0100_1100*CXM_1100_0100*CPD_0100_0110*TZP_0110_0100*AM_0100_0000
[CPD, TZP, CPD, TZP, AM], 1
.6171861963*CPD_0100_0110^2*TZP_0110_0100^2*AM_0100_0000 [CPD, FEP, CAZ, TZP,
AM], 1
.6171861963*CPD_0100_0110*FEP_0110_1110*CAZ_1110_0110*TZP_0110_0100*AM_0100_0000
[CPD, FEP, CPR, TZP, AM], 1
.6171861963*CPD_0100_0110*FEP_0110_1110*CPR_1110_0110*TZP_0110_0100*AM_0100_0000
                                       
[0, 0, 1, 0], .7146233157 = .7146233157, 5 [AM, AM, AM, AM, TZP], 1
.7146233157*AM_0010_0010^4*TZP_0010_0000 [AM, AM, AM, TZP, FEP], 1
.7146233157*AM_0010_0010^3*TZP_0010_0000*FEP_0000_0000 [AM, AM, TZP, FEP, FEP],
1 .7146233157*AM_0010_0010^2*TZP_0010_0000*FEP_0000_0000^2 [AM, TZP, FEP, FEP,
FEP], 1 .7146233157*AM_0010_0010*TZP_0010_0000*FEP_0000_0000^3 [TZP, FEP, FEP,
FEP, FEP], 1 .7146233157*TZP_0010_0000*FEP_0000_0000^4
                                       
[0, 0, 0, 1], .7263697421 = .7263697421, 2
[AM, CTX, TZP, CTT, CPR], 4
0.2886377253e-3*AM_0001_1001*CTX_1001_1011*TZP_1011_0011*CTT_0011_0001*CPR_0001_
0000
.4153858935*CPR_1000_0000*AM_0001_1001*CTX_1001_1000*TZP_1000_1000*CTT_1000_1000
.3013148234*CPR_1000_0000*AM_0001_1001*CTX_1001_1011*TZP_1011_1001*CTT_1001_1000
0.9380387536e-2*CPR_1000_0000*AM_0001_1001*CTX_1001_1011*TZP_1011_1010*CTT_1010_
1000 [SAM, CTX, TZP, CTT, CPR], 4
.4153858935*CPR_1000_0000*SAM_0001_1001*CTX_1001_1000*TZP_1000_1000*CTT_1000_100
0
.3013148234*CPR_1000_0000*SAM_0001_1001*CTX_1001_1011*TZP_1011_1001*CTT_1001_100
0
0.9380387536e-2*CPR_1000_0000*SAM_0001_1001*CTX_1001_1011*TZP_1011_1010*CTT_1010
_1000
0.2886377253e-3*SAM_0001_1001*CTX_1001_1011*TZP_1011_0011*CTT_0011_0001*CPR_0001
_0000
                                       
[1, 1, 0, 0], .6171861963 = .6171861963, 657 [CTX, AM, FEP, FEP, FEP], 1
.6171861963*CTX_1100_0100*AM_0100_0000*FEP_0000_0000^3 [CTX, CEC, AM, FEP, FEP],
1 .6171861963*CTX_1100_0100*CEC_0100_0100*AM_0100_0000*FEP_0000_0000^2 [CTX,
CEC, CEC, AM, FEP], 1
.6171861963*CTX_1100_0100*CEC_0100_0100^2*AM_0100_0000*FEP_0000_0000 [CTX, CEC,
CEC, CEC, AM], 1 .6171861963*CTX_1100_0100*CEC_0100_0100^3*AM_0100_0000 [CTX,
CEC, CEC, CXM, AM], 1
.6171861963*CTX_1100_0100*CEC_0100_0100^2*CXM_0100_0100*AM_0100_0000
[CTX, CEC, CEC, CRO, AM], 1
.6171861963*CTX_1100_0100*CEC_0100_0100^2*CRO_0100_0100*AM_0100_0000 [CTX, CEC,
CEC, AMC, AM], 1
.6171861963*CTX_1100_0100*CEC_0100_0100^2*AMC_0100_0100*AM_0100_0000 [CTX, CEC,
CEC, CTT, AM], 1
.6171861963*CTX_1100_0100*CEC_0100_0100^2*CTT_0100_0100*AM_0100_0000 [CTX, CEC,
CTX, TZP, AM], 1
.6171861963*CTX_1100_0100*CEC_0100_0100*CTX_0100_0110*TZP_0110_0100*AM_0100_0000
[CTX, CEC, CXM, AM, FEP], 1
.6171861963*CTX_1100_0100*CEC_0100_0100*CXM_0100_0100*AM_0100_0000*FEP_0000_0000
[CTX, CEC, CXM, CEC, AM], 1
.6171861963*CTX_1100_0100*CEC_0100_0100^2*CXM_0100_0100*AM_0100_0000
[CTX, CEC, CXM, CXM, AM], 1
.6171861963*CTX_1100_0100*CEC_0100_0100*CXM_0100_0100^2*AM_0100_0000 [CTX, CEC,
CXM, CRO, AM], 1
.6171861963*CTX_1100_0100*CEC_0100_0100*CXM_0100_0100*CRO_0100_0100*AM_0100_0000
[CTX, CEC, CXM, AMC, AM], 1
.6171861963*CTX_1100_0100*CEC_0100_0100*CXM_0100_0100*AMC_0100_0100*AM_0100_0000
[CTX, CEC, CXM, CTT, AM], 1
.6171861963*CTX_1100_0100*CEC_0100_0100*CXM_0100_0100*CTT_0100_0100*AM_0100_0000
[CTX, CEC, CRO, AM, FEP], 1
.6171861963*CTX_1100_0100*CEC_0100_0100*CRO_0100_0100*AM_0100_0000*FEP_0000_0000
[CTX, CEC, CRO, CEC, AM], 1
.6171861963*CTX_1100_0100*CEC_0100_0100^2*CRO_0100_0100*AM_0100_0000 [CTX, CEC,
CRO, CXM, AM], 1
.6171861963*CTX_1100_0100*CEC_0100_0100*CXM_0100_0100*CRO_0100_0100*AM_0100_0000
[CTX, CEC, CRO, CRO, AM], 1
.6171861963*CTX_1100_0100*CEC_0100_0100*CRO_0100_0100^2*AM_0100_0000
[CTX, CEC, CRO, AMC, AM], 1
.6171861963*CTX_1100_0100*CEC_0100_0100*CRO_0100_0100*AMC_0100_0100*AM_0100_0000
[CTX, CEC, CRO, CTT, AM], 1
.6171861963*CTX_1100_0100*CEC_0100_0100*CRO_0100_0100*CTT_0100_0100*AM_0100_0000
[CTX, CEC, AMC, AM, FEP], 1
.6171861963*CTX_1100_0100*CEC_0100_0100*AMC_0100_0100*AM_0100_0000*FEP_0000_0000
[CTX, CEC, AMC, CEC, AM], 1
.6171861963*CTX_1100_0100*CEC_0100_0100^2*AMC_0100_0100*AM_0100_0000 [CTX, CEC,
AMC, CXM, AM], 1
.6171861963*CTX_1100_0100*CEC_0100_0100*CXM_0100_0100*AMC_0100_0100*AM_0100_0000
[CTX, CEC, AMC, CRO, AM], 1
.6171861963*CTX_1100_0100*CEC_0100_0100*CRO_0100_0100*AMC_0100_0100*AM_0100_0000
[CTX, CEC, AMC, AMC, AM], 1
.6171861963*CTX_1100_0100*CEC_0100_0100*AMC_0100_0100^2*AM_0100_0000
[CTX, CEC, AMC, CTT, AM], 1
.6171861963*CTX_1100_0100*CEC_0100_0100*AMC_0100_0100*CTT_0100_0100*AM_0100_0000
[CTX, CEC, CTT, AM, FEP], 1
.6171861963*CTX_1100_0100*CEC_0100_0100*CTT_0100_0100*AM_0100_0000*FEP_0000_0000
[CTX, CEC, CTT, CEC, AM], 1
.6171861963*CTX_1100_0100*CEC_0100_0100^2*CTT_0100_0100*AM_0100_0000 [CTX, CEC,
CTT, CXM, AM], 1
.6171861963*CTX_1100_0100*CEC_0100_0100*CXM_0100_0100*CTT_0100_0100*AM_0100_0000
[CTX, CEC, CTT, CRO, AM], 1
.6171861963*CTX_1100_0100*CEC_0100_0100*CRO_0100_0100*CTT_0100_0100*AM_0100_0000
[CTX, CEC, CTT, AMC, AM], 1
.6171861963*CTX_1100_0100*CEC_0100_0100*AMC_0100_0100*CTT_0100_0100*AM_0100_0000
[CTX, CEC, CTT, CTT, AM], 1
.6171861963*CTX_1100_0100*CEC_0100_0100*CTT_0100_0100^2*AM_0100_0000 [CTX, CEC,
SAM, CTX, AM], 1
.6171861963*CTX_1100_0100^2*CEC_0100_0100*SAM_0100_1100*AM_0100_0000 [CTX, CEC,
SAM, ZOX, AM], 1
.6171861963*CTX_1100_0100*CEC_0100_0100*SAM_0100_1100*ZOX_1100_0100*AM_0100_0000
[CTX, CEC, SAM, CXM, AM], 1
.6171861963*CTX_1100_0100*CEC_0100_0100*SAM_0100_1100*CXM_1100_0100*AM_0100_0000
[CTX, CEC, CPD, TZP, AM], 1
.6171861963*CTX_1100_0100*CEC_0100_0100*CPD_0100_0110*TZP_0110_0100*AM_0100_0000
[CTX, CTX, AMP, TZP, AM], 1
.6171861963*CTX_1100_0100*CTX_0100_0110*AMP_0110_0110*TZP_0110_0100*AM_0100_0000
[CTX, CTX, CTX, TZP, AM], 1
.6171861963*CTX_1100_0100*CTX_0100_0110*CTX_0110_0110*TZP_0110_0100*AM_0100_0000
[CTX, CTX, CAZ, TZP, AM], 1
.6171861963*CTX_1100_0100*CTX_0100_0110*CAZ_0110_0110*TZP_0110_0100*AM_0100_0000
[CTX, CTX, CPR, TZP, AM], 1
.6171861963*CTX_1100_0100*CTX_0100_0110*CPR_0110_0110*TZP_0110_0100*AM_0100_0000
[CTX, CTX, TZP, AM, FEP], 1
.6171861963*CTX_1100_0100*CTX_0100_0110*TZP_0110_0100*AM_0100_0000*FEP_0000_0000
[CTX, CTX, TZP, CEC, AM], 1
.6171861963*CTX_1100_0100*CEC_0100_0100*CTX_0100_0110*TZP_0110_0100*AM_0100_0000
[CTX, CTX, TZP, CXM, AM], 1
.6171861963*CTX_1100_0100*CTX_0100_0110*TZP_0110_0100*CXM_0100_0100*AM_0100_0000
[CTX, CTX, TZP, CRO, AM], 1
.6171861963*CTX_1100_0100*CTX_0100_0110*TZP_0110_0100*CRO_0100_0100*AM_0100_0000
[CTX, CTX, TZP, AMC, AM], 1
.6171861963*CTX_1100_0100*CTX_0100_0110*TZP_0110_0100*AMC_0100_0100*AM_0100_0000
[CTX, CTX, TZP, CTT, AM], 1
.6171861963*CTX_1100_0100*CTX_0100_0110*TZP_0110_0100*CTT_0100_0100*AM_0100_0000
[CTX, CXM, AM, FEP, FEP], 1
.6171861963*CTX_1100_0100*CXM_0100_0100*AM_0100_0000*FEP_0000_0000^2 [CTX, CXM,
CEC, AM, FEP], 1
.6171861963*CTX_1100_0100*CEC_0100_0100*CXM_0100_0100*AM_0100_0000*FEP_0000_0000
[CTX, CXM, CEC, CEC, AM], 1
.6171861963*CTX_1100_0100*CEC_0100_0100^2*CXM_0100_0100*AM_0100_0000 [CTX, CXM,
CEC, CXM, AM], 1
.6171861963*CTX_1100_0100*CEC_0100_0100*CXM_0100_0100^2*AM_0100_0000 [CTX, CXM,
CEC, CRO, AM], 1
.6171861963*CTX_1100_0100*CEC_0100_0100*CXM_0100_0100*CRO_0100_0100*AM_0100_0000
[CTX, CXM, CEC, AMC, AM], 1
.6171861963*CTX_1100_0100*CEC_0100_0100*CXM_0100_0100*AMC_0100_0100*AM_0100_0000
[CTX, CXM, CEC, CTT, AM], 1
.6171861963*CTX_1100_0100*CEC_0100_0100*CXM_0100_0100*CTT_0100_0100*AM_0100_0000
[CTX, CXM, CTX, TZP, AM], 1
.6171861963*CTX_1100_0100*CTX_0100_0110*TZP_0110_0100*CXM_0100_0100*AM_0100_0000
[CTX, CXM, CXM, AM, FEP], 1
.6171861963*CTX_1100_0100*CXM_0100_0100^2*AM_0100_0000*FEP_0000_0000 [CTX, CXM,
CXM, CEC, AM], 1
.6171861963*CTX_1100_0100*CEC_0100_0100*CXM_0100_0100^2*AM_0100_0000 [CTX, CXM,
CXM, CXM, AM], 1 .6171861963*CTX_1100_0100*CXM_0100_0100^3*AM_0100_0000 [CTX,
CXM, CXM, CRO, AM], 1
.6171861963*CTX_1100_0100*CXM_0100_0100^2*CRO_0100_0100*AM_0100_0000 [CTX, CXM,
CXM, AMC, AM], 1
.6171861963*CTX_1100_0100*CXM_0100_0100^2*AMC_0100_0100*AM_0100_0000
[CTX, CXM, CXM, CTT, AM], 1
.6171861963*CTX_1100_0100*CXM_0100_0100^2*CTT_0100_0100*AM_0100_0000 [CTX, CXM,
CRO, AM, FEP], 1
.6171861963*CTX_1100_0100*CXM_0100_0100*CRO_0100_0100*AM_0100_0000*FEP_0000_0000
[CTX, CXM, CRO, CEC, AM], 1
.6171861963*CTX_1100_0100*CEC_0100_0100*CXM_0100_0100*CRO_0100_0100*AM_0100_0000
[CTX, CXM, CRO, CXM, AM], 1
.6171861963*CTX_1100_0100*CXM_0100_0100^2*CRO_0100_0100*AM_0100_0000 [CTX, CXM,
CRO, CRO, AM], 1
.6171861963*CTX_1100_0100*CXM_0100_0100*CRO_0100_0100^2*AM_0100_0000 [CTX, CXM,
CRO, AMC, AM], 1
.6171861963*CTX_1100_0100*CXM_0100_0100*CRO_0100_0100*AMC_0100_0100*AM_0100_0000
[CTX, CXM, CRO, CTT, AM], 1
.6171861963*CTX_1100_0100*CXM_0100_0100*CRO_0100_0100*CTT_0100_0100*AM_0100_0000
[CTX, CXM, AMC, AM, FEP], 1
.6171861963*CTX_1100_0100*CXM_0100_0100*AMC_0100_0100*AM_0100_0000*FEP_0000_0000
[CTX, CXM, AMC, CEC, AM], 1
.6171861963*CTX_1100_0100*CEC_0100_0100*CXM_0100_0100*AMC_0100_0100*AM_0100_0000
[CTX, CXM, AMC, CXM, AM], 1
.6171861963*CTX_1100_0100*CXM_0100_0100^2*AMC_0100_0100*AM_0100_0000 [CTX, CXM,
AMC, CRO, AM], 1
.6171861963*CTX_1100_0100*CXM_0100_0100*CRO_0100_0100*AMC_0100_0100*AM_0100_0000
[CTX, CXM, AMC, AMC, AM], 1
.6171861963*CTX_1100_0100*CXM_0100_0100*AMC_0100_0100^2*AM_0100_0000
[CTX, CXM, AMC, CTT, AM], 1
.6171861963*CTX_1100_0100*CXM_0100_0100*AMC_0100_0100*CTT_0100_0100*AM_0100_0000
[CTX, CXM, CTT, AM, FEP], 1
.6171861963*CTX_1100_0100*CXM_0100_0100*CTT_0100_0100*AM_0100_0000*FEP_0000_0000
[CTX, CXM, CTT, CEC, AM], 1
.6171861963*CTX_1100_0100*CEC_0100_0100*CXM_0100_0100*CTT_0100_0100*AM_0100_0000
[CTX, CXM, CTT, CXM, AM], 1
.6171861963*CTX_1100_0100*CXM_0100_0100^2*CTT_0100_0100*AM_0100_0000 [CTX, CXM,
CTT, CRO, AM], 1
.6171861963*CTX_1100_0100*CXM_0100_0100*CRO_0100_0100*CTT_0100_0100*AM_0100_0000
[CTX, CXM, CTT, AMC, AM], 1
.6171861963*CTX_1100_0100*CXM_0100_0100*AMC_0100_0100*CTT_0100_0100*AM_0100_0000
[CTX, CXM, CTT, CTT, AM], 1
.6171861963*CTX_1100_0100*CXM_0100_0100*CTT_0100_0100^2*AM_0100_0000
[CTX, CXM, SAM, CTX, AM], 1
.6171861963*CTX_1100_0100^2*CXM_0100_0100*SAM_0100_1100*AM_0100_0000 [CTX, CXM,
SAM, ZOX, AM], 1
.6171861963*CTX_1100_0100*CXM_0100_0100*SAM_0100_1100*ZOX_1100_0100*AM_0100_0000
[CTX, CXM, SAM, CXM, AM], 1
.6171861963*CTX_1100_0100*CXM_0100_0100*SAM_0100_1100*CXM_1100_0100*AM_0100_0000
[CTX, CXM, CPD, TZP, AM], 1
.6171861963*CTX_1100_0100*CXM_0100_0100*CPD_0100_0110*TZP_0110_0100*AM_0100_0000
[CTX, CRO, AM, FEP, FEP], 1
.6171861963*CTX_1100_0100*CRO_0100_0100*AM_0100_0000*FEP_0000_0000^2 [CTX, CRO,
CEC, AM, FEP], 1
.6171861963*CTX_1100_0100*CEC_0100_0100*CRO_0100_0100*AM_0100_0000*FEP_0000_0000
[CTX, CRO, CEC, CEC, AM], 1
.6171861963*CTX_1100_0100*CEC_0100_0100^2*CRO_0100_0100*AM_0100_0000
[CTX, CRO, CEC, CXM, AM], 1
.6171861963*CTX_1100_0100*CEC_0100_0100*CXM_0100_0100*CRO_0100_0100*AM_0100_0000
[CTX, CRO, CEC, CRO, AM], 1
.6171861963*CTX_1100_0100*CEC_0100_0100*CRO_0100_0100^2*AM_0100_0000 [CTX, CRO,
CEC, AMC, AM], 1
.6171861963*CTX_1100_0100*CEC_0100_0100*CRO_0100_0100*AMC_0100_0100*AM_0100_0000
[CTX, CRO, CEC, CTT, AM], 1
.6171861963*CTX_1100_0100*CEC_0100_0100*CRO_0100_0100*CTT_0100_0100*AM_0100_0000
[CTX, CRO, CTX, TZP, AM], 1
.6171861963*CTX_1100_0100*CTX_0100_0110*TZP_0110_0100*CRO_0100_0100*AM_0100_0000
[CTX, CRO, CXM, AM, FEP], 1
.6171861963*CTX_1100_0100*CXM_0100_0100*CRO_0100_0100*AM_0100_0000*FEP_0000_0000
[CTX, CRO, CXM, CEC, AM], 1
.6171861963*CTX_1100_0100*CEC_0100_0100*CXM_0100_0100*CRO_0100_0100*AM_0100_0000
[CTX, CRO, CXM, CXM, AM], 1
.6171861963*CTX_1100_0100*CXM_0100_0100^2*CRO_0100_0100*AM_0100_0000 [CTX, CRO,
CXM, CRO, AM], 1
.6171861963*CTX_1100_0100*CXM_0100_0100*CRO_0100_0100^2*AM_0100_0000 [CTX, CRO,
CXM, AMC, AM], 1
.6171861963*CTX_1100_0100*CXM_0100_0100*CRO_0100_0100*AMC_0100_0100*AM_0100_0000
[CTX, CRO, CXM, CTT, AM], 1
.6171861963*CTX_1100_0100*CXM_0100_0100*CRO_0100_0100*CTT_0100_0100*AM_0100_0000
[CTX, CRO, CRO, AM, FEP], 1
.6171861963*CTX_1100_0100*CRO_0100_0100^2*AM_0100_0000*FEP_0000_0000 [CTX, CRO,
CRO, CEC, AM], 1
.6171861963*CTX_1100_0100*CEC_0100_0100*CRO_0100_0100^2*AM_0100_0000 [CTX, CRO,
CRO, CXM, AM], 1
.6171861963*CTX_1100_0100*CXM_0100_0100*CRO_0100_0100^2*AM_0100_0000
[CTX, CRO, CRO, CRO, AM], 1
.6171861963*CTX_1100_0100*CRO_0100_0100^3*AM_0100_0000 [CTX, CRO, CRO, AMC, AM],
1 .6171861963*CTX_1100_0100*CRO_0100_0100^2*AMC_0100_0100*AM_0100_0000 [CTX,
CRO, CRO, CTT, AM], 1
.6171861963*CTX_1100_0100*CRO_0100_0100^2*CTT_0100_0100*AM_0100_0000 [CTX, CRO,
AMC, AM, FEP], 1
.6171861963*CTX_1100_0100*CRO_0100_0100*AMC_0100_0100*AM_0100_0000*FEP_0000_0000
[CTX, CRO, AMC, CEC, AM], 1
.6171861963*CTX_1100_0100*CEC_0100_0100*CRO_0100_0100*AMC_0100_0100*AM_0100_0000
[CTX, CRO, AMC, CXM, AM], 1
.6171861963*CTX_1100_0100*CXM_0100_0100*CRO_0100_0100*AMC_0100_0100*AM_0100_0000
[CTX, CRO, AMC, CRO, AM], 1
.6171861963*CTX_1100_0100*CRO_0100_0100^2*AMC_0100_0100*AM_0100_0000
[CTX, CRO, AMC, AMC, AM], 1
.6171861963*CTX_1100_0100*CRO_0100_0100*AMC_0100_0100^2*AM_0100_0000 [CTX, CRO,
AMC, CTT, AM], 1
.6171861963*CTX_1100_0100*CRO_0100_0100*AMC_0100_0100*CTT_0100_0100*AM_0100_0000
[CTX, CRO, CTT, AM, FEP], 1
.6171861963*CTX_1100_0100*CRO_0100_0100*CTT_0100_0100*AM_0100_0000*FEP_0000_0000
[CTX, CRO, CTT, CEC, AM], 1
.6171861963*CTX_1100_0100*CEC_0100_0100*CRO_0100_0100*CTT_0100_0100*AM_0100_0000
[CTX, CRO, CTT, CXM, AM], 1
.6171861963*CTX_1100_0100*CXM_0100_0100*CRO_0100_0100*CTT_0100_0100*AM_0100_0000
[CTX, CRO, CTT, CRO, AM], 1
.6171861963*CTX_1100_0100*CRO_0100_0100^2*CTT_0100_0100*AM_0100_0000
[CTX, CRO, CTT, AMC, AM], 1
.6171861963*CTX_1100_0100*CRO_0100_0100*AMC_0100_0100*CTT_0100_0100*AM_0100_0000
[CTX, CRO, CTT, CTT, AM], 1
.6171861963*CTX_1100_0100*CRO_0100_0100*CTT_0100_0100^2*AM_0100_0000 [CTX, CRO,
SAM, CTX, AM], 1
.6171861963*CTX_1100_0100^2*CRO_0100_0100*SAM_0100_1100*AM_0100_0000 [CTX, CRO,
SAM, ZOX, AM], 1
.6171861963*CTX_1100_0100*CRO_0100_0100*SAM_0100_1100*ZOX_1100_0100*AM_0100_0000
[CTX, CRO, SAM, CXM, AM], 1
.6171861963*CTX_1100_0100*CRO_0100_0100*SAM_0100_1100*CXM_1100_0100*AM_0100_0000
[CTX, CRO, CPD, TZP, AM], 1
.6171861963*CTX_1100_0100*CRO_0100_0100*CPD_0100_0110*TZP_0110_0100*AM_0100_0000
[CTX, AMC, AM, FEP, FEP], 1
.6171861963*CTX_1100_0100*AMC_0100_0100*AM_0100_0000*FEP_0000_0000^2
[CTX, AMC, CEC, AM, FEP], 1
.6171861963*CTX_1100_0100*CEC_0100_0100*AMC_0100_0100*AM_0100_0000*FEP_0000_0000
[CTX, AMC, CEC, CEC, AM], 1
.6171861963*CTX_1100_0100*CEC_0100_0100^2*AMC_0100_0100*AM_0100_0000 [CTX, AMC,
CEC, CXM, AM], 1
.6171861963*CTX_1100_0100*CEC_0100_0100*CXM_0100_0100*AMC_0100_0100*AM_0100_0000
[CTX, AMC, CEC, CRO, AM], 1
.6171861963*CTX_1100_0100*CEC_0100_0100*CRO_0100_0100*AMC_0100_0100*AM_0100_0000
[CTX, AMC, CEC, AMC, AM], 1
.6171861963*CTX_1100_0100*CEC_0100_0100*AMC_0100_0100^2*AM_0100_0000 [CTX, AMC,
CEC, CTT, AM], 1
.6171861963*CTX_1100_0100*CEC_0100_0100*AMC_0100_0100*CTT_0100_0100*AM_0100_0000
[CTX, AMC, CTX, TZP, AM], 1
.6171861963*CTX_1100_0100*CTX_0100_0110*TZP_0110_0100*AMC_0100_0100*AM_0100_0000
[CTX, AMC, CXM, AM, FEP], 1
.6171861963*CTX_1100_0100*CXM_0100_0100*AMC_0100_0100*AM_0100_0000*FEP_0000_0000
[CTX, AMC, CXM, CEC, AM], 1
.6171861963*CTX_1100_0100*CEC_0100_0100*CXM_0100_0100*AMC_0100_0100*AM_0100_0000
[CTX, AMC, CXM, CXM, AM], 1
.6171861963*CTX_1100_0100*CXM_0100_0100^2*AMC_0100_0100*AM_0100_0000 [CTX, AMC,
CXM, CRO, AM], 1
.6171861963*CTX_1100_0100*CXM_0100_0100*CRO_0100_0100*AMC_0100_0100*AM_0100_0000
[CTX, AMC, CXM, AMC, AM], 1
.6171861963*CTX_1100_0100*CXM_0100_0100*AMC_0100_0100^2*AM_0100_0000 [CTX, AMC,
CXM, CTT, AM], 1
.6171861963*CTX_1100_0100*CXM_0100_0100*AMC_0100_0100*CTT_0100_0100*AM_0100_0000
[CTX, AMC, CRO, AM, FEP], 1
.6171861963*CTX_1100_0100*CRO_0100_0100*AMC_0100_0100*AM_0100_0000*FEP_0000_0000
[CTX, AMC, CRO, CEC, AM], 1
.6171861963*CTX_1100_0100*CEC_0100_0100*CRO_0100_0100*AMC_0100_0100*AM_0100_0000
[CTX, AMC, CRO, CXM, AM], 1
.6171861963*CTX_1100_0100*CXM_0100_0100*CRO_0100_0100*AMC_0100_0100*AM_0100_0000
[CTX, AMC, CRO, CRO, AM], 1
.6171861963*CTX_1100_0100*CRO_0100_0100^2*AMC_0100_0100*AM_0100_0000 [CTX, AMC,
CRO, AMC, AM], 1
.6171861963*CTX_1100_0100*CRO_0100_0100*AMC_0100_0100^2*AM_0100_0000 [CTX, AMC,
CRO, CTT, AM], 1
.6171861963*CTX_1100_0100*CRO_0100_0100*AMC_0100_0100*CTT_0100_0100*AM_0100_0000
[CTX, AMC, AMC, AM, FEP], 1
.6171861963*CTX_1100_0100*AMC_0100_0100^2*AM_0100_0000*FEP_0000_0000
[CTX, AMC, AMC, CEC, AM], 1
.6171861963*CTX_1100_0100*CEC_0100_0100*AMC_0100_0100^2*AM_0100_0000 [CTX, AMC,
AMC, CXM, AM], 1
.6171861963*CTX_1100_0100*CXM_0100_0100*AMC_0100_0100^2*AM_0100_0000 [CTX, AMC,
AMC, CRO, AM], 1
.6171861963*CTX_1100_0100*CRO_0100_0100*AMC_0100_0100^2*AM_0100_0000 [CTX, AMC,
AMC, AMC, AM], 1 .6171861963*CTX_1100_0100*AMC_0100_0100^3*AM_0100_0000 [CTX,
AMC, AMC, CTT, AM], 1
.6171861963*CTX_1100_0100*AMC_0100_0100^2*CTT_0100_0100*AM_0100_0000 [CTX, AMC,
CTT, AM, FEP], 1
.6171861963*CTX_1100_0100*AMC_0100_0100*CTT_0100_0100*AM_0100_0000*FEP_0000_0000
[CTX, AMC, CTT, CEC, AM], 1
.6171861963*CTX_1100_0100*CEC_0100_0100*AMC_0100_0100*CTT_0100_0100*AM_0100_0000
[CTX, AMC, CTT, CXM, AM], 1
.6171861963*CTX_1100_0100*CXM_0100_0100*AMC_0100_0100*CTT_0100_0100*AM_0100_0000
[CTX, AMC, CTT, CRO, AM], 1
.6171861963*CTX_1100_0100*CRO_0100_0100*AMC_0100_0100*CTT_0100_0100*AM_0100_0000
[CTX, AMC, CTT, AMC, AM], 1
.6171861963*CTX_1100_0100*AMC_0100_0100^2*CTT_0100_0100*AM_0100_0000 [CTX, AMC,
CTT, CTT, AM], 1
.6171861963*CTX_1100_0100*AMC_0100_0100*CTT_0100_0100^2*AM_0100_0000 [CTX, AMC,
SAM, CTX, AM], 1
.6171861963*CTX_1100_0100^2*AMC_0100_0100*SAM_0100_1100*AM_0100_0000 [CTX, AMC,
SAM, ZOX, AM], 1
.6171861963*CTX_1100_0100*AMC_0100_0100*SAM_0100_1100*ZOX_1100_0100*AM_0100_0000
[CTX, AMC, SAM, CXM, AM], 1
.6171861963*CTX_1100_0100*AMC_0100_0100*SAM_0100_1100*CXM_1100_0100*AM_0100_0000
[CTX, AMC, CPD, TZP, AM], 1
.6171861963*CTX_1100_0100*AMC_0100_0100*CPD_0100_0110*TZP_0110_0100*AM_0100_0000
[CTX, CTT, AM, FEP, FEP], 1
.6171861963*CTX_1100_0100*CTT_0100_0100*AM_0100_0000*FEP_0000_0000^2 [CTX, CTT,
CEC, AM, FEP], 1
.6171861963*CTX_1100_0100*CEC_0100_0100*CTT_0100_0100*AM_0100_0000*FEP_0000_0000
[CTX, CTT, CEC, CEC, AM], 1
.6171861963*CTX_1100_0100*CEC_0100_0100^2*CTT_0100_0100*AM_0100_0000 [CTX, CTT,
CEC, CXM, AM], 1
.6171861963*CTX_1100_0100*CEC_0100_0100*CXM_0100_0100*CTT_0100_0100*AM_0100_0000
[CTX, CTT, CEC, CRO, AM], 1
.6171861963*CTX_1100_0100*CEC_0100_0100*CRO_0100_0100*CTT_0100_0100*AM_0100_0000
[CTX, CTT, CEC, AMC, AM], 1
.6171861963*CTX_1100_0100*CEC_0100_0100*AMC_0100_0100*CTT_0100_0100*AM_0100_0000
[CTX, CTT, CEC, CTT, AM], 1
.6171861963*CTX_1100_0100*CEC_0100_0100*CTT_0100_0100^2*AM_0100_0000 [CTX, CTT,
CTX, TZP, AM], 1
.6171861963*CTX_1100_0100*CTX_0100_0110*TZP_0110_0100*CTT_0100_0100*AM_0100_0000
[CTX, CTT, CXM, AM, FEP], 1
.6171861963*CTX_1100_0100*CXM_0100_0100*CTT_0100_0100*AM_0100_0000*FEP_0000_0000
[CTX, CTT, CXM, CEC, AM], 1
.6171861963*CTX_1100_0100*CEC_0100_0100*CXM_0100_0100*CTT_0100_0100*AM_0100_0000
[CTX, CTT, CXM, CXM, AM], 1
.6171861963*CTX_1100_0100*CXM_0100_0100^2*CTT_0100_0100*AM_0100_0000 [CTX, CTT,
CXM, CRO, AM], 1
.6171861963*CTX_1100_0100*CXM_0100_0100*CRO_0100_0100*CTT_0100_0100*AM_0100_0000
[CTX, CTT, CXM, AMC, AM], 1
.6171861963*CTX_1100_0100*CXM_0100_0100*AMC_0100_0100*CTT_0100_0100*AM_0100_0000
[CTX, CTT, CXM, CTT, AM], 1
.6171861963*CTX_1100_0100*CXM_0100_0100*CTT_0100_0100^2*AM_0100_0000 [CTX, CTT,
CRO, AM, FEP], 1
.6171861963*CTX_1100_0100*CRO_0100_0100*CTT_0100_0100*AM_0100_0000*FEP_0000_0000
[CTX, CTT, CRO, CEC, AM], 1
.6171861963*CTX_1100_0100*CEC_0100_0100*CRO_0100_0100*CTT_0100_0100*AM_0100_0000
[CTX, CTT, CRO, CXM, AM], 1
.6171861963*CTX_1100_0100*CXM_0100_0100*CRO_0100_0100*CTT_0100_0100*AM_0100_0000
[CTX, CTT, CRO, CRO, AM], 1
.6171861963*CTX_1100_0100*CRO_0100_0100^2*CTT_0100_0100*AM_0100_0000 [CTX, CTT,
CRO, AMC, AM], 1
.6171861963*CTX_1100_0100*CRO_0100_0100*AMC_0100_0100*CTT_0100_0100*AM_0100_0000
[CTX, CTT, CRO, CTT, AM], 1
.6171861963*CTX_1100_0100*CRO_0100_0100*CTT_0100_0100^2*AM_0100_0000 [CTX, CTT,
AMC, AM, FEP], 1
.6171861963*CTX_1100_0100*AMC_0100_0100*CTT_0100_0100*AM_0100_0000*FEP_0000_0000
[CTX, CTT, AMC, CEC, AM], 1
.6171861963*CTX_1100_0100*CEC_0100_0100*AMC_0100_0100*CTT_0100_0100*AM_0100_0000
[CTX, CTT, AMC, CXM, AM], 1
.6171861963*CTX_1100_0100*CXM_0100_0100*AMC_0100_0100*CTT_0100_0100*AM_0100_0000
[CTX, CTT, AMC, CRO, AM], 1
.6171861963*CTX_1100_0100*CRO_0100_0100*AMC_0100_0100*CTT_0100_0100*AM_0100_0000
[CTX, CTT, AMC, AMC, AM], 1
.6171861963*CTX_1100_0100*AMC_0100_0100^2*CTT_0100_0100*AM_0100_0000 [CTX, CTT,
AMC, CTT, AM], 1
.6171861963*CTX_1100_0100*AMC_0100_0100*CTT_0100_0100^2*AM_0100_0000 [CTX, CTT,
CTT, AM, FEP], 1
.6171861963*CTX_1100_0100*CTT_0100_0100^2*AM_0100_0000*FEP_0000_0000 [CTX, CTT,
CTT, CEC, AM], 1
.6171861963*CTX_1100_0100*CEC_0100_0100*CTT_0100_0100^2*AM_0100_0000 [CTX, CTT,
CTT, CXM, AM], 1
.6171861963*CTX_1100_0100*CXM_0100_0100*CTT_0100_0100^2*AM_0100_0000
[CTX, CTT, CTT, CRO, AM], 1
.6171861963*CTX_1100_0100*CRO_0100_0100*CTT_0100_0100^2*AM_0100_0000 [CTX, CTT,
CTT, AMC, AM], 1
.6171861963*CTX_1100_0100*AMC_0100_0100*CTT_0100_0100^2*AM_0100_0000 [CTX, CTT,
CTT, CTT, AM], 1 .6171861963*CTX_1100_0100*CTT_0100_0100^3*AM_0100_0000 [CTX,
CTT, SAM, CTX, AM], 1
.6171861963*CTX_1100_0100^2*CTT_0100_0100*SAM_0100_1100*AM_0100_0000 [CTX, CTT,
SAM, ZOX, AM], 1
.6171861963*CTX_1100_0100*CTT_0100_0100*SAM_0100_1100*ZOX_1100_0100*AM_0100_0000
[CTX, CTT, SAM, CXM, AM], 1
.6171861963*CTX_1100_0100*CTT_0100_0100*SAM_0100_1100*CXM_1100_0100*AM_0100_0000
[CTX, CTT, CPD, TZP, AM], 1
.6171861963*CTX_1100_0100*CTT_0100_0100*CPD_0100_0110*TZP_0110_0100*AM_0100_0000
[CTX, SAM, CTX, AM, FEP], 1
.6171861963*CTX_1100_0100^2*SAM_0100_1100*AM_0100_0000*FEP_0000_0000 [CTX, SAM,
CTX, CEC, AM], 1
.6171861963*CTX_1100_0100^2*CEC_0100_0100*SAM_0100_1100*AM_0100_0000 [CTX, SAM,
CTX, CXM, AM], 1
.6171861963*CTX_1100_0100^2*CXM_0100_0100*SAM_0100_1100*AM_0100_0000 [CTX, SAM,
CTX, CRO, AM], 1
.6171861963*CTX_1100_0100^2*CRO_0100_0100*SAM_0100_1100*AM_0100_0000 [CTX, SAM,
CTX, AMC, AM], 1
.6171861963*CTX_1100_0100^2*AMC_0100_0100*SAM_0100_1100*AM_0100_0000 [CTX, SAM,
CTX, CTT, AM], 1
.6171861963*CTX_1100_0100^2*CTT_0100_0100*SAM_0100_1100*AM_0100_0000
[CTX, SAM, ZOX, AM, FEP], 1
.6171861963*CTX_1100_0100*SAM_0100_1100*ZOX_1100_0100*AM_0100_0000*FEP_0000_0000
[CTX, SAM, ZOX, CEC, AM], 1
.6171861963*CTX_1100_0100*CEC_0100_0100*SAM_0100_1100*ZOX_1100_0100*AM_0100_0000
[CTX, SAM, ZOX, CXM, AM], 1
.6171861963*CTX_1100_0100*CXM_0100_0100*SAM_0100_1100*ZOX_1100_0100*AM_0100_0000
[CTX, SAM, ZOX, CRO, AM], 1
.6171861963*CTX_1100_0100*CRO_0100_0100*SAM_0100_1100*ZOX_1100_0100*AM_0100_0000
[CTX, SAM, ZOX, AMC, AM], 1
.6171861963*CTX_1100_0100*AMC_0100_0100*SAM_0100_1100*ZOX_1100_0100*AM_0100_0000
[CTX, SAM, ZOX, CTT, AM], 1
.6171861963*CTX_1100_0100*CTT_0100_0100*SAM_0100_1100*ZOX_1100_0100*AM_0100_0000
[CTX, SAM, CXM, AM, FEP], 1
.6171861963*CTX_1100_0100*SAM_0100_1100*CXM_1100_0100*AM_0100_0000*FEP_0000_0000
[CTX, SAM, CXM, CEC, AM], 1
.6171861963*CTX_1100_0100*CEC_0100_0100*SAM_0100_1100*CXM_1100_0100*AM_0100_0000
[CTX, SAM, CXM, CXM, AM], 1
.6171861963*CTX_1100_0100*CXM_0100_0100*SAM_0100_1100*CXM_1100_0100*AM_0100_0000
[CTX, SAM, CXM, CRO, AM], 1
.6171861963*CTX_1100_0100*CRO_0100_0100*SAM_0100_1100*CXM_1100_0100*AM_0100_0000
[CTX, SAM, CXM, AMC, AM], 1
.6171861963*CTX_1100_0100*AMC_0100_0100*SAM_0100_1100*CXM_1100_0100*AM_0100_0000
[CTX, SAM, CXM, CTT, AM], 1
.6171861963*CTX_1100_0100*CTT_0100_0100*SAM_0100_1100*CXM_1100_0100*AM_0100_0000
[CTX, CPD, AMP, TZP, AM], 1
.6171861963*CTX_1100_0100*CPD_0100_0110*AMP_0110_0110*TZP_0110_0100*AM_0100_0000
[CTX, CPD, CTX, TZP, AM], 1
.6171861963*CTX_1100_0100*CPD_0100_0110*CTX_0110_0110*TZP_0110_0100*AM_0100_0000
[CTX, CPD, CAZ, TZP, AM], 1
.6171861963*CTX_1100_0100*CPD_0100_0110*CAZ_0110_0110*TZP_0110_0100*AM_0100_0000
[CTX, CPD, CPR, TZP, AM], 1
.6171861963*CTX_1100_0100*CPD_0100_0110*CPR_0110_0110*TZP_0110_0100*AM_0100_0000
[CTX, CPD, TZP, AM, FEP], 1
.6171861963*CTX_1100_0100*CPD_0100_0110*TZP_0110_0100*AM_0100_0000*FEP_0000_0000
[CTX, CPD, TZP, CEC, AM], 1
.6171861963*CTX_1100_0100*CEC_0100_0100*CPD_0100_0110*TZP_0110_0100*AM_0100_0000
[CTX, CPD, TZP, CXM, AM], 1
.6171861963*CTX_1100_0100*CXM_0100_0100*CPD_0100_0110*TZP_0110_0100*AM_0100_0000
[CTX, CPD, TZP, CRO, AM], 1
.6171861963*CTX_1100_0100*CRO_0100_0100*CPD_0100_0110*TZP_0110_0100*AM_0100_0000
[CTX, CPD, TZP, AMC, AM], 1
.6171861963*CTX_1100_0100*AMC_0100_0100*CPD_0100_0110*TZP_0110_0100*AM_0100_0000
[CTX, CPD, TZP, CTT, AM], 1
.6171861963*CTX_1100_0100*CTT_0100_0100*CPD_0100_0110*TZP_0110_0100*AM_0100_0000
[ZOX, AM, FEP, FEP, FEP], 1
.6171861963*ZOX_1100_0100*AM_0100_0000*FEP_0000_0000^3 [ZOX, CEC, AM, FEP, FEP],
1 .6171861963*ZOX_1100_0100*CEC_0100_0100*AM_0100_0000*FEP_0000_0000^2 [ZOX,
CEC, CEC, AM, FEP], 1
.6171861963*ZOX_1100_0100*CEC_0100_0100^2*AM_0100_0000*FEP_0000_0000 [ZOX, CEC,
CEC, CEC, AM], 1 .6171861963*ZOX_1100_0100*CEC_0100_0100^3*AM_0100_0000
[ZOX, CEC, CEC, CXM, AM], 1
.6171861963*ZOX_1100_0100*CEC_0100_0100^2*CXM_0100_0100*AM_0100_0000 [ZOX, CEC,
CEC, CRO, AM], 1
.6171861963*ZOX_1100_0100*CEC_0100_0100^2*CRO_0100_0100*AM_0100_0000 [ZOX, CEC,
CEC, AMC, AM], 1
.6171861963*ZOX_1100_0100*CEC_0100_0100^2*AMC_0100_0100*AM_0100_0000 [ZOX, CEC,
CEC, CTT, AM], 1
.6171861963*ZOX_1100_0100*CEC_0100_0100^2*CTT_0100_0100*AM_0100_0000 [ZOX, CEC,
CTX, TZP, AM], 1
.6171861963*ZOX_1100_0100*CEC_0100_0100*CTX_0100_0110*TZP_0110_0100*AM_0100_0000
[ZOX, CEC, CXM, AM, FEP], 1
.6171861963*ZOX_1100_0100*CEC_0100_0100*CXM_0100_0100*AM_0100_0000*FEP_0000_0000
[ZOX, CEC, CXM, CEC, AM], 1
.6171861963*ZOX_1100_0100*CEC_0100_0100^2*CXM_0100_0100*AM_0100_0000
[ZOX, CEC, CXM, CXM, AM], 1
.6171861963*ZOX_1100_0100*CEC_0100_0100*CXM_0100_0100^2*AM_0100_0000 [ZOX, CEC,
CXM, CRO, AM], 1
.6171861963*ZOX_1100_0100*CEC_0100_0100*CXM_0100_0100*CRO_0100_0100*AM_0100_0000
[ZOX, CEC, CXM, AMC, AM], 1
.6171861963*ZOX_1100_0100*CEC_0100_0100*CXM_0100_0100*AMC_0100_0100*AM_0100_0000
[ZOX, CEC, CXM, CTT, AM], 1
.6171861963*ZOX_1100_0100*CEC_0100_0100*CXM_0100_0100*CTT_0100_0100*AM_0100_0000
[ZOX, CEC, CRO, AM, FEP], 1
.6171861963*ZOX_1100_0100*CEC_0100_0100*CRO_0100_0100*AM_0100_0000*FEP_0000_0000
[ZOX, CEC, CRO, CEC, AM], 1
.6171861963*ZOX_1100_0100*CEC_0100_0100^2*CRO_0100_0100*AM_0100_0000 [ZOX, CEC,
CRO, CXM, AM], 1
.6171861963*ZOX_1100_0100*CEC_0100_0100*CXM_0100_0100*CRO_0100_0100*AM_0100_0000
[ZOX, CEC, CRO, CRO, AM], 1
.6171861963*ZOX_1100_0100*CEC_0100_0100*CRO_0100_0100^2*AM_0100_0000 [ZOX, CEC,
CRO, AMC, AM], 1
.6171861963*ZOX_1100_0100*CEC_0100_0100*CRO_0100_0100*AMC_0100_0100*AM_0100_0000
[ZOX, CEC, CRO, CTT, AM], 1
.6171861963*ZOX_1100_0100*CEC_0100_0100*CRO_0100_0100*CTT_0100_0100*AM_0100_0000
[ZOX, CEC, AMC, AM, FEP], 1
.6171861963*ZOX_1100_0100*CEC_0100_0100*AMC_0100_0100*AM_0100_0000*FEP_0000_0000
[ZOX, CEC, AMC, CEC, AM], 1
.6171861963*ZOX_1100_0100*CEC_0100_0100^2*AMC_0100_0100*AM_0100_0000 [ZOX, CEC,
AMC, CXM, AM], 1
.6171861963*ZOX_1100_0100*CEC_0100_0100*CXM_0100_0100*AMC_0100_0100*AM_0100_0000
[ZOX, CEC, AMC, CRO, AM], 1
.6171861963*ZOX_1100_0100*CEC_0100_0100*CRO_0100_0100*AMC_0100_0100*AM_0100_0000
[ZOX, CEC, AMC, AMC, AM], 1
.6171861963*ZOX_1100_0100*CEC_0100_0100*AMC_0100_0100^2*AM_0100_0000 [ZOX, CEC,
AMC, CTT, AM], 1
.6171861963*ZOX_1100_0100*CEC_0100_0100*AMC_0100_0100*CTT_0100_0100*AM_0100_0000
[ZOX, CEC, CTT, AM, FEP], 1
.6171861963*ZOX_1100_0100*CEC_0100_0100*CTT_0100_0100*AM_0100_0000*FEP_0000_0000
[ZOX, CEC, CTT, CEC, AM], 1
.6171861963*ZOX_1100_0100*CEC_0100_0100^2*CTT_0100_0100*AM_0100_0000 [ZOX, CEC,
CTT, CXM, AM], 1
.6171861963*ZOX_1100_0100*CEC_0100_0100*CXM_0100_0100*CTT_0100_0100*AM_0100_0000
[ZOX, CEC, CTT, CRO, AM], 1
.6171861963*ZOX_1100_0100*CEC_0100_0100*CRO_0100_0100*CTT_0100_0100*AM_0100_0000
[ZOX, CEC, CTT, AMC, AM], 1
.6171861963*ZOX_1100_0100*CEC_0100_0100*AMC_0100_0100*CTT_0100_0100*AM_0100_0000
[ZOX, CEC, CTT, CTT, AM], 1
.6171861963*ZOX_1100_0100*CEC_0100_0100*CTT_0100_0100^2*AM_0100_0000 [ZOX, CEC,
SAM, CTX, AM], 1
.6171861963*CTX_1100_0100*CEC_0100_0100*SAM_0100_1100*ZOX_1100_0100*AM_0100_0000
[ZOX, CEC, SAM, ZOX, AM], 1
.6171861963*ZOX_1100_0100^2*CEC_0100_0100*SAM_0100_1100*AM_0100_0000 [ZOX, CEC,
SAM, CXM, AM], 1
.6171861963*ZOX_1100_0100*CEC_0100_0100*SAM_0100_1100*CXM_1100_0100*AM_0100_0000
[ZOX, CEC, CPD, TZP, AM], 1
.6171861963*ZOX_1100_0100*CEC_0100_0100*CPD_0100_0110*TZP_0110_0100*AM_0100_0000
[ZOX, CTX, AMP, TZP, AM], 1
.6171861963*ZOX_1100_0100*CTX_0100_0110*AMP_0110_0110*TZP_0110_0100*AM_0100_0000
[ZOX, CTX, CTX, TZP, AM], 1
.6171861963*ZOX_1100_0100*CTX_0100_0110*CTX_0110_0110*TZP_0110_0100*AM_0100_0000
[ZOX, CTX, CAZ, TZP, AM], 1
.6171861963*ZOX_1100_0100*CTX_0100_0110*CAZ_0110_0110*TZP_0110_0100*AM_0100_0000
[ZOX, CTX, CPR, TZP, AM], 1
.6171861963*ZOX_1100_0100*CTX_0100_0110*CPR_0110_0110*TZP_0110_0100*AM_0100_0000
[ZOX, CTX, TZP, AM, FEP], 1
.6171861963*ZOX_1100_0100*CTX_0100_0110*TZP_0110_0100*AM_0100_0000*FEP_0000_0000
[ZOX, CTX, TZP, CEC, AM], 1
.6171861963*ZOX_1100_0100*CEC_0100_0100*CTX_0100_0110*TZP_0110_0100*AM_0100_0000
[ZOX, CTX, TZP, CXM, AM], 1
.6171861963*ZOX_1100_0100*CTX_0100_0110*TZP_0110_0100*CXM_0100_0100*AM_0100_0000
[ZOX, CTX, TZP, CRO, AM], 1
.6171861963*ZOX_1100_0100*CTX_0100_0110*TZP_0110_0100*CRO_0100_0100*AM_0100_0000
[ZOX, CTX, TZP, AMC, AM], 1
.6171861963*ZOX_1100_0100*CTX_0100_0110*TZP_0110_0100*AMC_0100_0100*AM_0100_0000
[ZOX, CTX, TZP, CTT, AM], 1
.6171861963*ZOX_1100_0100*CTX_0100_0110*TZP_0110_0100*CTT_0100_0100*AM_0100_0000
[ZOX, CXM, AM, FEP, FEP], 1
.6171861963*ZOX_1100_0100*CXM_0100_0100*AM_0100_0000*FEP_0000_0000^2 [ZOX, CXM,
CEC, AM, FEP], 1
.6171861963*ZOX_1100_0100*CEC_0100_0100*CXM_0100_0100*AM_0100_0000*FEP_0000_0000
[ZOX, CXM, CEC, CEC, AM], 1
.6171861963*ZOX_1100_0100*CEC_0100_0100^2*CXM_0100_0100*AM_0100_0000
[ZOX, CXM, CEC, CXM, AM], 1
.6171861963*ZOX_1100_0100*CEC_0100_0100*CXM_0100_0100^2*AM_0100_0000 [ZOX, CXM,
CEC, CRO, AM], 1
.6171861963*ZOX_1100_0100*CEC_0100_0100*CXM_0100_0100*CRO_0100_0100*AM_0100_0000
[ZOX, CXM, CEC, AMC, AM], 1
.6171861963*ZOX_1100_0100*CEC_0100_0100*CXM_0100_0100*AMC_0100_0100*AM_0100_0000
[ZOX, CXM, CEC, CTT, AM], 1
.6171861963*ZOX_1100_0100*CEC_0100_0100*CXM_0100_0100*CTT_0100_0100*AM_0100_0000
[ZOX, CXM, CTX, TZP, AM], 1
.6171861963*ZOX_1100_0100*CTX_0100_0110*TZP_0110_0100*CXM_0100_0100*AM_0100_0000
[ZOX, CXM, CXM, AM, FEP], 1
.6171861963*ZOX_1100_0100*CXM_0100_0100^2*AM_0100_0000*FEP_0000_0000 [ZOX, CXM,
CXM, CEC, AM], 1
.6171861963*ZOX_1100_0100*CEC_0100_0100*CXM_0100_0100^2*AM_0100_0000
[ZOX, CXM, CXM, CXM, AM], 1
.6171861963*ZOX_1100_0100*CXM_0100_0100^3*AM_0100_0000 [ZOX, CXM, CXM, CRO, AM],
1 .6171861963*ZOX_1100_0100*CXM_0100_0100^2*CRO_0100_0100*AM_0100_0000 [ZOX,
CXM, CXM, AMC, AM], 1
.6171861963*ZOX_1100_0100*CXM_0100_0100^2*AMC_0100_0100*AM_0100_0000 [ZOX, CXM,
CXM, CTT, AM], 1
.6171861963*ZOX_1100_0100*CXM_0100_0100^2*CTT_0100_0100*AM_0100_0000 [ZOX, CXM,
CRO, AM, FEP], 1
.6171861963*ZOX_1100_0100*CXM_0100_0100*CRO_0100_0100*AM_0100_0000*FEP_0000_0000
[ZOX, CXM, CRO, CEC, AM], 1
.6171861963*ZOX_1100_0100*CEC_0100_0100*CXM_0100_0100*CRO_0100_0100*AM_0100_0000
[ZOX, CXM, CRO, CXM, AM], 1
.6171861963*ZOX_1100_0100*CXM_0100_0100^2*CRO_0100_0100*AM_0100_0000 [ZOX, CXM,
CRO, CRO, AM], 1
.6171861963*ZOX_1100_0100*CXM_0100_0100*CRO_0100_0100^2*AM_0100_0000 [ZOX, CXM,
CRO, AMC, AM], 1
.6171861963*ZOX_1100_0100*CXM_0100_0100*CRO_0100_0100*AMC_0100_0100*AM_0100_0000
[ZOX, CXM, CRO, CTT, AM], 1
.6171861963*ZOX_1100_0100*CXM_0100_0100*CRO_0100_0100*CTT_0100_0100*AM_0100_0000
[ZOX, CXM, AMC, AM, FEP], 1
.6171861963*ZOX_1100_0100*CXM_0100_0100*AMC_0100_0100*AM_0100_0000*FEP_0000_0000
[ZOX, CXM, AMC, CEC, AM], 1
.6171861963*ZOX_1100_0100*CEC_0100_0100*CXM_0100_0100*AMC_0100_0100*AM_0100_0000
[ZOX, CXM, AMC, CXM, AM], 1
.6171861963*ZOX_1100_0100*CXM_0100_0100^2*AMC_0100_0100*AM_0100_0000
[ZOX, CXM, AMC, CRO, AM], 1
.6171861963*ZOX_1100_0100*CXM_0100_0100*CRO_0100_0100*AMC_0100_0100*AM_0100_0000
[ZOX, CXM, AMC, AMC, AM], 1
.6171861963*ZOX_1100_0100*CXM_0100_0100*AMC_0100_0100^2*AM_0100_0000 [ZOX, CXM,
AMC, CTT, AM], 1
.6171861963*ZOX_1100_0100*CXM_0100_0100*AMC_0100_0100*CTT_0100_0100*AM_0100_0000
[ZOX, CXM, CTT, AM, FEP], 1
.6171861963*ZOX_1100_0100*CXM_0100_0100*CTT_0100_0100*AM_0100_0000*FEP_0000_0000
[ZOX, CXM, CTT, CEC, AM], 1
.6171861963*ZOX_1100_0100*CEC_0100_0100*CXM_0100_0100*CTT_0100_0100*AM_0100_0000
[ZOX, CXM, CTT, CXM, AM], 1
.6171861963*ZOX_1100_0100*CXM_0100_0100^2*CTT_0100_0100*AM_0100_0000 [ZOX, CXM,
CTT, CRO, AM], 1
.6171861963*ZOX_1100_0100*CXM_0100_0100*CRO_0100_0100*CTT_0100_0100*AM_0100_0000
[ZOX, CXM, CTT, AMC, AM], 1
.6171861963*ZOX_1100_0100*CXM_0100_0100*AMC_0100_0100*CTT_0100_0100*AM_0100_0000
[ZOX, CXM, CTT, CTT, AM], 1
.6171861963*ZOX_1100_0100*CXM_0100_0100*CTT_0100_0100^2*AM_0100_0000 [ZOX, CXM,
SAM, CTX, AM], 1
.6171861963*CTX_1100_0100*CXM_0100_0100*SAM_0100_1100*ZOX_1100_0100*AM_0100_0000
[ZOX, CXM, SAM, ZOX, AM], 1
.6171861963*ZOX_1100_0100^2*CXM_0100_0100*SAM_0100_1100*AM_0100_0000 [ZOX, CXM,
SAM, CXM, AM], 1
.6171861963*ZOX_1100_0100*CXM_0100_0100*SAM_0100_1100*CXM_1100_0100*AM_0100_0000
[ZOX, CXM, CPD, TZP, AM], 1
.6171861963*ZOX_1100_0100*CXM_0100_0100*CPD_0100_0110*TZP_0110_0100*AM_0100_0000
[ZOX, CRO, AM, FEP, FEP], 1
.6171861963*ZOX_1100_0100*CRO_0100_0100*AM_0100_0000*FEP_0000_0000^2
[ZOX, CRO, CEC, AM, FEP], 1
.6171861963*ZOX_1100_0100*CEC_0100_0100*CRO_0100_0100*AM_0100_0000*FEP_0000_0000
[ZOX, CRO, CEC, CEC, AM], 1
.6171861963*ZOX_1100_0100*CEC_0100_0100^2*CRO_0100_0100*AM_0100_0000 [ZOX, CRO,
CEC, CXM, AM], 1
.6171861963*ZOX_1100_0100*CEC_0100_0100*CXM_0100_0100*CRO_0100_0100*AM_0100_0000
[ZOX, CRO, CEC, CRO, AM], 1
.6171861963*ZOX_1100_0100*CEC_0100_0100*CRO_0100_0100^2*AM_0100_0000 [ZOX, CRO,
CEC, AMC, AM], 1
.6171861963*ZOX_1100_0100*CEC_0100_0100*CRO_0100_0100*AMC_0100_0100*AM_0100_0000
[ZOX, CRO, CEC, CTT, AM], 1
.6171861963*ZOX_1100_0100*CEC_0100_0100*CRO_0100_0100*CTT_0100_0100*AM_0100_0000
[ZOX, CRO, CTX, TZP, AM], 1
.6171861963*ZOX_1100_0100*CTX_0100_0110*TZP_0110_0100*CRO_0100_0100*AM_0100_0000
[ZOX, CRO, CXM, AM, FEP], 1
.6171861963*ZOX_1100_0100*CXM_0100_0100*CRO_0100_0100*AM_0100_0000*FEP_0000_0000
[ZOX, CRO, CXM, CEC, AM], 1
.6171861963*ZOX_1100_0100*CEC_0100_0100*CXM_0100_0100*CRO_0100_0100*AM_0100_0000
[ZOX, CRO, CXM, CXM, AM], 1
.6171861963*ZOX_1100_0100*CXM_0100_0100^2*CRO_0100_0100*AM_0100_0000 [ZOX, CRO,
CXM, CRO, AM], 1
.6171861963*ZOX_1100_0100*CXM_0100_0100*CRO_0100_0100^2*AM_0100_0000 [ZOX, CRO,
CXM, AMC, AM], 1
.6171861963*ZOX_1100_0100*CXM_0100_0100*CRO_0100_0100*AMC_0100_0100*AM_0100_0000
[ZOX, CRO, CXM, CTT, AM], 1
.6171861963*ZOX_1100_0100*CXM_0100_0100*CRO_0100_0100*CTT_0100_0100*AM_0100_0000
[ZOX, CRO, CRO, AM, FEP], 1
.6171861963*ZOX_1100_0100*CRO_0100_0100^2*AM_0100_0000*FEP_0000_0000 [ZOX, CRO,
CRO, CEC, AM], 1
.6171861963*ZOX_1100_0100*CEC_0100_0100*CRO_0100_0100^2*AM_0100_0000 [ZOX, CRO,
CRO, CXM, AM], 1
.6171861963*ZOX_1100_0100*CXM_0100_0100*CRO_0100_0100^2*AM_0100_0000 [ZOX, CRO,
CRO, CRO, AM], 1 .6171861963*ZOX_1100_0100*CRO_0100_0100^3*AM_0100_0000 [ZOX,
CRO, CRO, AMC, AM], 1
.6171861963*ZOX_1100_0100*CRO_0100_0100^2*AMC_0100_0100*AM_0100_0000 [ZOX, CRO,
CRO, CTT, AM], 1
.6171861963*ZOX_1100_0100*CRO_0100_0100^2*CTT_0100_0100*AM_0100_0000
[ZOX, CRO, AMC, AM, FEP], 1
.6171861963*ZOX_1100_0100*CRO_0100_0100*AMC_0100_0100*AM_0100_0000*FEP_0000_0000
[ZOX, CRO, AMC, CEC, AM], 1
.6171861963*ZOX_1100_0100*CEC_0100_0100*CRO_0100_0100*AMC_0100_0100*AM_0100_0000
[ZOX, CRO, AMC, CXM, AM], 1
.6171861963*ZOX_1100_0100*CXM_0100_0100*CRO_0100_0100*AMC_0100_0100*AM_0100_0000
[ZOX, CRO, AMC, CRO, AM], 1
.6171861963*ZOX_1100_0100*CRO_0100_0100^2*AMC_0100_0100*AM_0100_0000 [ZOX, CRO,
AMC, AMC, AM], 1
.6171861963*ZOX_1100_0100*CRO_0100_0100*AMC_0100_0100^2*AM_0100_0000 [ZOX, CRO,
AMC, CTT, AM], 1
.6171861963*ZOX_1100_0100*CRO_0100_0100*AMC_0100_0100*CTT_0100_0100*AM_0100_0000
[ZOX, CRO, CTT, AM, FEP], 1
.6171861963*ZOX_1100_0100*CRO_0100_0100*CTT_0100_0100*AM_0100_0000*FEP_0000_0000
[ZOX, CRO, CTT, CEC, AM], 1
.6171861963*ZOX_1100_0100*CEC_0100_0100*CRO_0100_0100*CTT_0100_0100*AM_0100_0000
[ZOX, CRO, CTT, CXM, AM], 1
.6171861963*ZOX_1100_0100*CXM_0100_0100*CRO_0100_0100*CTT_0100_0100*AM_0100_0000
[ZOX, CRO, CTT, CRO, AM], 1
.6171861963*ZOX_1100_0100*CRO_0100_0100^2*CTT_0100_0100*AM_0100_0000 [ZOX, CRO,
CTT, AMC, AM], 1
.6171861963*ZOX_1100_0100*CRO_0100_0100*AMC_0100_0100*CTT_0100_0100*AM_0100_0000
[ZOX, CRO, CTT, CTT, AM], 1
.6171861963*ZOX_1100_0100*CRO_0100_0100*CTT_0100_0100^2*AM_0100_0000 [ZOX, CRO,
SAM, CTX, AM], 1
.6171861963*CTX_1100_0100*CRO_0100_0100*SAM_0100_1100*ZOX_1100_0100*AM_0100_0000
[ZOX, CRO, SAM, ZOX, AM], 1
.6171861963*ZOX_1100_0100^2*CRO_0100_0100*SAM_0100_1100*AM_0100_0000 [ZOX, CRO,
SAM, CXM, AM], 1
.6171861963*ZOX_1100_0100*CRO_0100_0100*SAM_0100_1100*CXM_1100_0100*AM_0100_0000
[ZOX, CRO, CPD, TZP, AM], 1
.6171861963*ZOX_1100_0100*CRO_0100_0100*CPD_0100_0110*TZP_0110_0100*AM_0100_0000
[ZOX, AMC, AM, FEP, FEP], 1
.6171861963*ZOX_1100_0100*AMC_0100_0100*AM_0100_0000*FEP_0000_0000^2 [ZOX, AMC,
CEC, AM, FEP], 1
.6171861963*ZOX_1100_0100*CEC_0100_0100*AMC_0100_0100*AM_0100_0000*FEP_0000_0000
[ZOX, AMC, CEC, CEC, AM], 1
.6171861963*ZOX_1100_0100*CEC_0100_0100^2*AMC_0100_0100*AM_0100_0000
[ZOX, AMC, CEC, CXM, AM], 1
.6171861963*ZOX_1100_0100*CEC_0100_0100*CXM_0100_0100*AMC_0100_0100*AM_0100_0000
[ZOX, AMC, CEC, CRO, AM], 1
.6171861963*ZOX_1100_0100*CEC_0100_0100*CRO_0100_0100*AMC_0100_0100*AM_0100_0000
[ZOX, AMC, CEC, AMC, AM], 1
.6171861963*ZOX_1100_0100*CEC_0100_0100*AMC_0100_0100^2*AM_0100_0000 [ZOX, AMC,
CEC, CTT, AM], 1
.6171861963*ZOX_1100_0100*CEC_0100_0100*AMC_0100_0100*CTT_0100_0100*AM_0100_0000
[ZOX, AMC, CTX, TZP, AM], 1
.6171861963*ZOX_1100_0100*CTX_0100_0110*TZP_0110_0100*AMC_0100_0100*AM_0100_0000
[ZOX, AMC, CXM, AM, FEP], 1
.6171861963*ZOX_1100_0100*CXM_0100_0100*AMC_0100_0100*AM_0100_0000*FEP_0000_0000
[ZOX, AMC, CXM, CEC, AM], 1
.6171861963*ZOX_1100_0100*CEC_0100_0100*CXM_0100_0100*AMC_0100_0100*AM_0100_0000
[ZOX, AMC, CXM, CXM, AM], 1
.6171861963*ZOX_1100_0100*CXM_0100_0100^2*AMC_0100_0100*AM_0100_0000 [ZOX, AMC,
CXM, CRO, AM], 1
.6171861963*ZOX_1100_0100*CXM_0100_0100*CRO_0100_0100*AMC_0100_0100*AM_0100_0000
[ZOX, AMC, CXM, AMC, AM], 1
.6171861963*ZOX_1100_0100*CXM_0100_0100*AMC_0100_0100^2*AM_0100_0000 [ZOX, AMC,
CXM, CTT, AM], 1
.6171861963*ZOX_1100_0100*CXM_0100_0100*AMC_0100_0100*CTT_0100_0100*AM_0100_0000
[ZOX, AMC, CRO, AM, FEP], 1
.6171861963*ZOX_1100_0100*CRO_0100_0100*AMC_0100_0100*AM_0100_0000*FEP_0000_0000
[ZOX, AMC, CRO, CEC, AM], 1
.6171861963*ZOX_1100_0100*CEC_0100_0100*CRO_0100_0100*AMC_0100_0100*AM_0100_0000
[ZOX, AMC, CRO, CXM, AM], 1
.6171861963*ZOX_1100_0100*CXM_0100_0100*CRO_0100_0100*AMC_0100_0100*AM_0100_0000
[ZOX, AMC, CRO, CRO, AM], 1
.6171861963*ZOX_1100_0100*CRO_0100_0100^2*AMC_0100_0100*AM_0100_0000 [ZOX, AMC,
CRO, AMC, AM], 1
.6171861963*ZOX_1100_0100*CRO_0100_0100*AMC_0100_0100^2*AM_0100_0000 [ZOX, AMC,
CRO, CTT, AM], 1
.6171861963*ZOX_1100_0100*CRO_0100_0100*AMC_0100_0100*CTT_0100_0100*AM_0100_0000
[ZOX, AMC, AMC, AM, FEP], 1
.6171861963*ZOX_1100_0100*AMC_0100_0100^2*AM_0100_0000*FEP_0000_0000 [ZOX, AMC,
AMC, CEC, AM], 1
.6171861963*ZOX_1100_0100*CEC_0100_0100*AMC_0100_0100^2*AM_0100_0000
[ZOX, AMC, AMC, CXM, AM], 1
.6171861963*ZOX_1100_0100*CXM_0100_0100*AMC_0100_0100^2*AM_0100_0000 [ZOX, AMC,
AMC, CRO, AM], 1
.6171861963*ZOX_1100_0100*CRO_0100_0100*AMC_0100_0100^2*AM_0100_0000 [ZOX, AMC,
AMC, AMC, AM], 1 .6171861963*ZOX_1100_0100*AMC_0100_0100^3*AM_0100_0000 [ZOX,
AMC, AMC, CTT, AM], 1
.6171861963*ZOX_1100_0100*AMC_0100_0100^2*CTT_0100_0100*AM_0100_0000 [ZOX, AMC,
CTT, AM, FEP], 1
.6171861963*ZOX_1100_0100*AMC_0100_0100*CTT_0100_0100*AM_0100_0000*FEP_0000_0000
[ZOX, AMC, CTT, CEC, AM], 1
.6171861963*ZOX_1100_0100*CEC_0100_0100*AMC_0100_0100*CTT_0100_0100*AM_0100_0000
[ZOX, AMC, CTT, CXM, AM], 1
.6171861963*ZOX_1100_0100*CXM_0100_0100*AMC_0100_0100*CTT_0100_0100*AM_0100_0000
[ZOX, AMC, CTT, CRO, AM], 1
.6171861963*ZOX_1100_0100*CRO_0100_0100*AMC_0100_0100*CTT_0100_0100*AM_0100_0000
[ZOX, AMC, CTT, AMC, AM], 1
.6171861963*ZOX_1100_0100*AMC_0100_0100^2*CTT_0100_0100*AM_0100_0000 [ZOX, AMC,
CTT, CTT, AM], 1
.6171861963*ZOX_1100_0100*AMC_0100_0100*CTT_0100_0100^2*AM_0100_0000 [ZOX, AMC,
SAM, CTX, AM], 1
.6171861963*CTX_1100_0100*AMC_0100_0100*SAM_0100_1100*ZOX_1100_0100*AM_0100_0000
[ZOX, AMC, SAM, ZOX, AM], 1
.6171861963*ZOX_1100_0100^2*AMC_0100_0100*SAM_0100_1100*AM_0100_0000 [ZOX, AMC,
SAM, CXM, AM], 1

.6171861963*ZOX_1100_0100*AMC_0100_0100*SAM_0100_1100*CXM_1100_0100*AM_0100_0000
[ZOX, AMC, CPD, TZP, AM], 1
.6171861963*ZOX_1100_0100*AMC_0100_0100*CPD_0100_0110*TZP_0110_0100*AM_0100_0000
[ZOX, CTT, AM, FEP, FEP], 1
.6171861963*ZOX_1100_0100*CTT_0100_0100*AM_0100_0000*FEP_0000_0000^2 [ZOX, CTT,
CEC, AM, FEP], 1
.6171861963*ZOX_1100_0100*CEC_0100_0100*CTT_0100_0100*AM_0100_0000*FEP_0000_0000
[ZOX, CTT, CEC, CEC, AM], 1
.6171861963*ZOX_1100_0100*CEC_0100_0100^2*CTT_0100_0100*AM_0100_0000 [ZOX, CTT,
CEC, CXM, AM], 1
.6171861963*ZOX_1100_0100*CEC_0100_0100*CXM_0100_0100*CTT_0100_0100*AM_0100_0000
[ZOX, CTT, CEC, CRO, AM], 1
.6171861963*ZOX_1100_0100*CEC_0100_0100*CRO_0100_0100*CTT_0100_0100*AM_0100_0000
[ZOX, CTT, CEC, AMC, AM], 1
.6171861963*ZOX_1100_0100*CEC_0100_0100*AMC_0100_0100*CTT_0100_0100*AM_0100_0000
[ZOX, CTT, CEC, CTT, AM], 1
.6171861963*ZOX_1100_0100*CEC_0100_0100*CTT_0100_0100^2*AM_0100_0000 [ZOX, CTT,
CTX, TZP, AM], 1
.6171861963*ZOX_1100_0100*CTX_0100_0110*TZP_0110_0100*CTT_0100_0100*AM_0100_0000
[ZOX, CTT, CXM, AM, FEP], 1
.6171861963*ZOX_1100_0100*CXM_0100_0100*CTT_0100_0100*AM_0100_0000*FEP_0000_0000
[ZOX, CTT, CXM, CEC, AM], 1
.6171861963*ZOX_1100_0100*CEC_0100_0100*CXM_0100_0100*CTT_0100_0100*AM_0100_0000
[ZOX, CTT, CXM, CXM, AM], 1
.6171861963*ZOX_1100_0100*CXM_0100_0100^2*CTT_0100_0100*AM_0100_0000
[ZOX, CTT, CXM, CRO, AM], 1
.6171861963*ZOX_1100_0100*CXM_0100_0100*CRO_0100_0100*CTT_0100_0100*AM_0100_0000
[ZOX, CTT, CXM, AMC, AM], 1
.6171861963*ZOX_1100_0100*CXM_0100_0100*AMC_0100_0100*CTT_0100_0100*AM_0100_0000
[ZOX, CTT, CXM, CTT, AM], 1
.6171861963*ZOX_1100_0100*CXM_0100_0100*CTT_0100_0100^2*AM_0100_0000 [ZOX, CTT,
CRO, AM, FEP], 1
.6171861963*ZOX_1100_0100*CRO_0100_0100*CTT_0100_0100*AM_0100_0000*FEP_0000_0000
[ZOX, CTT, CRO, CEC, AM], 1
.6171861963*ZOX_1100_0100*CEC_0100_0100*CRO_0100_0100*CTT_0100_0100*AM_0100_0000
[ZOX, CTT, CRO, CXM, AM], 1
.6171861963*ZOX_1100_0100*CXM_0100_0100*CRO_0100_0100*CTT_0100_0100*AM_0100_0000
[ZOX, CTT, CRO, CRO, AM], 1
.6171861963*ZOX_1100_0100*CRO_0100_0100^2*CTT_0100_0100*AM_0100_0000 [ZOX, CTT,
CRO, AMC, AM], 1
.6171861963*ZOX_1100_0100*CRO_0100_0100*AMC_0100_0100*CTT_0100_0100*AM_0100_0000
[ZOX, CTT, CRO, CTT, AM], 1
.6171861963*ZOX_1100_0100*CRO_0100_0100*CTT_0100_0100^2*AM_0100_0000 [ZOX, CTT,
AMC, AM, FEP], 1
.6171861963*ZOX_1100_0100*AMC_0100_0100*CTT_0100_0100*AM_0100_0000*FEP_0000_0000
[ZOX, CTT, AMC, CEC, AM], 1
.6171861963*ZOX_1100_0100*CEC_0100_0100*AMC_0100_0100*CTT_0100_0100*AM_0100_0000
[ZOX, CTT, AMC, CXM, AM], 1
.6171861963*ZOX_1100_0100*CXM_0100_0100*AMC_0100_0100*CTT_0100_0100*AM_0100_0000
[ZOX, CTT, AMC, CRO, AM], 1
.6171861963*ZOX_1100_0100*CRO_0100_0100*AMC_0100_0100*CTT_0100_0100*AM_0100_0000
[ZOX, CTT, AMC, AMC, AM], 1
.6171861963*ZOX_1100_0100*AMC_0100_0100^2*CTT_0100_0100*AM_0100_0000 [ZOX, CTT,
AMC, CTT, AM], 1
.6171861963*ZOX_1100_0100*AMC_0100_0100*CTT_0100_0100^2*AM_0100_0000 [ZOX, CTT,
CTT, AM, FEP], 1
.6171861963*ZOX_1100_0100*CTT_0100_0100^2*AM_0100_0000*FEP_0000_0000 [ZOX, CTT,
CTT, CEC, AM], 1
.6171861963*ZOX_1100_0100*CEC_0100_0100*CTT_0100_0100^2*AM_0100_0000 [ZOX, CTT,
CTT, CXM, AM], 1
.6171861963*ZOX_1100_0100*CXM_0100_0100*CTT_0100_0100^2*AM_0100_0000 [ZOX, CTT,
CTT, CRO, AM], 1
.6171861963*ZOX_1100_0100*CRO_0100_0100*CTT_0100_0100^2*AM_0100_0000 [ZOX, CTT,
CTT, AMC, AM], 1
.6171861963*ZOX_1100_0100*AMC_0100_0100*CTT_0100_0100^2*AM_0100_0000
[ZOX, CTT, CTT, CTT, AM], 1
.6171861963*ZOX_1100_0100*CTT_0100_0100^3*AM_0100_0000 [ZOX, CTT, SAM, CTX, AM],
1
.6171861963*CTX_1100_0100*CTT_0100_0100*SAM_0100_1100*ZOX_1100_0100*AM_0100_0000
[ZOX, CTT, SAM, ZOX, AM], 1
.6171861963*ZOX_1100_0100^2*CTT_0100_0100*SAM_0100_1100*AM_0100_0000 [ZOX, CTT,
SAM, CXM, AM], 1
.6171861963*ZOX_1100_0100*CTT_0100_0100*SAM_0100_1100*CXM_1100_0100*AM_0100_0000
[ZOX, CTT, CPD, TZP, AM], 1
.6171861963*ZOX_1100_0100*CTT_0100_0100*CPD_0100_0110*TZP_0110_0100*AM_0100_0000
[ZOX, SAM, CTX, AM, FEP], 1
.6171861963*CTX_1100_0100*SAM_0100_1100*ZOX_1100_0100*AM_0100_0000*FEP_0000_0000
[ZOX, SAM, CTX, CEC, AM], 1
.6171861963*CTX_1100_0100*CEC_0100_0100*SAM_0100_1100*ZOX_1100_0100*AM_0100_0000
[ZOX, SAM, CTX, CXM, AM], 1
.6171861963*CTX_1100_0100*CXM_0100_0100*SAM_0100_1100*ZOX_1100_0100*AM_0100_0000
[ZOX, SAM, CTX, CRO, AM], 1
.6171861963*CTX_1100_0100*CRO_0100_0100*SAM_0100_1100*ZOX_1100_0100*AM_0100_0000
[ZOX, SAM, CTX, AMC, AM], 1
.6171861963*CTX_1100_0100*AMC_0100_0100*SAM_0100_1100*ZOX_1100_0100*AM_0100_0000
[ZOX, SAM, CTX, CTT, AM], 1
.6171861963*CTX_1100_0100*CTT_0100_0100*SAM_0100_1100*ZOX_1100_0100*AM_0100_0000
[ZOX, SAM, ZOX, AM, FEP], 1
.6171861963*ZOX_1100_0100^2*SAM_0100_1100*AM_0100_0000*FEP_0000_0000 [ZOX, SAM,
ZOX, CEC, AM], 1
.6171861963*ZOX_1100_0100^2*CEC_0100_0100*SAM_0100_1100*AM_0100_0000
[ZOX, SAM, ZOX, CXM, AM], 1
.6171861963*ZOX_1100_0100^2*CXM_0100_0100*SAM_0100_1100*AM_0100_0000 [ZOX, SAM,
ZOX, CRO, AM], 1
.6171861963*ZOX_1100_0100^2*CRO_0100_0100*SAM_0100_1100*AM_0100_0000 [ZOX, SAM,
ZOX, AMC, AM], 1
.6171861963*ZOX_1100_0100^2*AMC_0100_0100*SAM_0100_1100*AM_0100_0000 [ZOX, SAM,
ZOX, CTT, AM], 1
.6171861963*ZOX_1100_0100^2*CTT_0100_0100*SAM_0100_1100*AM_0100_0000 [ZOX, SAM,
CXM, AM, FEP], 1
.6171861963*ZOX_1100_0100*SAM_0100_1100*CXM_1100_0100*AM_0100_0000*FEP_0000_0000
[ZOX, SAM, CXM, CEC, AM], 1
.6171861963*ZOX_1100_0100*CEC_0100_0100*SAM_0100_1100*CXM_1100_0100*AM_0100_0000
[ZOX, SAM, CXM, CXM, AM], 1
.6171861963*ZOX_1100_0100*CXM_0100_0100*SAM_0100_1100*CXM_1100_0100*AM_0100_0000
[ZOX, SAM, CXM, CRO, AM], 1
.6171861963*ZOX_1100_0100*CRO_0100_0100*SAM_0100_1100*CXM_1100_0100*AM_0100_0000
[ZOX, SAM, CXM, AMC, AM], 1
.6171861963*ZOX_1100_0100*AMC_0100_0100*SAM_0100_1100*CXM_1100_0100*AM_0100_0000
[ZOX, SAM, CXM, CTT, AM], 1
.6171861963*ZOX_1100_0100*CTT_0100_0100*SAM_0100_1100*CXM_1100_0100*AM_0100_0000
[ZOX, CPD, AMP, TZP, AM], 1
.6171861963*ZOX_1100_0100*CPD_0100_0110*AMP_0110_0110*TZP_0110_0100*AM_0100_0000
[ZOX, CPD, CTX, TZP, AM], 1
.6171861963*ZOX_1100_0100*CPD_0100_0110*CTX_0110_0110*TZP_0110_0100*AM_0100_0000
[ZOX, CPD, CAZ, TZP, AM], 1
.6171861963*ZOX_1100_0100*CPD_0100_0110*CAZ_0110_0110*TZP_0110_0100*AM_0100_0000
[ZOX, CPD, CPR, TZP, AM], 1
.6171861963*ZOX_1100_0100*CPD_0100_0110*CPR_0110_0110*TZP_0110_0100*AM_0100_0000
[ZOX, CPD, TZP, AM, FEP], 1
.6171861963*ZOX_1100_0100*CPD_0100_0110*TZP_0110_0100*AM_0100_0000*FEP_0000_0000
[ZOX, CPD, TZP, CEC, AM], 1
.6171861963*ZOX_1100_0100*CEC_0100_0100*CPD_0100_0110*TZP_0110_0100*AM_0100_0000
[ZOX, CPD, TZP, CXM, AM], 1
.6171861963*ZOX_1100_0100*CXM_0100_0100*CPD_0100_0110*TZP_0110_0100*AM_0100_0000
[ZOX, CPD, TZP, CRO, AM], 1
.6171861963*ZOX_1100_0100*CRO_0100_0100*CPD_0100_0110*TZP_0110_0100*AM_0100_0000
[ZOX, CPD, TZP, AMC, AM], 1
.6171861963*ZOX_1100_0100*AMC_0100_0100*CPD_0100_0110*TZP_0110_0100*AM_0100_0000
[ZOX, CPD, TZP, CTT, AM], 1
.6171861963*ZOX_1100_0100*CTT_0100_0100*CPD_0100_0110*TZP_0110_0100*AM_0100_0000
[CXM, AM, FEP, FEP, FEP], 1
.6171861963*CXM_1100_0100*AM_0100_0000*FEP_0000_0000^3 [CXM, CEC, AM, FEP, FEP],
1 .6171861963*CXM_1100_0100*CEC_0100_0100*AM_0100_0000*FEP_0000_0000^2 [CXM,
CEC, CEC, AM, FEP], 1
.6171861963*CXM_1100_0100*CEC_0100_0100^2*AM_0100_0000*FEP_0000_0000 [CXM, CEC,
CEC, CEC, AM], 1 .6171861963*CXM_1100_0100*CEC_0100_0100^3*AM_0100_0000 [CXM,
CEC, CEC, CXM, AM], 1
.6171861963*CXM_1100_0100*CEC_0100_0100^2*CXM_0100_0100*AM_0100_0000 [CXM, CEC,
CEC, CRO, AM], 1
.6171861963*CXM_1100_0100*CEC_0100_0100^2*CRO_0100_0100*AM_0100_0000
[CXM, CEC, CEC, AMC, AM], 1
.6171861963*CXM_1100_0100*CEC_0100_0100^2*AMC_0100_0100*AM_0100_0000 [CXM, CEC,
CEC, CTT, AM], 1
.6171861963*CXM_1100_0100*CEC_0100_0100^2*CTT_0100_0100*AM_0100_0000 [CXM, CEC,
CTX, TZP, AM], 1
.6171861963*CXM_1100_0100*CEC_0100_0100*CTX_0100_0110*TZP_0110_0100*AM_0100_0000
[CXM, CEC, CXM, AM, FEP], 1
.6171861963*CXM_1100_0100*CEC_0100_0100*CXM_0100_0100*AM_0100_0000*FEP_0000_0000
[CXM, CEC, CXM, CEC, AM], 1
.6171861963*CXM_1100_0100*CEC_0100_0100^2*CXM_0100_0100*AM_0100_0000 [CXM, CEC,
CXM, CXM, AM], 1
.6171861963*CXM_1100_0100*CEC_0100_0100*CXM_0100_0100^2*AM_0100_0000 [CXM, CEC,
CXM, CRO, AM], 1
.6171861963*CXM_1100_0100*CEC_0100_0100*CXM_0100_0100*CRO_0100_0100*AM_0100_0000
[CXM, CEC, CXM, AMC, AM], 1
.6171861963*CXM_1100_0100*CEC_0100_0100*CXM_0100_0100*AMC_0100_0100*AM_0100_0000
[CXM, CEC, CXM, CTT, AM], 1
.6171861963*CXM_1100_0100*CEC_0100_0100*CXM_0100_0100*CTT_0100_0100*AM_0100_0000
[CXM, CEC, CRO, AM, FEP], 1
.6171861963*CXM_1100_0100*CEC_0100_0100*CRO_0100_0100*AM_0100_0000*FEP_0000_0000
[CXM, CEC, CRO, CEC, AM], 1
.6171861963*CXM_1100_0100*CEC_0100_0100^2*CRO_0100_0100*AM_0100_0000 [CXM, CEC,
CRO, CXM, AM], 1
.6171861963*CXM_1100_0100*CEC_0100_0100*CXM_0100_0100*CRO_0100_0100*AM_0100_0000
[CXM, CEC, CRO, CRO, AM], 1
.6171861963*CXM_1100_0100*CEC_0100_0100*CRO_0100_0100^2*AM_0100_0000 [CXM, CEC,
CRO, AMC, AM], 1
.6171861963*CXM_1100_0100*CEC_0100_0100*CRO_0100_0100*AMC_0100_0100*AM_0100_0000
[CXM, CEC, CRO, CTT, AM], 1
.6171861963*CXM_1100_0100*CEC_0100_0100*CRO_0100_0100*CTT_0100_0100*AM_0100_0000
[CXM, CEC, AMC, AM, FEP], 1
.6171861963*CXM_1100_0100*CEC_0100_0100*AMC_0100_0100*AM_0100_0000*FEP_0000_0000
[CXM, CEC, AMC, CEC, AM], 1
.6171861963*CXM_1100_0100*CEC_0100_0100^2*AMC_0100_0100*AM_0100_0000 [CXM, CEC,
AMC, CXM, AM], 1
.6171861963*CXM_1100_0100*CEC_0100_0100*CXM_0100_0100*AMC_0100_0100*AM_0100_0000
[CXM, CEC, AMC, CRO, AM], 1
.6171861963*CXM_1100_0100*CEC_0100_0100*CRO_0100_0100*AMC_0100_0100*AM_0100_0000
[CXM, CEC, AMC, AMC, AM], 1
.6171861963*CXM_1100_0100*CEC_0100_0100*AMC_0100_0100^2*AM_0100_0000
[CXM, CEC, AMC, CTT, AM], 1
.6171861963*CXM_1100_0100*CEC_0100_0100*AMC_0100_0100*CTT_0100_0100*AM_0100_0000
[CXM, CEC, CTT, AM, FEP], 1
.6171861963*CXM_1100_0100*CEC_0100_0100*CTT_0100_0100*AM_0100_0000*FEP_0000_0000
[CXM, CEC, CTT, CEC, AM], 1
.6171861963*CXM_1100_0100*CEC_0100_0100^2*CTT_0100_0100*AM_0100_0000 [CXM, CEC,
CTT, CXM, AM], 1
.6171861963*CXM_1100_0100*CEC_0100_0100*CXM_0100_0100*CTT_0100_0100*AM_0100_0000
[CXM, CEC, CTT, CRO, AM], 1
.6171861963*CXM_1100_0100*CEC_0100_0100*CRO_0100_0100*CTT_0100_0100*AM_0100_0000
[CXM, CEC, CTT, AMC, AM], 1
.6171861963*CXM_1100_0100*CEC_0100_0100*AMC_0100_0100*CTT_0100_0100*AM_0100_0000
[CXM, CEC, CTT, CTT, AM], 1
.6171861963*CXM_1100_0100*CEC_0100_0100*CTT_0100_0100^2*AM_0100_0000 [CXM, CEC,
SAM, CTX, AM], 1
.6171861963*CTX_1100_0100*CEC_0100_0100*SAM_0100_1100*CXM_1100_0100*AM_0100_0000
[CXM, CEC, SAM, ZOX, AM], 1
.6171861963*ZOX_1100_0100*CEC_0100_0100*SAM_0100_1100*CXM_1100_0100*AM_0100_0000
[CXM, CEC, SAM, CXM, AM], 1
.6171861963*CXM_1100_0100^2*CEC_0100_0100*SAM_0100_1100*AM_0100_0000 [CXM, CEC,
CPD, TZP, AM], 1
.6171861963*CXM_1100_0100*CEC_0100_0100*CPD_0100_0110*TZP_0110_0100*AM_0100_0000
[CXM, CTX, AMP, TZP, AM], 1
.6171861963*CXM_1100_0100*CTX_0100_0110*AMP_0110_0110*TZP_0110_0100*AM_0100_0000
[CXM, CTX, CTX, TZP, AM], 1
.6171861963*CXM_1100_0100*CTX_0100_0110*CTX_0110_0110*TZP_0110_0100*AM_0100_0000
[CXM, CTX, CAZ, TZP, AM], 1
.6171861963*CXM_1100_0100*CTX_0100_0110*CAZ_0110_0110*TZP_0110_0100*AM_0100_0000
[CXM, CTX, CPR, TZP, AM], 1
.6171861963*CXM_1100_0100*CTX_0100_0110*CPR_0110_0110*TZP_0110_0100*AM_0100_0000
[CXM, CTX, TZP, AM, FEP], 1
.6171861963*CXM_1100_0100*CTX_0100_0110*TZP_0110_0100*AM_0100_0000*FEP_0000_0000
[CXM, CTX, TZP, CEC, AM], 1
.6171861963*CXM_1100_0100*CEC_0100_0100*CTX_0100_0110*TZP_0110_0100*AM_0100_0000
[CXM, CTX, TZP, CXM, AM], 1
.6171861963*CXM_1100_0100*CTX_0100_0110*TZP_0110_0100*CXM_0100_0100*AM_0100_0000
[CXM, CTX, TZP, CRO, AM], 1
.6171861963*CXM_1100_0100*CTX_0100_0110*TZP_0110_0100*CRO_0100_0100*AM_0100_0000
[CXM, CTX, TZP, AMC, AM], 1
.6171861963*CXM_1100_0100*CTX_0100_0110*TZP_0110_0100*AMC_0100_0100*AM_0100_0000
[CXM, CTX, TZP, CTT, AM], 1
.6171861963*CXM_1100_0100*CTX_0100_0110*TZP_0110_0100*CTT_0100_0100*AM_0100_0000
[CXM, CXM, AM, FEP, FEP], 1
.6171861963*CXM_1100_0100*CXM_0100_0100*AM_0100_0000*FEP_0000_0000^2 [CXM, CXM,
CEC, AM, FEP], 1
.6171861963*CXM_1100_0100*CEC_0100_0100*CXM_0100_0100*AM_0100_0000*FEP_0000_0000
[CXM, CXM, CEC, CEC, AM], 1
.6171861963*CXM_1100_0100*CEC_0100_0100^2*CXM_0100_0100*AM_0100_0000 [CXM, CXM,
CEC, CXM, AM], 1
.6171861963*CXM_1100_0100*CEC_0100_0100*CXM_0100_0100^2*AM_0100_0000 [CXM, CXM,
CEC, CRO, AM], 1
.6171861963*CXM_1100_0100*CEC_0100_0100*CXM_0100_0100*CRO_0100_0100*AM_0100_0000
[CXM, CXM, CEC, AMC, AM], 1
.6171861963*CXM_1100_0100*CEC_0100_0100*CXM_0100_0100*AMC_0100_0100*AM_0100_0000
[CXM, CXM, CEC, CTT, AM], 1
.6171861963*CXM_1100_0100*CEC_0100_0100*CXM_0100_0100*CTT_0100_0100*AM_0100_0000
[CXM, CXM, CTX, TZP, AM], 1
.6171861963*CXM_1100_0100*CTX_0100_0110*TZP_0110_0100*CXM_0100_0100*AM_0100_0000
[CXM, CXM, CXM, AM, FEP], 1
.6171861963*CXM_1100_0100*CXM_0100_0100^2*AM_0100_0000*FEP_0000_0000 [CXM, CXM,
CXM, CEC, AM], 1
.6171861963*CXM_1100_0100*CEC_0100_0100*CXM_0100_0100^2*AM_0100_0000 [CXM, CXM,
CXM, CXM, AM], 1 .6171861963*CXM_1100_0100*CXM_0100_0100^3*AM_0100_0000 [CXM,
CXM, CXM, CRO, AM], 1
.6171861963*CXM_1100_0100*CXM_0100_0100^2*CRO_0100_0100*AM_0100_0000
[CXM, CXM, CXM, AMC, AM], 1
.6171861963*CXM_1100_0100*CXM_0100_0100^2*AMC_0100_0100*AM_0100_0000 [CXM, CXM,
CXM, CTT, AM], 1
.6171861963*CXM_1100_0100*CXM_0100_0100^2*CTT_0100_0100*AM_0100_0000 [CXM, CXM,
CRO, AM, FEP], 1
.6171861963*CXM_1100_0100*CXM_0100_0100*CRO_0100_0100*AM_0100_0000*FEP_0000_0000
[CXM, CXM, CRO, CEC, AM], 1
.6171861963*CXM_1100_0100*CEC_0100_0100*CXM_0100_0100*CRO_0100_0100*AM_0100_0000
[CXM, CXM, CRO, CXM, AM], 1
.6171861963*CXM_1100_0100*CXM_0100_0100^2*CRO_0100_0100*AM_0100_0000 [CXM, CXM,
CRO, CRO, AM], 1
.6171861963*CXM_1100_0100*CXM_0100_0100*CRO_0100_0100^2*AM_0100_0000 [CXM, CXM,
CRO, AMC, AM], 1
.6171861963*CXM_1100_0100*CXM_0100_0100*CRO_0100_0100*AMC_0100_0100*AM_0100_0000
[CXM, CXM, CRO, CTT, AM], 1
.6171861963*CXM_1100_0100*CXM_0100_0100*CRO_0100_0100*CTT_0100_0100*AM_0100_0000
[CXM, CXM, AMC, AM, FEP], 1
.6171861963*CXM_1100_0100*CXM_0100_0100*AMC_0100_0100*AM_0100_0000*FEP_0000_0000
[CXM, CXM, AMC, CEC, AM], 1
.6171861963*CXM_1100_0100*CEC_0100_0100*CXM_0100_0100*AMC_0100_0100*AM_0100_0000
[CXM, CXM, AMC, CXM, AM], 1
.6171861963*CXM_1100_0100*CXM_0100_0100^2*AMC_0100_0100*AM_0100_0000 [CXM, CXM,
AMC, CRO, AM], 1
.6171861963*CXM_1100_0100*CXM_0100_0100*CRO_0100_0100*AMC_0100_0100*AM_0100_0000
[CXM, CXM, AMC, AMC, AM], 1
.6171861963*CXM_1100_0100*CXM_0100_0100*AMC_0100_0100^2*AM_0100_0000 [CXM, CXM,
AMC, CTT, AM], 1
.6171861963*CXM_1100_0100*CXM_0100_0100*AMC_0100_0100*CTT_0100_0100*AM_0100_0000
[CXM, CXM, CTT, AM, FEP], 1
.6171861963*CXM_1100_0100*CXM_0100_0100*CTT_0100_0100*AM_0100_0000*FEP_0000_0000
[CXM, CXM, CTT, CEC, AM], 1
.6171861963*CXM_1100_0100*CEC_0100_0100*CXM_0100_0100*CTT_0100_0100*AM_0100_0000
[CXM, CXM, CTT, CXM, AM], 1
.6171861963*CXM_1100_0100*CXM_0100_0100^2*CTT_0100_0100*AM_0100_0000 [CXM, CXM,
CTT, CRO, AM], 1
.6171861963*CXM_1100_0100*CXM_0100_0100*CRO_0100_0100*CTT_0100_0100*AM_0100_0000
[CXM, CXM, CTT, AMC, AM], 1
.6171861963*CXM_1100_0100*CXM_0100_0100*AMC_0100_0100*CTT_0100_0100*AM_0100_0000
[CXM, CXM, CTT, CTT, AM], 1
.6171861963*CXM_1100_0100*CXM_0100_0100*CTT_0100_0100^2*AM_0100_0000 [CXM, CXM,
SAM, CTX, AM], 1
.6171861963*CTX_1100_0100*CXM_0100_0100*SAM_0100_1100*CXM_1100_0100*AM_0100_0000
[CXM, CXM, SAM, ZOX, AM], 1
.6171861963*ZOX_1100_0100*CXM_0100_0100*SAM_0100_1100*CXM_1100_0100*AM_0100_0000
[CXM, CXM, SAM, CXM, AM], 1
.6171861963*CXM_1100_0100^2*CXM_0100_0100*SAM_0100_1100*AM_0100_0000 [CXM, CXM,
CPD, TZP, AM], 1
.6171861963*CXM_1100_0100*CXM_0100_0100*CPD_0100_0110*TZP_0110_0100*AM_0100_0000
[CXM, CRO, AM, FEP, FEP], 1
.6171861963*CXM_1100_0100*CRO_0100_0100*AM_0100_0000*FEP_0000_0000^2 [CXM, CRO,
CEC, AM, FEP], 1
.6171861963*CXM_1100_0100*CEC_0100_0100*CRO_0100_0100*AM_0100_0000*FEP_0000_0000
[CXM, CRO, CEC, CEC, AM], 1
.6171861963*CXM_1100_0100*CEC_0100_0100^2*CRO_0100_0100*AM_0100_0000 [CXM, CRO,
CEC, CXM, AM], 1
.6171861963*CXM_1100_0100*CEC_0100_0100*CXM_0100_0100*CRO_0100_0100*AM_0100_0000
[CXM, CRO, CEC, CRO, AM], 1
.6171861963*CXM_1100_0100*CEC_0100_0100*CRO_0100_0100^2*AM_0100_0000
[CXM, CRO, CEC, AMC, AM], 1
.6171861963*CXM_1100_0100*CEC_0100_0100*CRO_0100_0100*AMC_0100_0100*AM_0100_0000
[CXM, CRO, CEC, CTT, AM], 1
.6171861963*CXM_1100_0100*CEC_0100_0100*CRO_0100_0100*CTT_0100_0100*AM_0100_0000
[CXM, CRO, CTX, TZP, AM], 1
.6171861963*CXM_1100_0100*CTX_0100_0110*TZP_0110_0100*CRO_0100_0100*AM_0100_0000
[CXM, CRO, CXM, AM, FEP], 1
.6171861963*CXM_1100_0100*CXM_0100_0100*CRO_0100_0100*AM_0100_0000*FEP_0000_0000
[CXM, CRO, CXM, CEC, AM], 1
.6171861963*CXM_1100_0100*CEC_0100_0100*CXM_0100_0100*CRO_0100_0100*AM_0100_0000
[CXM, CRO, CXM, CXM, AM], 1
.6171861963*CXM_1100_0100*CXM_0100_0100^2*CRO_0100_0100*AM_0100_0000
[CXM, CRO, CXM, CRO, AM], 1
.6171861963*CXM_1100_0100*CXM_0100_0100*CRO_0100_0100^2*AM_0100_0000 [CXM, CRO,
CXM, AMC, AM], 1
.6171861963*CXM_1100_0100*CXM_0100_0100*CRO_0100_0100*AMC_0100_0100*AM_0100_0000
[CXM, CRO, CXM, CTT, AM], 1
.6171861963*CXM_1100_0100*CXM_0100_0100*CRO_0100_0100*CTT_0100_0100*AM_0100_0000
[CXM, CRO, CRO, AM, FEP], 1
.6171861963*CXM_1100_0100*CRO_0100_0100^2*AM_0100_0000*FEP_0000_0000 [CXM, CRO,
CRO, CEC, AM], 1
.6171861963*CXM_1100_0100*CEC_0100_0100*CRO_0100_0100^2*AM_0100_0000 [CXM, CRO,
CRO, CXM, AM], 1
.6171861963*CXM_1100_0100*CXM_0100_0100*CRO_0100_0100^2*AM_0100_0000 [CXM, CRO,
CRO, CRO, AM], 1
.6171861963*CXM_1100_0100*CRO_0100_0100^3*AM_0100_0000 [CXM, CRO, CRO, AMC, AM],
1 .6171861963*CXM_1100_0100*CRO_0100_0100^2*AMC_0100_0100*AM_0100_0000 [CXM,
CRO, CRO, CTT, AM], 1
.6171861963*CXM_1100_0100*CRO_0100_0100^2*CTT_0100_0100*AM_0100_0000 [CXM, CRO,
AMC, AM, FEP], 1
.6171861963*CXM_1100_0100*CRO_0100_0100*AMC_0100_0100*AM_0100_0000*FEP_0000_0000
[CXM, CRO, AMC, CEC, AM], 1
.6171861963*CXM_1100_0100*CEC_0100_0100*CRO_0100_0100*AMC_0100_0100*AM_0100_0000
[CXM, CRO, AMC, CXM, AM], 1
.6171861963*CXM_1100_0100*CXM_0100_0100*CRO_0100_0100*AMC_0100_0100*AM_0100_0000
[CXM, CRO, AMC, CRO, AM], 1
.6171861963*CXM_1100_0100*CRO_0100_0100^2*AMC_0100_0100*AM_0100_0000
[CXM, CRO, AMC, AMC, AM], 1
.6171861963*CXM_1100_0100*CRO_0100_0100*AMC_0100_0100^2*AM_0100_0000 [CXM, CRO,
AMC, CTT, AM], 1
.6171861963*CXM_1100_0100*CRO_0100_0100*AMC_0100_0100*CTT_0100_0100*AM_0100_0000
[CXM, CRO, CTT, AM, FEP], 1
.6171861963*CXM_1100_0100*CRO_0100_0100*CTT_0100_0100*AM_0100_0000*FEP_0000_0000
[CXM, CRO, CTT, CEC, AM], 1
.6171861963*CXM_1100_0100*CEC_0100_0100*CRO_0100_0100*CTT_0100_0100*AM_0100_0000
[CXM, CRO, CTT, CXM, AM], 1
.6171861963*CXM_1100_0100*CXM_0100_0100*CRO_0100_0100*CTT_0100_0100*AM_0100_0000
[CXM, CRO, CTT, CRO, AM], 1
.6171861963*CXM_1100_0100*CRO_0100_0100^2*CTT_0100_0100*AM_0100_0000 [CXM, CRO,
CTT, AMC, AM], 1
.6171861963*CXM_1100_0100*CRO_0100_0100*AMC_0100_0100*CTT_0100_0100*AM_0100_0000
[CXM, CRO, CTT, CTT, AM], 1
.6171861963*CXM_1100_0100*CRO_0100_0100*CTT_0100_0100^2*AM_0100_0000 [CXM, CRO,
SAM, CTX, AM], 1
.6171861963*CTX_1100_0100*CRO_0100_0100*SAM_0100_1100*CXM_1100_0100*AM_0100_0000
[CXM, CRO, SAM, ZOX, AM], 1
.6171861963*ZOX_1100_0100*CRO_0100_0100*SAM_0100_1100*CXM_1100_0100*AM_0100_0000
[CXM, CRO, SAM, CXM, AM], 1
.6171861963*CXM_1100_0100^2*CRO_0100_0100*SAM_0100_1100*AM_0100_0000 [CXM, CRO,
CPD, TZP, AM], 1
.6171861963*CXM_1100_0100*CRO_0100_0100*CPD_0100_0110*TZP_0110_0100*AM_0100_0000
[CXM, AMC, AM, FEP, FEP], 1
.6171861963*CXM_1100_0100*AMC_0100_0100*AM_0100_0000*FEP_0000_0000^2
[CXM, AMC, CEC, AM, FEP], 1
.6171861963*CXM_1100_0100*CEC_0100_0100*AMC_0100_0100*AM_0100_0000*FEP_0000_0000
[CXM, AMC, CEC, CEC, AM], 1
.6171861963*CXM_1100_0100*CEC_0100_0100^2*AMC_0100_0100*AM_0100_0000 [CXM, AMC,
CEC, CXM, AM], 1
.6171861963*CXM_1100_0100*CEC_0100_0100*CXM_0100_0100*AMC_0100_0100*AM_0100_0000
[CXM, AMC, CEC, CRO, AM], 1
.6171861963*CXM_1100_0100*CEC_0100_0100*CRO_0100_0100*AMC_0100_0100*AM_0100_0000
[CXM, AMC, CEC, AMC, AM], 1
.6171861963*CXM_1100_0100*CEC_0100_0100*AMC_0100_0100^2*AM_0100_0000 [CXM, AMC,
CEC, CTT, AM], 1
.6171861963*CXM_1100_0100*CEC_0100_0100*AMC_0100_0100*CTT_0100_0100*AM_0100_0000
[CXM, AMC, CTX, TZP, AM], 1
.6171861963*CXM_1100_0100*CTX_0100_0110*TZP_0110_0100*AMC_0100_0100*AM_0100_0000
[CXM, AMC, CXM, AM, FEP], 1
.6171861963*CXM_1100_0100*CXM_0100_0100*AMC_0100_0100*AM_0100_0000*FEP_0000_0000
[CXM, AMC, CXM, CEC, AM], 1
.6171861963*CXM_1100_0100*CEC_0100_0100*CXM_0100_0100*AMC_0100_0100*AM_0100_0000
[CXM, AMC, CXM, CXM, AM], 1
.6171861963*CXM_1100_0100*CXM_0100_0100^2*AMC_0100_0100*AM_0100_0000 [CXM, AMC,
CXM, CRO, AM], 1
.6171861963*CXM_1100_0100*CXM_0100_0100*CRO_0100_0100*AMC_0100_0100*AM_0100_0000
[CXM, AMC, CXM, AMC, AM], 1
.6171861963*CXM_1100_0100*CXM_0100_0100*AMC_0100_0100^2*AM_0100_0000 [CXM, AMC,
CXM, CTT, AM], 1
.6171861963*CXM_1100_0100*CXM_0100_0100*AMC_0100_0100*CTT_0100_0100*AM_0100_0000
[CXM, AMC, CRO, AM, FEP], 1
.6171861963*CXM_1100_0100*CRO_0100_0100*AMC_0100_0100*AM_0100_0000*FEP_0000_0000
[CXM, AMC, CRO, CEC, AM], 1
.6171861963*CXM_1100_0100*CEC_0100_0100*CRO_0100_0100*AMC_0100_0100*AM_0100_0000
[CXM, AMC, CRO, CXM, AM], 1
.6171861963*CXM_1100_0100*CXM_0100_0100*CRO_0100_0100*AMC_0100_0100*AM_0100_0000
[CXM, AMC, CRO, CRO, AM], 1
.6171861963*CXM_1100_0100*CRO_0100_0100^2*AMC_0100_0100*AM_0100_0000 [CXM, AMC,
CRO, AMC, AM], 1
.6171861963*CXM_1100_0100*CRO_0100_0100*AMC_0100_0100^2*AM_0100_0000 [CXM, AMC,
CRO, CTT, AM], 1
.6171861963*CXM_1100_0100*CRO_0100_0100*AMC_0100_0100*CTT_0100_0100*AM_0100_0000
[CXM, AMC, AMC, AM, FEP], 1
.6171861963*CXM_1100_0100*AMC_0100_0100^2*AM_0100_0000*FEP_0000_0000
[CXM, AMC, AMC, CEC, AM], 1
.6171861963*CXM_1100_0100*CEC_0100_0100*AMC_0100_0100^2*AM_0100_0000 [CXM, AMC,
AMC, CXM, AM], 1
.6171861963*CXM_1100_0100*CXM_0100_0100*AMC_0100_0100^2*AM_0100_0000 [CXM, AMC,
AMC, CRO, AM], 1
.6171861963*CXM_1100_0100*CRO_0100_0100*AMC_0100_0100^2*AM_0100_0000 [CXM, AMC,
AMC, AMC, AM], 1 .6171861963*CXM_1100_0100*AMC_0100_0100^3*AM_0100_0000 [CXM,
AMC, AMC, CTT, AM], 1
.6171861963*CXM_1100_0100*AMC_0100_0100^2*CTT_0100_0100*AM_0100_0000 [CXM, AMC,
CTT, AM, FEP], 1
.6171861963*CXM_1100_0100*AMC_0100_0100*CTT_0100_0100*AM_0100_0000*FEP_0000_0000
[CXM, AMC, CTT, CEC, AM], 1
.6171861963*CXM_1100_0100*CEC_0100_0100*AMC_0100_0100*CTT_0100_0100*AM_0100_0000
[CXM, AMC, CTT, CXM, AM], 1
.6171861963*CXM_1100_0100*CXM_0100_0100*AMC_0100_0100*CTT_0100_0100*AM_0100_0000
[CXM, AMC, CTT, CRO, AM], 1
.6171861963*CXM_1100_0100*CRO_0100_0100*AMC_0100_0100*CTT_0100_0100*AM_0100_0000
[CXM, AMC, CTT, AMC, AM], 1
.6171861963*CXM_1100_0100*AMC_0100_0100^2*CTT_0100_0100*AM_0100_0000 [CXM, AMC,
CTT, CTT, AM], 1
.6171861963*CXM_1100_0100*AMC_0100_0100*CTT_0100_0100^2*AM_0100_0000 [CXM, AMC,
SAM, CTX, AM], 1
.6171861963*CTX_1100_0100*AMC_0100_0100*SAM_0100_1100*CXM_1100_0100*AM_0100_0000
[CXM, AMC, SAM, ZOX, AM], 1
.6171861963*ZOX_1100_0100*AMC_0100_0100*SAM_0100_1100*CXM_1100_0100*AM_0100_0000
[CXM, AMC, SAM, CXM, AM], 1
.6171861963*CXM_1100_0100^2*AMC_0100_0100*SAM_0100_1100*AM_0100_0000 [CXM, AMC,
CPD, TZP, AM], 1
.6171861963*CXM_1100_0100*AMC_0100_0100*CPD_0100_0110*TZP_0110_0100*AM_0100_0000
[CXM, CTT, AM, FEP, FEP], 1
.6171861963*CXM_1100_0100*CTT_0100_0100*AM_0100_0000*FEP_0000_0000^2 [CXM, CTT,
CEC, AM, FEP], 1
.6171861963*CXM_1100_0100*CEC_0100_0100*CTT_0100_0100*AM_0100_0000*FEP_0000_0000
[CXM, CTT, CEC, CEC, AM], 1
.6171861963*CXM_1100_0100*CEC_0100_0100^2*CTT_0100_0100*AM_0100_0000 [CXM, CTT,
CEC, CXM, AM], 1
.6171861963*CXM_1100_0100*CEC_0100_0100*CXM_0100_0100*CTT_0100_0100*AM_0100_0000
[CXM, CTT, CEC, CRO, AM], 1
.6171861963*CXM_1100_0100*CEC_0100_0100*CRO_0100_0100*CTT_0100_0100*AM_0100_0000
[CXM, CTT, CEC, AMC, AM], 1
.6171861963*CXM_1100_0100*CEC_0100_0100*AMC_0100_0100*CTT_0100_0100*AM_0100_0000
[CXM, CTT, CEC, CTT, AM], 1
.6171861963*CXM_1100_0100*CEC_0100_0100*CTT_0100_0100^2*AM_0100_0000 [CXM, CTT,
CTX, TZP, AM], 1
.6171861963*CXM_1100_0100*CTX_0100_0110*TZP_0110_0100*CTT_0100_0100*AM_0100_0000
[CXM, CTT, CXM, AM, FEP], 1
.6171861963*CXM_1100_0100*CXM_0100_0100*CTT_0100_0100*AM_0100_0000*FEP_0000_0000
[CXM, CTT, CXM, CEC, AM], 1
.6171861963*CXM_1100_0100*CEC_0100_0100*CXM_0100_0100*CTT_0100_0100*AM_0100_0000
[CXM, CTT, CXM, CXM, AM], 1
.6171861963*CXM_1100_0100*CXM_0100_0100^2*CTT_0100_0100*AM_0100_0000
[CXM, CTT, CXM, CRO, AM], 1
.6171861963*CXM_1100_0100*CXM_0100_0100*CRO_0100_0100*CTT_0100_0100*AM_0100_0000
[CXM, CTT, CXM, AMC, AM], 1
.6171861963*CXM_1100_0100*CXM_0100_0100*AMC_0100_0100*CTT_0100_0100*AM_0100_0000
[CXM, CTT, CXM, CTT, AM], 1
.6171861963*CXM_1100_0100*CXM_0100_0100*CTT_0100_0100^2*AM_0100_0000 [CXM, CTT,
CRO, AM, FEP], 1
.6171861963*CXM_1100_0100*CRO_0100_0100*CTT_0100_0100*AM_0100_0000*FEP_0000_0000
[CXM, CTT, CRO, CEC, AM], 1
.6171861963*CXM_1100_0100*CEC_0100_0100*CRO_0100_0100*CTT_0100_0100*AM_0100_0000
[CXM, CTT, CRO, CXM, AM], 1
.6171861963*CXM_1100_0100*CXM_0100_0100*CRO_0100_0100*CTT_0100_0100*AM_0100_0000
[CXM, CTT, CRO, CRO, AM], 1
.6171861963*CXM_1100_0100*CRO_0100_0100^2*CTT_0100_0100*AM_0100_0000
[CXM, CTT, CRO, AMC, AM], 1
.6171861963*CXM_1100_0100*CRO_0100_0100*AMC_0100_0100*CTT_0100_0100*AM_0100_0000
[CXM, CTT, CRO, CTT, AM], 1
.6171861963*CXM_1100_0100*CRO_0100_0100*CTT_0100_0100^2*AM_0100_0000 [CXM, CTT,
AMC, AM, FEP], 1
.6171861963*CXM_1100_0100*AMC_0100_0100*CTT_0100_0100*AM_0100_0000*FEP_0000_0000
[CXM, CTT, AMC, CEC, AM], 1
.6171861963*CXM_1100_0100*CEC_0100_0100*AMC_0100_0100*CTT_0100_0100*AM_0100_0000
[CXM, CTT, AMC, CXM, AM], 1
.6171861963*CXM_1100_0100*CXM_0100_0100*AMC_0100_0100*CTT_0100_0100*AM_0100_0000
[CXM, CTT, AMC, CRO, AM], 1
.6171861963*CXM_1100_0100*CRO_0100_0100*AMC_0100_0100*CTT_0100_0100*AM_0100_0000
[CXM, CTT, AMC, AMC, AM], 1
.6171861963*CXM_1100_0100*AMC_0100_0100^2*CTT_0100_0100*AM_0100_0000 [CXM, CTT,
AMC, CTT, AM], 1
.6171861963*CXM_1100_0100*AMC_0100_0100*CTT_0100_0100^2*AM_0100_0000 [CXM, CTT,
CTT, AM, FEP], 1
.6171861963*CXM_1100_0100*CTT_0100_0100^2*AM_0100_0000*FEP_0000_0000 [CXM, CTT,
CTT, CEC, AM], 1
.6171861963*CXM_1100_0100*CEC_0100_0100*CTT_0100_0100^2*AM_0100_0000 [CXM, CTT,
CTT, CXM, AM], 1
.6171861963*CXM_1100_0100*CXM_0100_0100*CTT_0100_0100^2*AM_0100_0000 [CXM, CTT,
CTT, CRO, AM], 1
.6171861963*CXM_1100_0100*CRO_0100_0100*CTT_0100_0100^2*AM_0100_0000
[CXM, CTT, CTT, AMC, AM], 1
.6171861963*CXM_1100_0100*AMC_0100_0100*CTT_0100_0100^2*AM_0100_0000 [CXM, CTT,
CTT, CTT, AM], 1 .6171861963*CXM_1100_0100*CTT_0100_0100^3*AM_0100_0000 [CXM,
CTT, SAM, CTX, AM], 1
.6171861963*CTX_1100_0100*CTT_0100_0100*SAM_0100_1100*CXM_1100_0100*AM_0100_0000
[CXM, CTT, SAM, ZOX, AM], 1
.6171861963*ZOX_1100_0100*CTT_0100_0100*SAM_0100_1100*CXM_1100_0100*AM_0100_0000
[CXM, CTT, SAM, CXM, AM], 1
.6171861963*CXM_1100_0100^2*CTT_0100_0100*SAM_0100_1100*AM_0100_0000 [CXM, CTT,
CPD, TZP, AM], 1
.6171861963*CXM_1100_0100*CTT_0100_0100*CPD_0100_0110*TZP_0110_0100*AM_0100_0000
[CXM, SAM, CTX, AM, FEP], 1
.6171861963*CTX_1100_0100*SAM_0100_1100*CXM_1100_0100*AM_0100_0000*FEP_0000_0000
[CXM, SAM, CTX, CEC, AM], 1
.6171861963*CTX_1100_0100*CEC_0100_0100*SAM_0100_1100*CXM_1100_0100*AM_0100_0000
[CXM, SAM, CTX, CXM, AM], 1
.6171861963*CTX_1100_0100*CXM_0100_0100*SAM_0100_1100*CXM_1100_0100*AM_0100_0000
[CXM, SAM, CTX, CRO, AM], 1
.6171861963*CTX_1100_0100*CRO_0100_0100*SAM_0100_1100*CXM_1100_0100*AM_0100_0000
[CXM, SAM, CTX, AMC, AM], 1
.6171861963*CTX_1100_0100*AMC_0100_0100*SAM_0100_1100*CXM_1100_0100*AM_0100_0000
[CXM, SAM, CTX, CTT, AM], 1
.6171861963*CTX_1100_0100*CTT_0100_0100*SAM_0100_1100*CXM_1100_0100*AM_0100_0000
[CXM, SAM, ZOX, AM, FEP], 1
.6171861963*ZOX_1100_0100*SAM_0100_1100*CXM_1100_0100*AM_0100_0000*FEP_0000_0000
[CXM, SAM, ZOX, CEC, AM], 1
.6171861963*ZOX_1100_0100*CEC_0100_0100*SAM_0100_1100*CXM_1100_0100*AM_0100_0000
[CXM, SAM, ZOX, CXM, AM], 1
.6171861963*ZOX_1100_0100*CXM_0100_0100*SAM_0100_1100*CXM_1100_0100*AM_0100_0000
[CXM, SAM, ZOX, CRO, AM], 1
.6171861963*ZOX_1100_0100*CRO_0100_0100*SAM_0100_1100*CXM_1100_0100*AM_0100_0000
[CXM, SAM, ZOX, AMC, AM], 1
.6171861963*ZOX_1100_0100*AMC_0100_0100*SAM_0100_1100*CXM_1100_0100*AM_0100_0000
[CXM, SAM, ZOX, CTT, AM], 1
.6171861963*ZOX_1100_0100*CTT_0100_0100*SAM_0100_1100*CXM_1100_0100*AM_0100_0000
[CXM, SAM, CXM, AM, FEP], 1
.6171861963*CXM_1100_0100^2*SAM_0100_1100*AM_0100_0000*FEP_0000_0000 [CXM, SAM,
CXM, CEC, AM], 1
.6171861963*CXM_1100_0100^2*CEC_0100_0100*SAM_0100_1100*AM_0100_0000 [CXM, SAM,
CXM, CXM, AM], 1
.6171861963*CXM_1100_0100^2*CXM_0100_0100*SAM_0100_1100*AM_0100_0000
[CXM, SAM, CXM, CRO, AM], 1
.6171861963*CXM_1100_0100^2*CRO_0100_0100*SAM_0100_1100*AM_0100_0000 [CXM, SAM,
CXM, AMC, AM], 1
.6171861963*CXM_1100_0100^2*AMC_0100_0100*SAM_0100_1100*AM_0100_0000 [CXM, SAM,
CXM, CTT, AM], 1
.6171861963*CXM_1100_0100^2*CTT_0100_0100*SAM_0100_1100*AM_0100_0000 [CXM, CPD,
AMP, TZP, AM], 1
.6171861963*CXM_1100_0100*CPD_0100_0110*AMP_0110_0110*TZP_0110_0100*AM_0100_0000
[CXM, CPD, CTX, TZP, AM], 1
.6171861963*CXM_1100_0100*CPD_0100_0110*CTX_0110_0110*TZP_0110_0100*AM_0100_0000
[CXM, CPD, CAZ, TZP, AM], 1
.6171861963*CXM_1100_0100*CPD_0100_0110*CAZ_0110_0110*TZP_0110_0100*AM_0100_0000
[CXM, CPD, CPR, TZP, AM], 1
.6171861963*CXM_1100_0100*CPD_0100_0110*CPR_0110_0110*TZP_0110_0100*AM_0100_0000
[CXM, CPD, TZP, AM, FEP], 1
.6171861963*CXM_1100_0100*CPD_0100_0110*TZP_0110_0100*AM_0100_0000*FEP_0000_0000
[CXM, CPD, TZP, CEC, AM], 1
.6171861963*CXM_1100_0100*CEC_0100_0100*CPD_0100_0110*TZP_0110_0100*AM_0100_0000
[CXM, CPD, TZP, CXM, AM], 1
.6171861963*CXM_1100_0100*CXM_0100_0100*CPD_0100_0110*TZP_0110_0100*AM_0100_0000
[CXM, CPD, TZP, CRO, AM], 1
.6171861963*CXM_1100_0100*CRO_0100_0100*CPD_0100_0110*TZP_0110_0100*AM_0100_0000
[CXM, CPD, TZP, AMC, AM], 1
.6171861963*CXM_1100_0100*AMC_0100_0100*CPD_0100_0110*TZP_0110_0100*AM_0100_0000
[CXM, CPD, TZP, CTT, AM], 1
.6171861963*CXM_1100_0100*CTT_0100_0100*CPD_0100_0110*TZP_0110_0100*AM_0100_0000
                                       
[1, 0, 1, 0], .7146233157 = .7146233157, 112
[CTX, CTX, CTX, ZOX, TZP], 1
.7146233157*CTX_1010_1010^3*ZOX_1010_0010*TZP_0010_0000 [CTX, CTX, ZOX, AM,
TZP], 1 .7146233157*CTX_1010_1010^2*ZOX_1010_0010*AM_0010_0010*TZP_0010_0000
[CTX, CTX, ZOX, TZP, FEP], 1
.7146233157*CTX_1010_1010^2*ZOX_1010_0010*TZP_0010_0000*FEP_0000_0000 [CTX, CTX,
CRO, ZOX, TZP], 1
.7146233157*CTX_1010_1010^2*CRO_1010_1010*ZOX_1010_0010*TZP_0010_0000 [CTX, CTX,
CPD, ZOX, TZP], 1
.7146233157*CTX_1010_1010^2*CPD_1010_1010*ZOX_1010_0010*TZP_0010_0000 [CTX, CTX,
FEP, ZOX, TZP], 1
.7146233157*CTX_1010_1010^2*FEP_1010_1010*ZOX_1010_0010*TZP_0010_0000 [CTX, ZOX,
AM, AM, TZP], 1
.7146233157*CTX_1010_1010*ZOX_1010_0010*AM_0010_0010^2*TZP_0010_0000
[CTX, ZOX, AM, TZP, FEP], 1
.7146233157*CTX_1010_1010*ZOX_1010_0010*AM_0010_0010*TZP_0010_0000*FEP_0000_0000
[CTX, ZOX, TZP, FEP, FEP], 1
.7146233157*CTX_1010_1010*ZOX_1010_0010*TZP_0010_0000*FEP_0000_0000^2 [CTX, CRO,
CTX, ZOX, TZP], 1
.7146233157*CTX_1010_1010^2*CRO_1010_1010*ZOX_1010_0010*TZP_0010_0000 [CTX, CRO,
ZOX, AM, TZP], 1
.7146233157*CTX_1010_1010*CRO_1010_1010*ZOX_1010_0010*AM_0010_0010*TZP_0010_0000
[CTX, CRO, ZOX, TZP, FEP], 1
.7146233157*CTX_1010_1010*CRO_1010_1010*ZOX_1010_0010*TZP_0010_0000*FEP_0000_000
0 [CTX, CRO, CRO, ZOX, TZP], 1
.7146233157*CTX_1010_1010*CRO_1010_1010^2*ZOX_1010_0010*TZP_0010_0000 [CTX, CRO,
CPD, ZOX, TZP], 1
.7146233157*CTX_1010_1010*CRO_1010_1010*CPD_1010_1010*ZOX_1010_0010*TZP_0010_000
0
[CTX, CRO, FEP, ZOX, TZP], 1
.7146233157*CTX_1010_1010*CRO_1010_1010*FEP_1010_1010*ZOX_1010_0010*TZP_0010_000
0 [CTX, CPD, CTX, ZOX, TZP], 1
.7146233157*CTX_1010_1010^2*CPD_1010_1010*ZOX_1010_0010*TZP_0010_0000 [CTX, CPD,
ZOX, AM, TZP], 1
.7146233157*CTX_1010_1010*CPD_1010_1010*ZOX_1010_0010*AM_0010_0010*TZP_0010_0000
[CTX, CPD, ZOX, TZP, FEP], 1
.7146233157*CTX_1010_1010*CPD_1010_1010*ZOX_1010_0010*TZP_0010_0000*FEP_0000_000
0 [CTX, CPD, CRO, ZOX, TZP], 1
.7146233157*CTX_1010_1010*CRO_1010_1010*CPD_1010_1010*ZOX_1010_0010*TZP_0010_000
0 [CTX, CPD, CPD, ZOX, TZP], 1
.7146233157*CTX_1010_1010*CPD_1010_1010^2*ZOX_1010_0010*TZP_0010_0000 [CTX, CPD,
FEP, ZOX, TZP], 1
.7146233157*CTX_1010_1010*CPD_1010_1010*FEP_1010_1010*ZOX_1010_0010*TZP_0010_000
0
[CTX, FEP, CTX, ZOX, TZP], 1
.7146233157*CTX_1010_1010^2*FEP_1010_1010*ZOX_1010_0010*TZP_0010_0000 [CTX, FEP,
ZOX, AM, TZP], 1
.7146233157*CTX_1010_1010*FEP_1010_1010*ZOX_1010_0010*AM_0010_0010*TZP_0010_0000
[CTX, FEP, ZOX, TZP, FEP], 1
.7146233157*CTX_1010_1010*FEP_1010_1010*ZOX_1010_0010*TZP_0010_0000*FEP_0000_000
0 [CTX, FEP, CRO, ZOX, TZP], 1
.7146233157*CTX_1010_1010*CRO_1010_1010*FEP_1010_1010*ZOX_1010_0010*TZP_0010_000
0 [CTX, FEP, CPD, ZOX, TZP], 1
.7146233157*CTX_1010_1010*CPD_1010_1010*FEP_1010_1010*ZOX_1010_0010*TZP_0010_000
0 [CTX, FEP, FEP, ZOX, TZP], 1
.7146233157*CTX_1010_1010*FEP_1010_1010^2*ZOX_1010_0010*TZP_0010_0000 [ZOX, AM,
AM, AM, TZP], 1 .7146233157*ZOX_1010_0010*AM_0010_0010^3*TZP_0010_0000
[ZOX, AM, AM, TZP, FEP], 1
.7146233157*ZOX_1010_0010*AM_0010_0010^2*TZP_0010_0000*FEP_0000_0000 [ZOX, AM,
TZP, FEP, FEP], 1
.7146233157*ZOX_1010_0010*AM_0010_0010*TZP_0010_0000*FEP_0000_0000^2 [ZOX, TZP,
FEP, FEP, FEP], 1 .7146233157*ZOX_1010_0010*TZP_0010_0000*FEP_0000_0000^3 [CRO,
CTX, CTX, ZOX, TZP], 1
.7146233157*CTX_1010_1010^2*CRO_1010_1010*ZOX_1010_0010*TZP_0010_0000 [CRO, CTX,
ZOX, AM, TZP], 1
.7146233157*CTX_1010_1010*CRO_1010_1010*ZOX_1010_0010*AM_0010_0010*TZP_0010_0000
[CRO, CTX, ZOX, TZP, FEP], 1
.7146233157*CTX_1010_1010*CRO_1010_1010*ZOX_1010_0010*TZP_0010_0000*FEP_0000_000
0 [CRO, CTX, CRO, ZOX, TZP], 1
.7146233157*CTX_1010_1010*CRO_1010_1010^2*ZOX_1010_0010*TZP_0010_0000
[CRO, CTX, CPD, ZOX, TZP], 1
.7146233157*CTX_1010_1010*CRO_1010_1010*CPD_1010_1010*ZOX_1010_0010*TZP_0010_000
0 [CRO, CTX, FEP, ZOX, TZP], 1
.7146233157*CTX_1010_1010*CRO_1010_1010*FEP_1010_1010*ZOX_1010_0010*TZP_0010_000
0 [CRO, ZOX, AM, AM, TZP], 1
.7146233157*CRO_1010_1010*ZOX_1010_0010*AM_0010_0010^2*TZP_0010_0000 [CRO, ZOX,
AM, TZP, FEP], 1
.7146233157*CRO_1010_1010*ZOX_1010_0010*AM_0010_0010*TZP_0010_0000*FEP_0000_0000
[CRO, ZOX, TZP, FEP, FEP], 1
.7146233157*CRO_1010_1010*ZOX_1010_0010*TZP_0010_0000*FEP_0000_0000^2 [CRO, CRO,
CTX, ZOX, TZP], 1
.7146233157*CTX_1010_1010*CRO_1010_1010^2*ZOX_1010_0010*TZP_0010_0000 [CRO, CRO,
ZOX, AM, TZP], 1
.7146233157*CRO_1010_1010^2*ZOX_1010_0010*AM_0010_0010*TZP_0010_0000
[CRO, CRO, ZOX, TZP, FEP], 1
.7146233157*CRO_1010_1010^2*ZOX_1010_0010*TZP_0010_0000*FEP_0000_0000 [CRO, CRO,
CRO, ZOX, TZP], 1 .7146233157*CRO_1010_1010^3*ZOX_1010_0010*TZP_0010_0000 [CRO,
CRO, CPD, ZOX, TZP], 1
.7146233157*CRO_1010_1010^2*CPD_1010_1010*ZOX_1010_0010*TZP_0010_0000 [CRO, CRO,
FEP, ZOX, TZP], 1
.7146233157*CRO_1010_1010^2*FEP_1010_1010*ZOX_1010_0010*TZP_0010_0000 [CRO, CPD,
CTX, ZOX, TZP], 1
.7146233157*CTX_1010_1010*CRO_1010_1010*CPD_1010_1010*ZOX_1010_0010*TZP_0010_000
0 [CRO, CPD, ZOX, AM, TZP], 1
.7146233157*CRO_1010_1010*CPD_1010_1010*ZOX_1010_0010*AM_0010_0010*TZP_0010_0000
[CRO, CPD, ZOX, TZP, FEP], 1
.7146233157*CRO_1010_1010*CPD_1010_1010*ZOX_1010_0010*TZP_0010_0000*FEP_0000_000
0
[CRO, CPD, CRO, ZOX, TZP], 1
.7146233157*CRO_1010_1010^2*CPD_1010_1010*ZOX_1010_0010*TZP_0010_0000 [CRO, CPD,
CPD, ZOX, TZP], 1
.7146233157*CRO_1010_1010*CPD_1010_1010^2*ZOX_1010_0010*TZP_0010_0000 [CRO, CPD,
FEP, ZOX, TZP], 1
.7146233157*CRO_1010_1010*CPD_1010_1010*FEP_1010_1010*ZOX_1010_0010*TZP_0010_000
0 [CRO, FEP, CTX, ZOX, TZP], 1
.7146233157*CTX_1010_1010*CRO_1010_1010*FEP_1010_1010*ZOX_1010_0010*TZP_0010_000
0 [CRO, FEP, ZOX, AM, TZP], 1
.7146233157*CRO_1010_1010*FEP_1010_1010*ZOX_1010_0010*AM_0010_0010*TZP_0010_0000
[CRO, FEP, ZOX, TZP, FEP], 1
.7146233157*CRO_1010_1010*FEP_1010_1010*ZOX_1010_0010*TZP_0010_0000*FEP_0000_000
0 [CRO, FEP, CRO, ZOX, TZP], 1
.7146233157*CRO_1010_1010^2*FEP_1010_1010*ZOX_1010_0010*TZP_0010_0000
[CRO, FEP, CPD, ZOX, TZP], 1
.7146233157*CRO_1010_1010*CPD_1010_1010*FEP_1010_1010*ZOX_1010_0010*TZP_0010_000
0 [CRO, FEP, FEP, ZOX, TZP], 1
.7146233157*CRO_1010_1010*FEP_1010_1010^2*ZOX_1010_0010*TZP_0010_0000 [CPD, CTX,
CTX, ZOX, TZP], 1
.7146233157*CTX_1010_1010^2*CPD_1010_1010*ZOX_1010_0010*TZP_0010_0000 [CPD, CTX,
ZOX, AM, TZP], 1
.7146233157*CTX_1010_1010*CPD_1010_1010*ZOX_1010_0010*AM_0010_0010*TZP_0010_0000
[CPD, CTX, ZOX, TZP, FEP], 1
.7146233157*CTX_1010_1010*CPD_1010_1010*ZOX_1010_0010*TZP_0010_0000*FEP_0000_000
0 [CPD, CTX, CRO, ZOX, TZP], 1
.7146233157*CTX_1010_1010*CRO_1010_1010*CPD_1010_1010*ZOX_1010_0010*TZP_0010_000
0 [CPD, CTX, CPD, ZOX, TZP], 1
.7146233157*CTX_1010_1010*CPD_1010_1010^2*ZOX_1010_0010*TZP_0010_0000 [CPD, CTX,
FEP, ZOX, TZP], 1
.7146233157*CTX_1010_1010*CPD_1010_1010*FEP_1010_1010*ZOX_1010_0010*TZP_0010_000
0 [CPD, ZOX, AM, AM, TZP], 1
.7146233157*CPD_1010_1010*ZOX_1010_0010*AM_0010_0010^2*TZP_0010_0000 [CPD, ZOX,
AM, TZP, FEP], 1
.7146233157*CPD_1010_1010*ZOX_1010_0010*AM_0010_0010*TZP_0010_0000*FEP_0000_0000
[CPD, ZOX, TZP, FEP, FEP], 1
.7146233157*CPD_1010_1010*ZOX_1010_0010*TZP_0010_0000*FEP_0000_0000^2 [CPD, CRO,
CTX, ZOX, TZP], 1
.7146233157*CTX_1010_1010*CRO_1010_1010*CPD_1010_1010*ZOX_1010_0010*TZP_0010_000
0 [CPD, CRO, ZOX, AM, TZP], 1
.7146233157*CRO_1010_1010*CPD_1010_1010*ZOX_1010_0010*AM_0010_0010*TZP_0010_0000
[CPD, CRO, ZOX, TZP, FEP], 1
.7146233157*CRO_1010_1010*CPD_1010_1010*ZOX_1010_0010*TZP_0010_0000*FEP_0000_000
0
[CPD, CRO, CRO, ZOX, TZP], 1
.7146233157*CRO_1010_1010^2*CPD_1010_1010*ZOX_1010_0010*TZP_0010_0000 [CPD, CRO,
CPD, ZOX, TZP], 1
.7146233157*CRO_1010_1010*CPD_1010_1010^2*ZOX_1010_0010*TZP_0010_0000 [CPD, CRO,
FEP, ZOX, TZP], 1
.7146233157*CRO_1010_1010*CPD_1010_1010*FEP_1010_1010*ZOX_1010_0010*TZP_0010_000
0 [CPD, CPD, CTX, ZOX, TZP], 1
.7146233157*CTX_1010_1010*CPD_1010_1010^2*ZOX_1010_0010*TZP_0010_0000 [CPD, CPD,
ZOX, AM, TZP], 1
.7146233157*CPD_1010_1010^2*ZOX_1010_0010*AM_0010_0010*TZP_0010_0000 [CPD, CPD,
ZOX, TZP, FEP], 1
.7146233157*CPD_1010_1010^2*ZOX_1010_0010*TZP_0010_0000*FEP_0000_0000 [CPD, CPD,
CRO, ZOX, TZP], 1
.7146233157*CRO_1010_1010*CPD_1010_1010^2*ZOX_1010_0010*TZP_0010_0000
[CPD, CPD, CPD, ZOX, TZP], 1
.7146233157*CPD_1010_1010^3*ZOX_1010_0010*TZP_0010_0000 [CPD, CPD, FEP, ZOX,
TZP], 1 .7146233157*CPD_1010_1010^2*FEP_1010_1010*ZOX_1010_0010*TZP_0010_0000
[CPD, FEP, CTX, ZOX, TZP], 1
.7146233157*CTX_1010_1010*CPD_1010_1010*FEP_1010_1010*ZOX_1010_0010*TZP_0010_000
0 [CPD, FEP, ZOX, AM, TZP], 1
.7146233157*CPD_1010_1010*FEP_1010_1010*ZOX_1010_0010*AM_0010_0010*TZP_0010_0000
[CPD, FEP, ZOX, TZP, FEP], 1
.7146233157*CPD_1010_1010*FEP_1010_1010*ZOX_1010_0010*TZP_0010_0000*FEP_0000_000
0 [CPD, FEP, CRO, ZOX, TZP], 1
.7146233157*CRO_1010_1010*CPD_1010_1010*FEP_1010_1010*ZOX_1010_0010*TZP_0010_000
0 [CPD, FEP, CPD, ZOX, TZP], 1
.7146233157*CPD_1010_1010^2*FEP_1010_1010*ZOX_1010_0010*TZP_0010_0000
[CPD, FEP, FEP, ZOX, TZP], 1
.7146233157*CPD_1010_1010*FEP_1010_1010^2*ZOX_1010_0010*TZP_0010_0000 [FEP, CTX,
CTX, ZOX, TZP], 1
.7146233157*CTX_1010_1010^2*FEP_1010_1010*ZOX_1010_0010*TZP_0010_0000 [FEP, CTX,
ZOX, AM, TZP], 1
.7146233157*CTX_1010_1010*FEP_1010_1010*ZOX_1010_0010*AM_0010_0010*TZP_0010_0000
[FEP, CTX, ZOX, TZP, FEP], 1
.7146233157*CTX_1010_1010*FEP_1010_1010*ZOX_1010_0010*TZP_0010_0000*FEP_0000_000
0 [FEP, CTX, CRO, ZOX, TZP], 1
.7146233157*CTX_1010_1010*CRO_1010_1010*FEP_1010_1010*ZOX_1010_0010*TZP_0010_000
0 [FEP, CTX, CPD, ZOX, TZP], 1
.7146233157*CTX_1010_1010*CPD_1010_1010*FEP_1010_1010*ZOX_1010_0010*TZP_0010_000
0 [FEP, CTX, FEP, ZOX, TZP], 1
.7146233157*CTX_1010_1010*FEP_1010_1010^2*ZOX_1010_0010*TZP_0010_0000
[FEP, ZOX, AM, AM, TZP], 1
.7146233157*FEP_1010_1010*ZOX_1010_0010*AM_0010_0010^2*TZP_0010_0000 [FEP, ZOX,
AM, TZP, FEP], 1
.7146233157*FEP_1010_1010*ZOX_1010_0010*AM_0010_0010*TZP_0010_0000*FEP_0000_0000
[FEP, ZOX, TZP, FEP, FEP], 1
.7146233157*FEP_1010_1010*ZOX_1010_0010*TZP_0010_0000*FEP_0000_0000^2 [FEP, CRO,
CTX, ZOX, TZP], 1
.7146233157*CTX_1010_1010*CRO_1010_1010*FEP_1010_1010*ZOX_1010_0010*TZP_0010_000
0 [FEP, CRO, ZOX, AM, TZP], 1
.7146233157*CRO_1010_1010*FEP_1010_1010*ZOX_1010_0010*AM_0010_0010*TZP_0010_0000
[FEP, CRO, ZOX, TZP, FEP], 1
.7146233157*CRO_1010_1010*FEP_1010_1010*ZOX_1010_0010*TZP_0010_0000*FEP_0000_000
0
[FEP, CRO, CRO, ZOX, TZP], 1
.7146233157*CRO_1010_1010^2*FEP_1010_1010*ZOX_1010_0010*TZP_0010_0000 [FEP, CRO,
CPD, ZOX, TZP], 1
.7146233157*CRO_1010_1010*CPD_1010_1010*FEP_1010_1010*ZOX_1010_0010*TZP_0010_000
0 [FEP, CRO, FEP, ZOX, TZP], 1
.7146233157*CRO_1010_1010*FEP_1010_1010^2*ZOX_1010_0010*TZP_0010_0000 [FEP, CPD,
CTX, ZOX, TZP], 1
.7146233157*CTX_1010_1010*CPD_1010_1010*FEP_1010_1010*ZOX_1010_0010*TZP_0010_000
0 [FEP, CPD, ZOX, AM, TZP], 1
.7146233157*CPD_1010_1010*FEP_1010_1010*ZOX_1010_0010*AM_0010_0010*TZP_0010_0000
[FEP, CPD, ZOX, TZP, FEP], 1
.7146233157*CPD_1010_1010*FEP_1010_1010*ZOX_1010_0010*TZP_0010_0000*FEP_0000_000
0 [FEP, CPD, CRO, ZOX, TZP], 1
.7146233157*CRO_1010_1010*CPD_1010_1010*FEP_1010_1010*ZOX_1010_0010*TZP_0010_000
0
[FEP, CPD, CPD, ZOX, TZP], 1
.7146233157*CPD_1010_1010^2*FEP_1010_1010*ZOX_1010_0010*TZP_0010_0000 [FEP, CPD,
FEP, ZOX, TZP], 1
.7146233157*CPD_1010_1010*FEP_1010_1010^2*ZOX_1010_0010*TZP_0010_0000 [FEP, FEP,
CTX, ZOX, TZP], 1
.7146233157*CTX_1010_1010*FEP_1010_1010^2*ZOX_1010_0010*TZP_0010_0000 [FEP, FEP,
ZOX, AM, TZP], 1
.7146233157*FEP_1010_1010^2*ZOX_1010_0010*AM_0010_0010*TZP_0010_0000 [FEP, FEP,
ZOX, TZP, FEP], 1
.7146233157*FEP_1010_1010^2*ZOX_1010_0010*TZP_0010_0000*FEP_0000_0000 [FEP, FEP,
CRO, ZOX, TZP], 1
.7146233157*CRO_1010_1010*FEP_1010_1010^2*ZOX_1010_0010*TZP_0010_0000 [FEP, FEP,
CPD, ZOX, TZP], 1
.7146233157*CPD_1010_1010*FEP_1010_1010^2*ZOX_1010_0010*TZP_0010_0000
[FEP, FEP, FEP, ZOX, TZP], 1
.7146233157*FEP_1010_1010^3*ZOX_1010_0010*TZP_0010_0000
                                       
[1, 0, 0, 1], .7263697421 = .7263697421, 2 [CTX, TZP, CTT, CPR, FEP], 4
.4153858935*FEP_0000_0000*CPR_1000_0000*CTX_1001_1000*TZP_1000_1000*CTT_1000_100
0
.3013148234*FEP_0000_0000*CPR_1000_0000*CTX_1001_1011*TZP_1011_1001*CTT_1001_100
0
0.9380387536e-2*FEP_0000_0000*CPR_1000_0000*CTX_1001_1011*TZP_1011_1010*CTT_1010
_1000
0.2886377253e-3*FEP_0000_0000*CTX_1001_1011*TZP_1011_0011*CTT_0011_0001*CPR_0001
_0000 [ZOX, CTX, TZP, CTT, CPR], 4
.4153858935*CPR_1000_0000*ZOX_1001_1001*CTX_1001_1000*TZP_1000_1000*CTT_1000_100
0
.3013148234*CPR_1000_0000*ZOX_1001_1001*CTX_1001_1011*TZP_1011_1001*CTT_1001_100
0
0.9380387536e-2*CPR_1000_0000*ZOX_1001_1001*CTX_1001_1011*TZP_1011_1010*CTT_1010
_1000
0.2886377253e-3*ZOX_1001_1001*CTX_1001_1011*TZP_1011_0011*CTT_0011_0001*CPR_0001
_0000
                                       
[0, 1, 1, 0], .6171861963 = .6171861963, 555 [AMP, AMP, AMP, TZP, AM], 1
.6171861963*AMP_0110_0110^3*TZP_0110_0100*AM_0100_0000 [AMP, AMP, CTX, TZP, AM],
1 .6171861963*AMP_0110_0110^2*CTX_0110_0110*TZP_0110_0100*AM_0100_0000 [AMP,
AMP, CAZ, TZP, AM], 1
.6171861963*AMP_0110_0110^2*CAZ_0110_0110*TZP_0110_0100*AM_0100_0000
[AMP, AMP, CPR, TZP, AM], 1
.6171861963*AMP_0110_0110^2*CPR_0110_0110*TZP_0110_0100*AM_0100_0000 [AMP, AMP,
TZP, AM, FEP], 1
.6171861963*AMP_0110_0110^2*TZP_0110_0100*AM_0100_0000*FEP_0000_0000 [AMP, AMP,
TZP, CEC, AM], 1
.6171861963*AMP_0110_0110^2*TZP_0110_0100*CEC_0100_0100*AM_0100_0000 [AMP, AMP,
TZP, CXM, AM], 1
.6171861963*AMP_0110_0110^2*TZP_0110_0100*CXM_0100_0100*AM_0100_0000 [AMP, AMP,
TZP, CRO, AM], 1
.6171861963*AMP_0110_0110^2*TZP_0110_0100*CRO_0100_0100*AM_0100_0000 [AMP, AMP,
TZP, AMC, AM], 1
.6171861963*AMP_0110_0110^2*TZP_0110_0100*AMC_0100_0100*AM_0100_0000 [AMP, AMP,
TZP, CTT, AM], 1
.6171861963*AMP_0110_0110^2*TZP_0110_0100*CTT_0100_0100*AM_0100_0000
[AMP, CTX, AMP, TZP, AM], 1
.6171861963*AMP_0110_0110^2*CTX_0110_0110*TZP_0110_0100*AM_0100_0000 [AMP, CTX,
CTX, TZP, AM], 1
.6171861963*AMP_0110_0110*CTX_0110_0110^2*TZP_0110_0100*AM_0100_0000 [AMP, CTX,
CAZ, TZP, AM], 1
.6171861963*AMP_0110_0110*CTX_0110_0110*CAZ_0110_0110*TZP_0110_0100*AM_0100_0000
[AMP, CTX, CPR, TZP, AM], 1
.6171861963*AMP_0110_0110*CTX_0110_0110*CPR_0110_0110*TZP_0110_0100*AM_0100_0000
[AMP, CTX, TZP, AM, FEP], 1
.6171861963*AMP_0110_0110*CTX_0110_0110*TZP_0110_0100*AM_0100_0000*FEP_0000_0000
[AMP, CTX, TZP, CEC, AM], 1
.6171861963*AMP_0110_0110*CTX_0110_0110*TZP_0110_0100*CEC_0100_0100*AM_0100_0000
[AMP, CTX, TZP, CXM, AM], 1
.6171861963*AMP_0110_0110*CTX_0110_0110*TZP_0110_0100*CXM_0100_0100*AM_0100_0000
[AMP, CTX, TZP, CRO, AM], 1
.6171861963*AMP_0110_0110*CTX_0110_0110*TZP_0110_0100*CRO_0100_0100*AM_0100_0000
[AMP, CTX, TZP, AMC, AM], 1
.6171861963*AMP_0110_0110*CTX_0110_0110*TZP_0110_0100*AMC_0100_0100*AM_0100_0000
[AMP, CTX, TZP, CTT, AM], 1
.6171861963*AMP_0110_0110*CTX_0110_0110*TZP_0110_0100*CTT_0100_0100*AM_0100_0000
[AMP, CAZ, AMP, TZP, AM], 1
.6171861963*AMP_0110_0110^2*CAZ_0110_0110*TZP_0110_0100*AM_0100_0000 [AMP, CAZ,
CTX, TZP, AM], 1
.6171861963*AMP_0110_0110*CTX_0110_0110*CAZ_0110_0110*TZP_0110_0100*AM_0100_0000
[AMP, CAZ, CAZ, TZP, AM], 1
.6171861963*AMP_0110_0110*CAZ_0110_0110^2*TZP_0110_0100*AM_0100_0000 [AMP, CAZ,
CPR, TZP, AM], 1
.6171861963*AMP_0110_0110*CAZ_0110_0110*CPR_0110_0110*TZP_0110_0100*AM_0100_0000
[AMP, CAZ, TZP, AM, FEP], 1
.6171861963*AMP_0110_0110*CAZ_0110_0110*TZP_0110_0100*AM_0100_0000*FEP_0000_0000
[AMP, CAZ, TZP, CEC, AM], 1
.6171861963*AMP_0110_0110*CAZ_0110_0110*TZP_0110_0100*CEC_0100_0100*AM_0100_0000
[AMP, CAZ, TZP, CXM, AM], 1
.6171861963*AMP_0110_0110*CAZ_0110_0110*TZP_0110_0100*CXM_0100_0100*AM_0100_0000
[AMP, CAZ, TZP, CRO, AM], 1
.6171861963*AMP_0110_0110*CAZ_0110_0110*TZP_0110_0100*CRO_0100_0100*AM_0100_0000
[AMP, CAZ, TZP, AMC, AM], 1
.6171861963*AMP_0110_0110*CAZ_0110_0110*TZP_0110_0100*AMC_0100_0100*AM_0100_0000
[AMP, CAZ, TZP, CTT, AM], 1
.6171861963*AMP_0110_0110*CAZ_0110_0110*TZP_0110_0100*CTT_0100_0100*AM_0100_0000
[AMP, CPR, AMP, TZP, AM], 1
.6171861963*AMP_0110_0110^2*CPR_0110_0110*TZP_0110_0100*AM_0100_0000 [AMP, CPR,
CTX, TZP, AM], 1
.6171861963*AMP_0110_0110*CTX_0110_0110*CPR_0110_0110*TZP_0110_0100*AM_0100_0000
[AMP, CPR, CAZ, TZP, AM], 1
.6171861963*AMP_0110_0110*CAZ_0110_0110*CPR_0110_0110*TZP_0110_0100*AM_0100_0000
[AMP, CPR, CPR, TZP, AM], 1
.6171861963*AMP_0110_0110*CPR_0110_0110^2*TZP_0110_0100*AM_0100_0000 [AMP, CPR,
TZP, AM, FEP], 1
.6171861963*AMP_0110_0110*CPR_0110_0110*TZP_0110_0100*AM_0100_0000*FEP_0000_0000
[AMP, CPR, TZP, CEC, AM], 1
.6171861963*AMP_0110_0110*CPR_0110_0110*TZP_0110_0100*CEC_0100_0100*AM_0100_0000
[AMP, CPR, TZP, CXM, AM], 1
.6171861963*AMP_0110_0110*CPR_0110_0110*TZP_0110_0100*CXM_0100_0100*AM_0100_0000
[AMP, CPR, TZP, CRO, AM], 1
.6171861963*AMP_0110_0110*CPR_0110_0110*TZP_0110_0100*CRO_0100_0100*AM_0100_0000
[AMP, CPR, TZP, AMC, AM], 1
.6171861963*AMP_0110_0110*CPR_0110_0110*TZP_0110_0100*AMC_0100_0100*AM_0100_0000
[AMP, CPR, TZP, CTT, AM], 1
.6171861963*AMP_0110_0110*CPR_0110_0110*TZP_0110_0100*CTT_0100_0100*AM_0100_0000
[AMP, TZP, AM, FEP, FEP], 1
.6171861963*AMP_0110_0110*TZP_0110_0100*AM_0100_0000*FEP_0000_0000^2 [AMP, TZP,
CEC, AM, FEP], 1
.6171861963*AMP_0110_0110*TZP_0110_0100*CEC_0100_0100*AM_0100_0000*FEP_0000_0000
[AMP, TZP, CEC, CEC, AM], 1
.6171861963*AMP_0110_0110*TZP_0110_0100*CEC_0100_0100^2*AM_0100_0000
[AMP, TZP, CEC, CXM, AM], 1
.6171861963*AMP_0110_0110*TZP_0110_0100*CEC_0100_0100*CXM_0100_0100*AM_0100_0000
[AMP, TZP, CEC, CRO, AM], 1
.6171861963*AMP_0110_0110*TZP_0110_0100*CEC_0100_0100*CRO_0100_0100*AM_0100_0000
[AMP, TZP, CEC, AMC, AM], 1
.6171861963*AMP_0110_0110*TZP_0110_0100*CEC_0100_0100*AMC_0100_0100*AM_0100_0000
[AMP, TZP, CEC, CTT, AM], 1
.6171861963*AMP_0110_0110*TZP_0110_0100*CEC_0100_0100*CTT_0100_0100*AM_0100_0000
[AMP, TZP, CTX, TZP, AM], 1
.6171861963*AMP_0110_0110*TZP_0110_0100^2*CTX_0100_0110*AM_0100_0000 [AMP, TZP,
CXM, AM, FEP], 1
.6171861963*AMP_0110_0110*TZP_0110_0100*CXM_0100_0100*AM_0100_0000*FEP_0000_0000
[AMP, TZP, CXM, CEC, AM], 1
.6171861963*AMP_0110_0110*TZP_0110_0100*CEC_0100_0100*CXM_0100_0100*AM_0100_0000
[AMP, TZP, CXM, CXM, AM], 1
.6171861963*AMP_0110_0110*TZP_0110_0100*CXM_0100_0100^2*AM_0100_0000 [AMP, TZP,
CXM, CRO, AM], 1
.6171861963*AMP_0110_0110*TZP_0110_0100*CXM_0100_0100*CRO_0100_0100*AM_0100_0000
[AMP, TZP, CXM, AMC, AM], 1
.6171861963*AMP_0110_0110*TZP_0110_0100*CXM_0100_0100*AMC_0100_0100*AM_0100_0000
[AMP, TZP, CXM, CTT, AM], 1
.6171861963*AMP_0110_0110*TZP_0110_0100*CXM_0100_0100*CTT_0100_0100*AM_0100_0000
[AMP, TZP, CRO, AM, FEP], 1
.6171861963*AMP_0110_0110*TZP_0110_0100*CRO_0100_0100*AM_0100_0000*FEP_0000_0000
[AMP, TZP, CRO, CEC, AM], 1
.6171861963*AMP_0110_0110*TZP_0110_0100*CEC_0100_0100*CRO_0100_0100*AM_0100_0000
[AMP, TZP, CRO, CXM, AM], 1
.6171861963*AMP_0110_0110*TZP_0110_0100*CXM_0100_0100*CRO_0100_0100*AM_0100_0000
[AMP, TZP, CRO, CRO, AM], 1
.6171861963*AMP_0110_0110*TZP_0110_0100*CRO_0100_0100^2*AM_0100_0000 [AMP, TZP,
CRO, AMC, AM], 1
.6171861963*AMP_0110_0110*TZP_0110_0100*CRO_0100_0100*AMC_0100_0100*AM_0100_0000
[AMP, TZP, CRO, CTT, AM], 1
.6171861963*AMP_0110_0110*TZP_0110_0100*CRO_0100_0100*CTT_0100_0100*AM_0100_0000
[AMP, TZP, AMC, AM, FEP], 1
.6171861963*AMP_0110_0110*TZP_0110_0100*AMC_0100_0100*AM_0100_0000*FEP_0000_0000
[AMP, TZP, AMC, CEC, AM], 1
.6171861963*AMP_0110_0110*TZP_0110_0100*CEC_0100_0100*AMC_0100_0100*AM_0100_0000
[AMP, TZP, AMC, CXM, AM], 1
.6171861963*AMP_0110_0110*TZP_0110_0100*CXM_0100_0100*AMC_0100_0100*AM_0100_0000
[AMP, TZP, AMC, CRO, AM], 1
.6171861963*AMP_0110_0110*TZP_0110_0100*CRO_0100_0100*AMC_0100_0100*AM_0100_0000
[AMP, TZP, AMC, AMC, AM], 1
.6171861963*AMP_0110_0110*TZP_0110_0100*AMC_0100_0100^2*AM_0100_0000 [AMP, TZP,
AMC, CTT, AM], 1
.6171861963*AMP_0110_0110*TZP_0110_0100*AMC_0100_0100*CTT_0100_0100*AM_0100_0000
[AMP, TZP, CTT, AM, FEP], 1
.6171861963*AMP_0110_0110*TZP_0110_0100*CTT_0100_0100*AM_0100_0000*FEP_0000_0000
[AMP, TZP, CTT, CEC, AM], 1
.6171861963*AMP_0110_0110*TZP_0110_0100*CEC_0100_0100*CTT_0100_0100*AM_0100_0000
[AMP, TZP, CTT, CXM, AM], 1
.6171861963*AMP_0110_0110*TZP_0110_0100*CXM_0100_0100*CTT_0100_0100*AM_0100_0000
[AMP, TZP, CTT, CRO, AM], 1
.6171861963*AMP_0110_0110*TZP_0110_0100*CRO_0100_0100*CTT_0100_0100*AM_0100_0000
[AMP, TZP, CTT, AMC, AM], 1
.6171861963*AMP_0110_0110*TZP_0110_0100*AMC_0100_0100*CTT_0100_0100*AM_0100_0000
[AMP, TZP, CTT, CTT, AM], 1
.6171861963*AMP_0110_0110*TZP_0110_0100*CTT_0100_0100^2*AM_0100_0000 [AMP, TZP,
SAM, CTX, AM], 1
.6171861963*AMP_0110_0110*TZP_0110_0100*SAM_0100_1100*CTX_1100_0100*AM_0100_0000
[AMP, TZP, SAM, ZOX, AM], 1
.6171861963*AMP_0110_0110*TZP_0110_0100*SAM_0100_1100*ZOX_1100_0100*AM_0100_0000
[AMP, TZP, SAM, CXM, AM], 1
.6171861963*AMP_0110_0110*TZP_0110_0100*SAM_0100_1100*CXM_1100_0100*AM_0100_0000
[AMP, TZP, CPD, TZP, AM], 1
.6171861963*AMP_0110_0110*TZP_0110_0100^2*CPD_0100_0110*AM_0100_0000 [AMP, FEP,
CAZ, TZP, AM], 1
.6171861963*AMP_0110_0110*FEP_0110_1110*CAZ_1110_0110*TZP_0110_0100*AM_0100_0000
[AMP, FEP, CPR, TZP, AM], 1
.6171861963*AMP_0110_0110*FEP_0110_1110*CPR_1110_0110*TZP_0110_0100*AM_0100_0000
[CTX, AMP, AMP, TZP, AM], 1
.6171861963*AMP_0110_0110^2*CTX_0110_0110*TZP_0110_0100*AM_0100_0000 [CTX, AMP,
CTX, TZP, AM], 1
.6171861963*AMP_0110_0110*CTX_0110_0110^2*TZP_0110_0100*AM_0100_0000 [CTX, AMP,
CAZ, TZP, AM], 1
.6171861963*AMP_0110_0110*CTX_0110_0110*CAZ_0110_0110*TZP_0110_0100*AM_0100_0000
[CTX, AMP, CPR, TZP, AM], 1
.6171861963*AMP_0110_0110*CTX_0110_0110*CPR_0110_0110*TZP_0110_0100*AM_0100_0000
[CTX, AMP, TZP, AM, FEP], 1
.6171861963*AMP_0110_0110*CTX_0110_0110*TZP_0110_0100*AM_0100_0000*FEP_0000_0000
[CTX, AMP, TZP, CEC, AM], 1
.6171861963*AMP_0110_0110*CTX_0110_0110*TZP_0110_0100*CEC_0100_0100*AM_0100_0000
[CTX, AMP, TZP, CXM, AM], 1
.6171861963*AMP_0110_0110*CTX_0110_0110*TZP_0110_0100*CXM_0100_0100*AM_0100_0000
[CTX, AMP, TZP, CRO, AM], 1
.6171861963*AMP_0110_0110*CTX_0110_0110*TZP_0110_0100*CRO_0100_0100*AM_0100_0000
[CTX, AMP, TZP, AMC, AM], 1
.6171861963*AMP_0110_0110*CTX_0110_0110*TZP_0110_0100*AMC_0100_0100*AM_0100_0000
[CTX, AMP, TZP, CTT, AM], 1
.6171861963*AMP_0110_0110*CTX_0110_0110*TZP_0110_0100*CTT_0100_0100*AM_0100_0000
[CTX, CTX, AMP, TZP, AM], 1
.6171861963*AMP_0110_0110*CTX_0110_0110^2*TZP_0110_0100*AM_0100_0000 [CTX, CTX,
CTX, TZP, AM], 1 .6171861963*CTX_0110_0110^3*TZP_0110_0100*AM_0100_0000 [CTX,
CTX, CAZ, TZP, AM], 1
.6171861963*CTX_0110_0110^2*CAZ_0110_0110*TZP_0110_0100*AM_0100_0000 [CTX, CTX,
CPR, TZP, AM], 1
.6171861963*CTX_0110_0110^2*CPR_0110_0110*TZP_0110_0100*AM_0100_0000 [CTX, CTX,
TZP, AM, FEP], 1
.6171861963*CTX_0110_0110^2*TZP_0110_0100*AM_0100_0000*FEP_0000_0000 [CTX, CTX,
TZP, CEC, AM], 1
.6171861963*CTX_0110_0110^2*TZP_0110_0100*CEC_0100_0100*AM_0100_0000 [CTX, CTX,
TZP, CXM, AM], 1
.6171861963*CTX_0110_0110^2*TZP_0110_0100*CXM_0100_0100*AM_0100_0000
[CTX, CTX, TZP, CRO, AM], 1
.6171861963*CTX_0110_0110^2*TZP_0110_0100*CRO_0100_0100*AM_0100_0000 [CTX, CTX,
TZP, AMC, AM], 1
.6171861963*CTX_0110_0110^2*TZP_0110_0100*AMC_0100_0100*AM_0100_0000 [CTX, CTX,
TZP, CTT, AM], 1
.6171861963*CTX_0110_0110^2*TZP_0110_0100*CTT_0100_0100*AM_0100_0000 [CTX, CAZ,
AMP, TZP, AM], 1
.6171861963*AMP_0110_0110*CTX_0110_0110*CAZ_0110_0110*TZP_0110_0100*AM_0100_0000
[CTX, CAZ, CTX, TZP, AM], 1
.6171861963*CTX_0110_0110^2*CAZ_0110_0110*TZP_0110_0100*AM_0100_0000 [CTX, CAZ,
CAZ, TZP, AM], 1
.6171861963*CTX_0110_0110*CAZ_0110_0110^2*TZP_0110_0100*AM_0100_0000 [CTX, CAZ,
CPR, TZP, AM], 1
.6171861963*CTX_0110_0110*CAZ_0110_0110*CPR_0110_0110*TZP_0110_0100*AM_0100_0000
[CTX, CAZ, TZP, AM, FEP], 1
.6171861963*CTX_0110_0110*CAZ_0110_0110*TZP_0110_0100*AM_0100_0000*FEP_0000_0000
[CTX, CAZ, TZP, CEC, AM], 1
.6171861963*CTX_0110_0110*CAZ_0110_0110*TZP_0110_0100*CEC_0100_0100*AM_0100_0000
[CTX, CAZ, TZP, CXM, AM], 1
.6171861963*CTX_0110_0110*CAZ_0110_0110*TZP_0110_0100*CXM_0100_0100*AM_0100_0000
[CTX, CAZ, TZP, CRO, AM], 1
.6171861963*CTX_0110_0110*CAZ_0110_0110*TZP_0110_0100*CRO_0100_0100*AM_0100_0000
[CTX, CAZ, TZP, AMC, AM], 1
.6171861963*CTX_0110_0110*CAZ_0110_0110*TZP_0110_0100*AMC_0100_0100*AM_0100_0000
[CTX, CAZ, TZP, CTT, AM], 1
.6171861963*CTX_0110_0110*CAZ_0110_0110*TZP_0110_0100*CTT_0100_0100*AM_0100_0000
[CTX, CPR, AMP, TZP, AM], 1
.6171861963*AMP_0110_0110*CTX_0110_0110*CPR_0110_0110*TZP_0110_0100*AM_0100_0000
[CTX, CPR, CTX, TZP, AM], 1
.6171861963*CTX_0110_0110^2*CPR_0110_0110*TZP_0110_0100*AM_0100_0000 [CTX, CPR,
CAZ, TZP, AM], 1
.6171861963*CTX_0110_0110*CAZ_0110_0110*CPR_0110_0110*TZP_0110_0100*AM_0100_0000
[CTX, CPR, CPR, TZP, AM], 1
.6171861963*CTX_0110_0110*CPR_0110_0110^2*TZP_0110_0100*AM_0100_0000 [CTX, CPR,
TZP, AM, FEP], 1
.6171861963*CTX_0110_0110*CPR_0110_0110*TZP_0110_0100*AM_0100_0000*FEP_0000_0000
[CTX, CPR, TZP, CEC, AM], 1
.6171861963*CTX_0110_0110*CPR_0110_0110*TZP_0110_0100*CEC_0100_0100*AM_0100_0000
[CTX, CPR, TZP, CXM, AM], 1
.6171861963*CTX_0110_0110*CPR_0110_0110*TZP_0110_0100*CXM_0100_0100*AM_0100_0000
[CTX, CPR, TZP, CRO, AM], 1
.6171861963*CTX_0110_0110*CPR_0110_0110*TZP_0110_0100*CRO_0100_0100*AM_0100_0000
[CTX, CPR, TZP, AMC, AM], 1
.6171861963*CTX_0110_0110*CPR_0110_0110*TZP_0110_0100*AMC_0100_0100*AM_0100_0000
[CTX, CPR, TZP, CTT, AM], 1
.6171861963*CTX_0110_0110*CPR_0110_0110*TZP_0110_0100*CTT_0100_0100*AM_0100_0000
[CTX, TZP, AM, FEP, FEP], 1
.6171861963*CTX_0110_0110*TZP_0110_0100*AM_0100_0000*FEP_0000_0000^2 [CTX, TZP,
CEC, AM, FEP], 1
.6171861963*CTX_0110_0110*TZP_0110_0100*CEC_0100_0100*AM_0100_0000*FEP_0000_0000
[CTX, TZP, CEC, CEC, AM], 1
.6171861963*CTX_0110_0110*TZP_0110_0100*CEC_0100_0100^2*AM_0100_0000
[CTX, TZP, CEC, CXM, AM], 1
.6171861963*CTX_0110_0110*TZP_0110_0100*CEC_0100_0100*CXM_0100_0100*AM_0100_0000
[CTX, TZP, CEC, CRO, AM], 1
.6171861963*CTX_0110_0110*TZP_0110_0100*CEC_0100_0100*CRO_0100_0100*AM_0100_0000
[CTX, TZP, CEC, AMC, AM], 1
.6171861963*CTX_0110_0110*TZP_0110_0100*CEC_0100_0100*AMC_0100_0100*AM_0100_0000
[CTX, TZP, CEC, CTT, AM], 1
.6171861963*CTX_0110_0110*TZP_0110_0100*CEC_0100_0100*CTT_0100_0100*AM_0100_0000
[CTX, TZP, CTX, TZP, AM], 1
.6171861963*CTX_0110_0110*TZP_0110_0100^2*CTX_0100_0110*AM_0100_0000 [CTX, TZP,
CXM, AM, FEP], 1
.6171861963*CTX_0110_0110*TZP_0110_0100*CXM_0100_0100*AM_0100_0000*FEP_0000_0000
[CTX, TZP, CXM, CEC, AM], 1
.6171861963*CTX_0110_0110*TZP_0110_0100*CEC_0100_0100*CXM_0100_0100*AM_0100_0000
[CTX, TZP, CXM, CXM, AM], 1
.6171861963*CTX_0110_0110*TZP_0110_0100*CXM_0100_0100^2*AM_0100_0000 [CTX, TZP,
CXM, CRO, AM], 1
.6171861963*CTX_0110_0110*TZP_0110_0100*CXM_0100_0100*CRO_0100_0100*AM_0100_0000
[CTX, TZP, CXM, AMC, AM], 1
.6171861963*CTX_0110_0110*TZP_0110_0100*CXM_0100_0100*AMC_0100_0100*AM_0100_0000
[CTX, TZP, CXM, CTT, AM], 1
.6171861963*CTX_0110_0110*TZP_0110_0100*CXM_0100_0100*CTT_0100_0100*AM_0100_0000
[CTX, TZP, CRO, AM, FEP], 1
.6171861963*CTX_0110_0110*TZP_0110_0100*CRO_0100_0100*AM_0100_0000*FEP_0000_0000
[CTX, TZP, CRO, CEC, AM], 1
.6171861963*CTX_0110_0110*TZP_0110_0100*CEC_0100_0100*CRO_0100_0100*AM_0100_0000
[CTX, TZP, CRO, CXM, AM], 1
.6171861963*CTX_0110_0110*TZP_0110_0100*CXM_0100_0100*CRO_0100_0100*AM_0100_0000
[CTX, TZP, CRO, CRO, AM], 1
.6171861963*CTX_0110_0110*TZP_0110_0100*CRO_0100_0100^2*AM_0100_0000 [CTX, TZP,
CRO, AMC, AM], 1
.6171861963*CTX_0110_0110*TZP_0110_0100*CRO_0100_0100*AMC_0100_0100*AM_0100_0000
[CTX, TZP, CRO, CTT, AM], 1
.6171861963*CTX_0110_0110*TZP_0110_0100*CRO_0100_0100*CTT_0100_0100*AM_0100_0000
[CTX, TZP, AMC, AM, FEP], 1
.6171861963*CTX_0110_0110*TZP_0110_0100*AMC_0100_0100*AM_0100_0000*FEP_0000_0000
[CTX, TZP, AMC, CEC, AM], 1
.6171861963*CTX_0110_0110*TZP_0110_0100*CEC_0100_0100*AMC_0100_0100*AM_0100_0000
[CTX, TZP, AMC, CXM, AM], 1
.6171861963*CTX_0110_0110*TZP_0110_0100*CXM_0100_0100*AMC_0100_0100*AM_0100_0000
[CTX, TZP, AMC, CRO, AM], 1
.6171861963*CTX_0110_0110*TZP_0110_0100*CRO_0100_0100*AMC_0100_0100*AM_0100_0000
[CTX, TZP, AMC, AMC, AM], 1
.6171861963*CTX_0110_0110*TZP_0110_0100*AMC_0100_0100^2*AM_0100_0000 [CTX, TZP,
AMC, CTT, AM], 1
.6171861963*CTX_0110_0110*TZP_0110_0100*AMC_0100_0100*CTT_0100_0100*AM_0100_0000
[CTX, TZP, CTT, AM, FEP], 1
.6171861963*CTX_0110_0110*TZP_0110_0100*CTT_0100_0100*AM_0100_0000*FEP_0000_0000
[CTX, TZP, CTT, CEC, AM], 1
.6171861963*CTX_0110_0110*TZP_0110_0100*CEC_0100_0100*CTT_0100_0100*AM_0100_0000
[CTX, TZP, CTT, CXM, AM], 1
.6171861963*CTX_0110_0110*TZP_0110_0100*CXM_0100_0100*CTT_0100_0100*AM_0100_0000
[CTX, TZP, CTT, CRO, AM], 1
.6171861963*CTX_0110_0110*TZP_0110_0100*CRO_0100_0100*CTT_0100_0100*AM_0100_0000
[CTX, TZP, CTT, AMC, AM], 1
.6171861963*CTX_0110_0110*TZP_0110_0100*AMC_0100_0100*CTT_0100_0100*AM_0100_0000
[CTX, TZP, CTT, CTT, AM], 1
.6171861963*CTX_0110_0110*TZP_0110_0100*CTT_0100_0100^2*AM_0100_0000 [CTX, TZP,
SAM, CTX, AM], 1
.6171861963*CTX_0110_0110*TZP_0110_0100*SAM_0100_1100*CTX_1100_0100*AM_0100_0000
[CTX, TZP, SAM, ZOX, AM], 1
.6171861963*CTX_0110_0110*TZP_0110_0100*SAM_0100_1100*ZOX_1100_0100*AM_0100_0000
[CTX, TZP, SAM, CXM, AM], 1
.6171861963*CTX_0110_0110*TZP_0110_0100*SAM_0100_1100*CXM_1100_0100*AM_0100_0000
[CTX, TZP, CPD, TZP, AM], 1
.6171861963*CTX_0110_0110*TZP_0110_0100^2*CPD_0100_0110*AM_0100_0000 [CTX, FEP,
CAZ, TZP, AM], 1
.6171861963*CTX_0110_0110*FEP_0110_1110*CAZ_1110_0110*TZP_0110_0100*AM_0100_0000
[CTX, FEP, CPR, TZP, AM], 1
.6171861963*CTX_0110_0110*FEP_0110_1110*CPR_1110_0110*TZP_0110_0100*AM_0100_0000
[CAZ, AMP, AMP, TZP, AM], 1
.6171861963*AMP_0110_0110^2*CAZ_0110_0110*TZP_0110_0100*AM_0100_0000 [CAZ, AMP,
CTX, TZP, AM], 1
.6171861963*AMP_0110_0110*CTX_0110_0110*CAZ_0110_0110*TZP_0110_0100*AM_0100_0000
[CAZ, AMP, CAZ, TZP, AM], 1
.6171861963*AMP_0110_0110*CAZ_0110_0110^2*TZP_0110_0100*AM_0100_0000
[CAZ, AMP, CPR, TZP, AM], 1
.6171861963*AMP_0110_0110*CAZ_0110_0110*CPR_0110_0110*TZP_0110_0100*AM_0100_0000
[CAZ, AMP, TZP, AM, FEP], 1
.6171861963*AMP_0110_0110*CAZ_0110_0110*TZP_0110_0100*AM_0100_0000*FEP_0000_0000
[CAZ, AMP, TZP, CEC, AM], 1
.6171861963*AMP_0110_0110*CAZ_0110_0110*TZP_0110_0100*CEC_0100_0100*AM_0100_0000
[CAZ, AMP, TZP, CXM, AM], 1
.6171861963*AMP_0110_0110*CAZ_0110_0110*TZP_0110_0100*CXM_0100_0100*AM_0100_0000
[CAZ, AMP, TZP, CRO, AM], 1
.6171861963*AMP_0110_0110*CAZ_0110_0110*TZP_0110_0100*CRO_0100_0100*AM_0100_0000
[CAZ, AMP, TZP, AMC, AM], 1
.6171861963*AMP_0110_0110*CAZ_0110_0110*TZP_0110_0100*AMC_0100_0100*AM_0100_0000
[CAZ, AMP, TZP, CTT, AM], 1
.6171861963*AMP_0110_0110*CAZ_0110_0110*TZP_0110_0100*CTT_0100_0100*AM_0100_0000
[CAZ, CTX, AMP, TZP, AM], 1
.6171861963*AMP_0110_0110*CTX_0110_0110*CAZ_0110_0110*TZP_0110_0100*AM_0100_0000
[CAZ, CTX, CTX, TZP, AM], 1
.6171861963*CTX_0110_0110^2*CAZ_0110_0110*TZP_0110_0100*AM_0100_0000 [CAZ, CTX,
CAZ, TZP, AM], 1
.6171861963*CTX_0110_0110*CAZ_0110_0110^2*TZP_0110_0100*AM_0100_0000 [CAZ, CTX,
CPR, TZP, AM], 1
.6171861963*CTX_0110_0110*CAZ_0110_0110*CPR_0110_0110*TZP_0110_0100*AM_0100_0000
[CAZ, CTX, TZP, AM, FEP], 1
.6171861963*CTX_0110_0110*CAZ_0110_0110*TZP_0110_0100*AM_0100_0000*FEP_0000_0000
[CAZ, CTX, TZP, CEC, AM], 1
.6171861963*CTX_0110_0110*CAZ_0110_0110*TZP_0110_0100*CEC_0100_0100*AM_0100_0000
[CAZ, CTX, TZP, CXM, AM], 1
.6171861963*CTX_0110_0110*CAZ_0110_0110*TZP_0110_0100*CXM_0100_0100*AM_0100_0000
[CAZ, CTX, TZP, CRO, AM], 1
.6171861963*CTX_0110_0110*CAZ_0110_0110*TZP_0110_0100*CRO_0100_0100*AM_0100_0000
[CAZ, CTX, TZP, AMC, AM], 1
.6171861963*CTX_0110_0110*CAZ_0110_0110*TZP_0110_0100*AMC_0100_0100*AM_0100_0000
[CAZ, CTX, TZP, CTT, AM], 1
.6171861963*CTX_0110_0110*CAZ_0110_0110*TZP_0110_0100*CTT_0100_0100*AM_0100_0000
[CAZ, CAZ, AMP, TZP, AM], 1
.6171861963*AMP_0110_0110*CAZ_0110_0110^2*TZP_0110_0100*AM_0100_0000 [CAZ, CAZ,
CTX, TZP, AM], 1
.6171861963*CTX_0110_0110*CAZ_0110_0110^2*TZP_0110_0100*AM_0100_0000
[CAZ, CAZ, CAZ, TZP, AM], 1
.6171861963*CAZ_0110_0110^3*TZP_0110_0100*AM_0100_0000 [CAZ, CAZ, CPR, TZP, AM],
1 .6171861963*CAZ_0110_0110^2*CPR_0110_0110*TZP_0110_0100*AM_0100_0000 [CAZ,
CAZ, TZP, AM, FEP], 1
.6171861963*CAZ_0110_0110^2*TZP_0110_0100*AM_0100_0000*FEP_0000_0000 [CAZ, CAZ,
TZP, CEC, AM], 1
.6171861963*CAZ_0110_0110^2*TZP_0110_0100*CEC_0100_0100*AM_0100_0000 [CAZ, CAZ,
TZP, CXM, AM], 1
.6171861963*CAZ_0110_0110^2*TZP_0110_0100*CXM_0100_0100*AM_0100_0000 [CAZ, CAZ,
TZP, CRO, AM], 1
.6171861963*CAZ_0110_0110^2*TZP_0110_0100*CRO_0100_0100*AM_0100_0000 [CAZ, CAZ,
TZP, AMC, AM], 1
.6171861963*CAZ_0110_0110^2*TZP_0110_0100*AMC_0100_0100*AM_0100_0000
[CAZ, CAZ, TZP, CTT, AM], 1
.6171861963*CAZ_0110_0110^2*TZP_0110_0100*CTT_0100_0100*AM_0100_0000 [CAZ, CPR,
AMP, TZP, AM], 1
.6171861963*AMP_0110_0110*CAZ_0110_0110*CPR_0110_0110*TZP_0110_0100*AM_0100_0000
[CAZ, CPR, CTX, TZP, AM], 1
.6171861963*CTX_0110_0110*CAZ_0110_0110*CPR_0110_0110*TZP_0110_0100*AM_0100_0000
[CAZ, CPR, CAZ, TZP, AM], 1
.6171861963*CAZ_0110_0110^2*CPR_0110_0110*TZP_0110_0100*AM_0100_0000 [CAZ, CPR,
CPR, TZP, AM], 1
.6171861963*CAZ_0110_0110*CPR_0110_0110^2*TZP_0110_0100*AM_0100_0000 [CAZ, CPR,
TZP, AM, FEP], 1
.6171861963*CAZ_0110_0110*CPR_0110_0110*TZP_0110_0100*AM_0100_0000*FEP_0000_0000
[CAZ, CPR, TZP, CEC, AM], 1
.6171861963*CAZ_0110_0110*CPR_0110_0110*TZP_0110_0100*CEC_0100_0100*AM_0100_0000
[CAZ, CPR, TZP, CXM, AM], 1
.6171861963*CAZ_0110_0110*CPR_0110_0110*TZP_0110_0100*CXM_0100_0100*AM_0100_0000
[CAZ, CPR, TZP, CRO, AM], 1
.6171861963*CAZ_0110_0110*CPR_0110_0110*TZP_0110_0100*CRO_0100_0100*AM_0100_0000
[CAZ, CPR, TZP, AMC, AM], 1
.6171861963*CAZ_0110_0110*CPR_0110_0110*TZP_0110_0100*AMC_0100_0100*AM_0100_0000
[CAZ, CPR, TZP, CTT, AM], 1
.6171861963*CAZ_0110_0110*CPR_0110_0110*TZP_0110_0100*CTT_0100_0100*AM_0100_0000
[CAZ, TZP, AM, FEP, FEP], 1
.6171861963*CAZ_0110_0110*TZP_0110_0100*AM_0100_0000*FEP_0000_0000^2 [CAZ, TZP,
CEC, AM, FEP], 1
.6171861963*CAZ_0110_0110*TZP_0110_0100*CEC_0100_0100*AM_0100_0000*FEP_0000_0000
[CAZ, TZP, CEC, CEC, AM], 1
.6171861963*CAZ_0110_0110*TZP_0110_0100*CEC_0100_0100^2*AM_0100_0000 [CAZ, TZP,
CEC, CXM, AM], 1
.6171861963*CAZ_0110_0110*TZP_0110_0100*CEC_0100_0100*CXM_0100_0100*AM_0100_0000
[CAZ, TZP, CEC, CRO, AM], 1
.6171861963*CAZ_0110_0110*TZP_0110_0100*CEC_0100_0100*CRO_0100_0100*AM_0100_0000
[CAZ, TZP, CEC, AMC, AM], 1
.6171861963*CAZ_0110_0110*TZP_0110_0100*CEC_0100_0100*AMC_0100_0100*AM_0100_0000
[CAZ, TZP, CEC, CTT, AM], 1
.6171861963*CAZ_0110_0110*TZP_0110_0100*CEC_0100_0100*CTT_0100_0100*AM_0100_0000
[CAZ, TZP, CTX, TZP, AM], 1
.6171861963*CAZ_0110_0110*TZP_0110_0100^2*CTX_0100_0110*AM_0100_0000 [CAZ, TZP,
CXM, AM, FEP], 1
.6171861963*CAZ_0110_0110*TZP_0110_0100*CXM_0100_0100*AM_0100_0000*FEP_0000_0000
[CAZ, TZP, CXM, CEC, AM], 1
.6171861963*CAZ_0110_0110*TZP_0110_0100*CEC_0100_0100*CXM_0100_0100*AM_0100_0000
[CAZ, TZP, CXM, CXM, AM], 1
.6171861963*CAZ_0110_0110*TZP_0110_0100*CXM_0100_0100^2*AM_0100_0000 [CAZ, TZP,
CXM, CRO, AM], 1
.6171861963*CAZ_0110_0110*TZP_0110_0100*CXM_0100_0100*CRO_0100_0100*AM_0100_0000
[CAZ, TZP, CXM, AMC, AM], 1
.6171861963*CAZ_0110_0110*TZP_0110_0100*CXM_0100_0100*AMC_0100_0100*AM_0100_0000
[CAZ, TZP, CXM, CTT, AM], 1
.6171861963*CAZ_0110_0110*TZP_0110_0100*CXM_0100_0100*CTT_0100_0100*AM_0100_0000
[CAZ, TZP, CRO, AM, FEP], 1
.6171861963*CAZ_0110_0110*TZP_0110_0100*CRO_0100_0100*AM_0100_0000*FEP_0000_0000
[CAZ, TZP, CRO, CEC, AM], 1
.6171861963*CAZ_0110_0110*TZP_0110_0100*CEC_0100_0100*CRO_0100_0100*AM_0100_0000
[CAZ, TZP, CRO, CXM, AM], 1
.6171861963*CAZ_0110_0110*TZP_0110_0100*CXM_0100_0100*CRO_0100_0100*AM_0100_0000
[CAZ, TZP, CRO, CRO, AM], 1
.6171861963*CAZ_0110_0110*TZP_0110_0100*CRO_0100_0100^2*AM_0100_0000 [CAZ, TZP,
CRO, AMC, AM], 1
.6171861963*CAZ_0110_0110*TZP_0110_0100*CRO_0100_0100*AMC_0100_0100*AM_0100_0000
[CAZ, TZP, CRO, CTT, AM], 1
.6171861963*CAZ_0110_0110*TZP_0110_0100*CRO_0100_0100*CTT_0100_0100*AM_0100_0000
[CAZ, TZP, AMC, AM, FEP], 1
.6171861963*CAZ_0110_0110*TZP_0110_0100*AMC_0100_0100*AM_0100_0000*FEP_0000_0000
[CAZ, TZP, AMC, CEC, AM], 1
.6171861963*CAZ_0110_0110*TZP_0110_0100*CEC_0100_0100*AMC_0100_0100*AM_0100_0000
[CAZ, TZP, AMC, CXM, AM], 1
.6171861963*CAZ_0110_0110*TZP_0110_0100*CXM_0100_0100*AMC_0100_0100*AM_0100_0000
[CAZ, TZP, AMC, CRO, AM], 1
.6171861963*CAZ_0110_0110*TZP_0110_0100*CRO_0100_0100*AMC_0100_0100*AM_0100_0000
[CAZ, TZP, AMC, AMC, AM], 1
.6171861963*CAZ_0110_0110*TZP_0110_0100*AMC_0100_0100^2*AM_0100_0000 [CAZ, TZP,
AMC, CTT, AM], 1
.6171861963*CAZ_0110_0110*TZP_0110_0100*AMC_0100_0100*CTT_0100_0100*AM_0100_0000
[CAZ, TZP, CTT, AM, FEP], 1
.6171861963*CAZ_0110_0110*TZP_0110_0100*CTT_0100_0100*AM_0100_0000*FEP_0000_0000
[CAZ, TZP, CTT, CEC, AM], 1
.6171861963*CAZ_0110_0110*TZP_0110_0100*CEC_0100_0100*CTT_0100_0100*AM_0100_0000
[CAZ, TZP, CTT, CXM, AM], 1
.6171861963*CAZ_0110_0110*TZP_0110_0100*CXM_0100_0100*CTT_0100_0100*AM_0100_0000
[CAZ, TZP, CTT, CRO, AM], 1
.6171861963*CAZ_0110_0110*TZP_0110_0100*CRO_0100_0100*CTT_0100_0100*AM_0100_0000
[CAZ, TZP, CTT, AMC, AM], 1
.6171861963*CAZ_0110_0110*TZP_0110_0100*AMC_0100_0100*CTT_0100_0100*AM_0100_0000
[CAZ, TZP, CTT, CTT, AM], 1
.6171861963*CAZ_0110_0110*TZP_0110_0100*CTT_0100_0100^2*AM_0100_0000 [CAZ, TZP,
SAM, CTX, AM], 1
.6171861963*CAZ_0110_0110*TZP_0110_0100*SAM_0100_1100*CTX_1100_0100*AM_0100_0000
[CAZ, TZP, SAM, ZOX, AM], 1
.6171861963*CAZ_0110_0110*TZP_0110_0100*SAM_0100_1100*ZOX_1100_0100*AM_0100_0000
[CAZ, TZP, SAM, CXM, AM], 1
.6171861963*CAZ_0110_0110*TZP_0110_0100*SAM_0100_1100*CXM_1100_0100*AM_0100_0000
[CAZ, TZP, CPD, TZP, AM], 1
.6171861963*CAZ_0110_0110*TZP_0110_0100^2*CPD_0100_0110*AM_0100_0000 [CAZ, FEP,
CAZ, TZP, AM], 1
.6171861963*CAZ_0110_0110*FEP_0110_1110*CAZ_1110_0110*TZP_0110_0100*AM_0100_0000
[CAZ, FEP, CPR, TZP, AM], 1
.6171861963*CAZ_0110_0110*FEP_0110_1110*CPR_1110_0110*TZP_0110_0100*AM_0100_0000
[CPR, AMP, AMP, TZP, AM], 1
.6171861963*AMP_0110_0110^2*CPR_0110_0110*TZP_0110_0100*AM_0100_0000 [CPR, AMP,
CTX, TZP, AM], 1
.6171861963*AMP_0110_0110*CTX_0110_0110*CPR_0110_0110*TZP_0110_0100*AM_0100_0000
[CPR, AMP, CAZ, TZP, AM], 1
.6171861963*AMP_0110_0110*CAZ_0110_0110*CPR_0110_0110*TZP_0110_0100*AM_0100_0000
[CPR, AMP, CPR, TZP, AM], 1
.6171861963*AMP_0110_0110*CPR_0110_0110^2*TZP_0110_0100*AM_0100_0000 [CPR, AMP,
TZP, AM, FEP], 1
.6171861963*AMP_0110_0110*CPR_0110_0110*TZP_0110_0100*AM_0100_0000*FEP_0000_0000
[CPR, AMP, TZP, CEC, AM], 1
.6171861963*AMP_0110_0110*CPR_0110_0110*TZP_0110_0100*CEC_0100_0100*AM_0100_0000
[CPR, AMP, TZP, CXM, AM], 1
.6171861963*AMP_0110_0110*CPR_0110_0110*TZP_0110_0100*CXM_0100_0100*AM_0100_0000
[CPR, AMP, TZP, CRO, AM], 1
.6171861963*AMP_0110_0110*CPR_0110_0110*TZP_0110_0100*CRO_0100_0100*AM_0100_0000
[CPR, AMP, TZP, AMC, AM], 1
.6171861963*AMP_0110_0110*CPR_0110_0110*TZP_0110_0100*AMC_0100_0100*AM_0100_0000
[CPR, AMP, TZP, CTT, AM], 1
.6171861963*AMP_0110_0110*CPR_0110_0110*TZP_0110_0100*CTT_0100_0100*AM_0100_0000
[CPR, CTX, AMP, TZP, AM], 1
.6171861963*AMP_0110_0110*CTX_0110_0110*CPR_0110_0110*TZP_0110_0100*AM_0100_0000
[CPR, CTX, CTX, TZP, AM], 1
.6171861963*CTX_0110_0110^2*CPR_0110_0110*TZP_0110_0100*AM_0100_0000 [CPR, CTX,
CAZ, TZP, AM], 1
.6171861963*CTX_0110_0110*CAZ_0110_0110*CPR_0110_0110*TZP_0110_0100*AM_0100_0000
[CPR, CTX, CPR, TZP, AM], 1
.6171861963*CTX_0110_0110*CPR_0110_0110^2*TZP_0110_0100*AM_0100_0000 [CPR, CTX,
TZP, AM, FEP], 1
.6171861963*CTX_0110_0110*CPR_0110_0110*TZP_0110_0100*AM_0100_0000*FEP_0000_0000
[CPR, CTX, TZP, CEC, AM], 1
.6171861963*CTX_0110_0110*CPR_0110_0110*TZP_0110_0100*CEC_0100_0100*AM_0100_0000
[CPR, CTX, TZP, CXM, AM], 1
.6171861963*CTX_0110_0110*CPR_0110_0110*TZP_0110_0100*CXM_0100_0100*AM_0100_0000
[CPR, CTX, TZP, CRO, AM], 1
.6171861963*CTX_0110_0110*CPR_0110_0110*TZP_0110_0100*CRO_0100_0100*AM_0100_0000
[CPR, CTX, TZP, AMC, AM], 1
.6171861963*CTX_0110_0110*CPR_0110_0110*TZP_0110_0100*AMC_0100_0100*AM_0100_0000
[CPR, CTX, TZP, CTT, AM], 1
.6171861963*CTX_0110_0110*CPR_0110_0110*TZP_0110_0100*CTT_0100_0100*AM_0100_0000
[CPR, CAZ, AMP, TZP, AM], 1
.6171861963*AMP_0110_0110*CAZ_0110_0110*CPR_0110_0110*TZP_0110_0100*AM_0100_0000
[CPR, CAZ, CTX, TZP, AM], 1
.6171861963*CTX_0110_0110*CAZ_0110_0110*CPR_0110_0110*TZP_0110_0100*AM_0100_0000
[CPR, CAZ, CAZ, TZP, AM], 1
.6171861963*CAZ_0110_0110^2*CPR_0110_0110*TZP_0110_0100*AM_0100_0000
[CPR, CAZ, CPR, TZP, AM], 1
.6171861963*CAZ_0110_0110*CPR_0110_0110^2*TZP_0110_0100*AM_0100_0000 [CPR, CAZ,
TZP, AM, FEP], 1
.6171861963*CAZ_0110_0110*CPR_0110_0110*TZP_0110_0100*AM_0100_0000*FEP_0000_0000
[CPR, CAZ, TZP, CEC, AM], 1
.6171861963*CAZ_0110_0110*CPR_0110_0110*TZP_0110_0100*CEC_0100_0100*AM_0100_0000
[CPR, CAZ, TZP, CXM, AM], 1
.6171861963*CAZ_0110_0110*CPR_0110_0110*TZP_0110_0100*CXM_0100_0100*AM_0100_0000
[CPR, CAZ, TZP, CRO, AM], 1
.6171861963*CAZ_0110_0110*CPR_0110_0110*TZP_0110_0100*CRO_0100_0100*AM_0100_0000
[CPR, CAZ, TZP, AMC, AM], 1
.6171861963*CAZ_0110_0110*CPR_0110_0110*TZP_0110_0100*AMC_0100_0100*AM_0100_0000
[CPR, CAZ, TZP, CTT, AM], 1
.6171861963*CAZ_0110_0110*CPR_0110_0110*TZP_0110_0100*CTT_0100_0100*AM_0100_0000
[CPR, CPR, AMP, TZP, AM], 1
.6171861963*AMP_0110_0110*CPR_0110_0110^2*TZP_0110_0100*AM_0100_0000 [CPR, CPR,
CTX, TZP, AM], 1
.6171861963*CTX_0110_0110*CPR_0110_0110^2*TZP_0110_0100*AM_0100_0000 [CPR, CPR,
CAZ, TZP, AM], 1
.6171861963*CAZ_0110_0110*CPR_0110_0110^2*TZP_0110_0100*AM_0100_0000 [CPR, CPR,
CPR, TZP, AM], 1 .6171861963*CPR_0110_0110^3*TZP_0110_0100*AM_0100_0000 [CPR,
CPR, TZP, AM, FEP], 1
.6171861963*CPR_0110_0110^2*TZP_0110_0100*AM_0100_0000*FEP_0000_0000 [CPR, CPR,
TZP, CEC, AM], 1
.6171861963*CPR_0110_0110^2*TZP_0110_0100*CEC_0100_0100*AM_0100_0000 [CPR, CPR,
TZP, CXM, AM], 1
.6171861963*CPR_0110_0110^2*TZP_0110_0100*CXM_0100_0100*AM_0100_0000
[CPR, CPR, TZP, CRO, AM], 1
.6171861963*CPR_0110_0110^2*TZP_0110_0100*CRO_0100_0100*AM_0100_0000 [CPR, CPR,
TZP, AMC, AM], 1
.6171861963*CPR_0110_0110^2*TZP_0110_0100*AMC_0100_0100*AM_0100_0000 [CPR, CPR,
TZP, CTT, AM], 1
.6171861963*CPR_0110_0110^2*TZP_0110_0100*CTT_0100_0100*AM_0100_0000 [CPR, TZP,
AM, FEP, FEP], 1
.6171861963*CPR_0110_0110*TZP_0110_0100*AM_0100_0000*FEP_0000_0000^2 [CPR, TZP,
CEC, AM, FEP], 1
.6171861963*CPR_0110_0110*TZP_0110_0100*CEC_0100_0100*AM_0100_0000*FEP_0000_0000
[CPR, TZP, CEC, CEC, AM], 1
.6171861963*CPR_0110_0110*TZP_0110_0100*CEC_0100_0100^2*AM_0100_0000
[CPR, TZP, CEC, CXM, AM], 1
.6171861963*CPR_0110_0110*TZP_0110_0100*CEC_0100_0100*CXM_0100_0100*AM_0100_0000
[CPR, TZP, CEC, CRO, AM], 1
.6171861963*CPR_0110_0110*TZP_0110_0100*CEC_0100_0100*CRO_0100_0100*AM_0100_0000
[CPR, TZP, CEC, AMC, AM], 1
.6171861963*CPR_0110_0110*TZP_0110_0100*CEC_0100_0100*AMC_0100_0100*AM_0100_0000
[CPR, TZP, CEC, CTT, AM], 1
.6171861963*CPR_0110_0110*TZP_0110_0100*CEC_0100_0100*CTT_0100_0100*AM_0100_0000
[CPR, TZP, CTX, TZP, AM], 1
.6171861963*CPR_0110_0110*TZP_0110_0100^2*CTX_0100_0110*AM_0100_0000 [CPR, TZP,
CXM, AM, FEP], 1
.6171861963*CPR_0110_0110*TZP_0110_0100*CXM_0100_0100*AM_0100_0000*FEP_0000_0000
[CPR, TZP, CXM, CEC, AM], 1
.6171861963*CPR_0110_0110*TZP_0110_0100*CEC_0100_0100*CXM_0100_0100*AM_0100_0000
[CPR, TZP, CXM, CXM, AM], 1
.6171861963*CPR_0110_0110*TZP_0110_0100*CXM_0100_0100^2*AM_0100_0000 [CPR, TZP,
CXM, CRO, AM], 1
.6171861963*CPR_0110_0110*TZP_0110_0100*CXM_0100_0100*CRO_0100_0100*AM_0100_0000
[CPR, TZP, CXM, AMC, AM], 1
.6171861963*CPR_0110_0110*TZP_0110_0100*CXM_0100_0100*AMC_0100_0100*AM_0100_0000
[CPR, TZP, CXM, CTT, AM], 1
.6171861963*CPR_0110_0110*TZP_0110_0100*CXM_0100_0100*CTT_0100_0100*AM_0100_0000
[CPR, TZP, CRO, AM, FEP], 1
.6171861963*CPR_0110_0110*TZP_0110_0100*CRO_0100_0100*AM_0100_0000*FEP_0000_0000
[CPR, TZP, CRO, CEC, AM], 1
.6171861963*CPR_0110_0110*TZP_0110_0100*CEC_0100_0100*CRO_0100_0100*AM_0100_0000
[CPR, TZP, CRO, CXM, AM], 1
.6171861963*CPR_0110_0110*TZP_0110_0100*CXM_0100_0100*CRO_0100_0100*AM_0100_0000
[CPR, TZP, CRO, CRO, AM], 1
.6171861963*CPR_0110_0110*TZP_0110_0100*CRO_0100_0100^2*AM_0100_0000 [CPR, TZP,
CRO, AMC, AM], 1
.6171861963*CPR_0110_0110*TZP_0110_0100*CRO_0100_0100*AMC_0100_0100*AM_0100_0000
[CPR, TZP, CRO, CTT, AM], 1
.6171861963*CPR_0110_0110*TZP_0110_0100*CRO_0100_0100*CTT_0100_0100*AM_0100_0000
[CPR, TZP, AMC, AM, FEP], 1
.6171861963*CPR_0110_0110*TZP_0110_0100*AMC_0100_0100*AM_0100_0000*FEP_0000_0000
[CPR, TZP, AMC, CEC, AM], 1
.6171861963*CPR_0110_0110*TZP_0110_0100*CEC_0100_0100*AMC_0100_0100*AM_0100_0000
[CPR, TZP, AMC, CXM, AM], 1
.6171861963*CPR_0110_0110*TZP_0110_0100*CXM_0100_0100*AMC_0100_0100*AM_0100_0000
[CPR, TZP, AMC, CRO, AM], 1
.6171861963*CPR_0110_0110*TZP_0110_0100*CRO_0100_0100*AMC_0100_0100*AM_0100_0000
[CPR, TZP, AMC, AMC, AM], 1
.6171861963*CPR_0110_0110*TZP_0110_0100*AMC_0100_0100^2*AM_0100_0000 [CPR, TZP,
AMC, CTT, AM], 1
.6171861963*CPR_0110_0110*TZP_0110_0100*AMC_0100_0100*CTT_0100_0100*AM_0100_0000
[CPR, TZP, CTT, AM, FEP], 1
.6171861963*CPR_0110_0110*TZP_0110_0100*CTT_0100_0100*AM_0100_0000*FEP_0000_0000
[CPR, TZP, CTT, CEC, AM], 1
.6171861963*CPR_0110_0110*TZP_0110_0100*CEC_0100_0100*CTT_0100_0100*AM_0100_0000
[CPR, TZP, CTT, CXM, AM], 1
.6171861963*CPR_0110_0110*TZP_0110_0100*CXM_0100_0100*CTT_0100_0100*AM_0100_0000
[CPR, TZP, CTT, CRO, AM], 1
.6171861963*CPR_0110_0110*TZP_0110_0100*CRO_0100_0100*CTT_0100_0100*AM_0100_0000
[CPR, TZP, CTT, AMC, AM], 1
.6171861963*CPR_0110_0110*TZP_0110_0100*AMC_0100_0100*CTT_0100_0100*AM_0100_0000
[CPR, TZP, CTT, CTT, AM], 1
.6171861963*CPR_0110_0110*TZP_0110_0100*CTT_0100_0100^2*AM_0100_0000 [CPR, TZP,
SAM, CTX, AM], 1
.6171861963*CPR_0110_0110*TZP_0110_0100*SAM_0100_1100*CTX_1100_0100*AM_0100_0000
[CPR, TZP, SAM, ZOX, AM], 1
.6171861963*CPR_0110_0110*TZP_0110_0100*SAM_0100_1100*ZOX_1100_0100*AM_0100_0000
[CPR, TZP, SAM, CXM, AM], 1
.6171861963*CPR_0110_0110*TZP_0110_0100*SAM_0100_1100*CXM_1100_0100*AM_0100_0000
[CPR, TZP, CPD, TZP, AM], 1
.6171861963*CPR_0110_0110*TZP_0110_0100^2*CPD_0100_0110*AM_0100_0000
[CPR, FEP, CAZ, TZP, AM], 1
.6171861963*CPR_0110_0110*FEP_0110_1110*CAZ_1110_0110*TZP_0110_0100*AM_0100_0000
[CPR, FEP, CPR, TZP, AM], 1
.6171861963*CPR_0110_0110*FEP_0110_1110*CPR_1110_0110*TZP_0110_0100*AM_0100_0000
[TZP, AM, FEP, FEP, FEP], 1
.6171861963*TZP_0110_0100*AM_0100_0000*FEP_0000_0000^3 [TZP, CEC, AM, FEP, FEP],
1 .6171861963*TZP_0110_0100*CEC_0100_0100*AM_0100_0000*FEP_0000_0000^2 [TZP,
CEC, CEC, AM, FEP], 1
.6171861963*TZP_0110_0100*CEC_0100_0100^2*AM_0100_0000*FEP_0000_0000 [TZP, CEC,
CEC, CEC, AM], 1 .6171861963*TZP_0110_0100*CEC_0100_0100^3*AM_0100_0000
[TZP, CEC, CEC, CXM, AM], 1
.6171861963*TZP_0110_0100*CEC_0100_0100^2*CXM_0100_0100*AM_0100_0000 [TZP, CEC,
CEC, CRO, AM], 1
.6171861963*TZP_0110_0100*CEC_0100_0100^2*CRO_0100_0100*AM_0100_0000 [TZP, CEC,
CEC, AMC, AM], 1
.6171861963*TZP_0110_0100*CEC_0100_0100^2*AMC_0100_0100*AM_0100_0000 [TZP, CEC,
CEC, CTT, AM], 1
.6171861963*TZP_0110_0100*CEC_0100_0100^2*CTT_0100_0100*AM_0100_0000 [TZP, CEC,
CTX, TZP, AM], 1
.6171861963*TZP_0110_0100^2*CEC_0100_0100*CTX_0100_0110*AM_0100_0000 [TZP, CEC,
CXM, AM, FEP], 1
.6171861963*TZP_0110_0100*CEC_0100_0100*CXM_0100_0100*AM_0100_0000*FEP_0000_0000
[TZP, CEC, CXM, CEC, AM], 1
.6171861963*TZP_0110_0100*CEC_0100_0100^2*CXM_0100_0100*AM_0100_0000
[TZP, CEC, CXM, CXM, AM], 1
.6171861963*TZP_0110_0100*CEC_0100_0100*CXM_0100_0100^2*AM_0100_0000 [TZP, CEC,
CXM, CRO, AM], 1
.6171861963*TZP_0110_0100*CEC_0100_0100*CXM_0100_0100*CRO_0100_0100*AM_0100_0000
[TZP, CEC, CXM, AMC, AM], 1
.6171861963*TZP_0110_0100*CEC_0100_0100*CXM_0100_0100*AMC_0100_0100*AM_0100_0000
[TZP, CEC, CXM, CTT, AM], 1
.6171861963*TZP_0110_0100*CEC_0100_0100*CXM_0100_0100*CTT_0100_0100*AM_0100_0000
[TZP, CEC, CRO, AM, FEP], 1
.6171861963*TZP_0110_0100*CEC_0100_0100*CRO_0100_0100*AM_0100_0000*FEP_0000_0000
[TZP, CEC, CRO, CEC, AM], 1
.6171861963*TZP_0110_0100*CEC_0100_0100^2*CRO_0100_0100*AM_0100_0000 [TZP, CEC,
CRO, CXM, AM], 1
.6171861963*TZP_0110_0100*CEC_0100_0100*CXM_0100_0100*CRO_0100_0100*AM_0100_0000
[TZP, CEC, CRO, CRO, AM], 1
.6171861963*TZP_0110_0100*CEC_0100_0100*CRO_0100_0100^2*AM_0100_0000 [TZP, CEC,
CRO, AMC, AM], 1
.6171861963*TZP_0110_0100*CEC_0100_0100*CRO_0100_0100*AMC_0100_0100*AM_0100_0000
[TZP, CEC, CRO, CTT, AM], 1
.6171861963*TZP_0110_0100*CEC_0100_0100*CRO_0100_0100*CTT_0100_0100*AM_0100_0000
[TZP, CEC, AMC, AM, FEP], 1
.6171861963*TZP_0110_0100*CEC_0100_0100*AMC_0100_0100*AM_0100_0000*FEP_0000_0000
[TZP, CEC, AMC, CEC, AM], 1
.6171861963*TZP_0110_0100*CEC_0100_0100^2*AMC_0100_0100*AM_0100_0000 [TZP, CEC,
AMC, CXM, AM], 1
.6171861963*TZP_0110_0100*CEC_0100_0100*CXM_0100_0100*AMC_0100_0100*AM_0100_0000
[TZP, CEC, AMC, CRO, AM], 1
.6171861963*TZP_0110_0100*CEC_0100_0100*CRO_0100_0100*AMC_0100_0100*AM_0100_0000
[TZP, CEC, AMC, AMC, AM], 1
.6171861963*TZP_0110_0100*CEC_0100_0100*AMC_0100_0100^2*AM_0100_0000 [TZP, CEC,
AMC, CTT, AM], 1
.6171861963*TZP_0110_0100*CEC_0100_0100*AMC_0100_0100*CTT_0100_0100*AM_0100_0000
[TZP, CEC, CTT, AM, FEP], 1
.6171861963*TZP_0110_0100*CEC_0100_0100*CTT_0100_0100*AM_0100_0000*FEP_0000_0000
[TZP, CEC, CTT, CEC, AM], 1
.6171861963*TZP_0110_0100*CEC_0100_0100^2*CTT_0100_0100*AM_0100_0000 [TZP, CEC,
CTT, CXM, AM], 1
.6171861963*TZP_0110_0100*CEC_0100_0100*CXM_0100_0100*CTT_0100_0100*AM_0100_0000
[TZP, CEC, CTT, CRO, AM], 1
.6171861963*TZP_0110_0100*CEC_0100_0100*CRO_0100_0100*CTT_0100_0100*AM_0100_0000
[TZP, CEC, CTT, AMC, AM], 1
.6171861963*TZP_0110_0100*CEC_0100_0100*AMC_0100_0100*CTT_0100_0100*AM_0100_0000
[TZP, CEC, CTT, CTT, AM], 1
.6171861963*TZP_0110_0100*CEC_0100_0100*CTT_0100_0100^2*AM_0100_0000 [TZP, CEC,
SAM, CTX, AM], 1
.6171861963*TZP_0110_0100*CEC_0100_0100*SAM_0100_1100*CTX_1100_0100*AM_0100_0000
[TZP, CEC, SAM, ZOX, AM], 1
.6171861963*TZP_0110_0100*CEC_0100_0100*SAM_0100_1100*ZOX_1100_0100*AM_0100_0000
[TZP, CEC, SAM, CXM, AM], 1
.6171861963*TZP_0110_0100*CEC_0100_0100*SAM_0100_1100*CXM_1100_0100*AM_0100_0000
[TZP, CEC, CPD, TZP, AM], 1
.6171861963*TZP_0110_0100^2*CEC_0100_0100*CPD_0100_0110*AM_0100_0000
[TZP, CTX, AMP, TZP, AM], 1
.6171861963*AMP_0110_0110*TZP_0110_0100^2*CTX_0100_0110*AM_0100_0000 [TZP, CTX,
CTX, TZP, AM], 1
.6171861963*CTX_0110_0110*TZP_0110_0100^2*CTX_0100_0110*AM_0100_0000 [TZP, CTX,
CAZ, TZP, AM], 1
.6171861963*CAZ_0110_0110*TZP_0110_0100^2*CTX_0100_0110*AM_0100_0000 [TZP, CTX,
CPR, TZP, AM], 1
.6171861963*CPR_0110_0110*TZP_0110_0100^2*CTX_0100_0110*AM_0100_0000 [TZP, CTX,
TZP, AM, FEP], 1
.6171861963*TZP_0110_0100^2*CTX_0100_0110*AM_0100_0000*FEP_0000_0000 [TZP, CTX,
TZP, CEC, AM], 1
.6171861963*TZP_0110_0100^2*CEC_0100_0100*CTX_0100_0110*AM_0100_0000
[TZP, CTX, TZP, CXM, AM], 1
.6171861963*TZP_0110_0100^2*CTX_0100_0110*CXM_0100_0100*AM_0100_0000 [TZP, CTX,
TZP, CRO, AM], 1
.6171861963*TZP_0110_0100^2*CTX_0100_0110*CRO_0100_0100*AM_0100_0000 [TZP, CTX,
TZP, AMC, AM], 1
.6171861963*TZP_0110_0100^2*CTX_0100_0110*AMC_0100_0100*AM_0100_0000 [TZP, CTX,
TZP, CTT, AM], 1
.6171861963*TZP_0110_0100^2*CTX_0100_0110*CTT_0100_0100*AM_0100_0000 [TZP, CXM,
AM, FEP, FEP], 1
.6171861963*TZP_0110_0100*CXM_0100_0100*AM_0100_0000*FEP_0000_0000^2 [TZP, CXM,
CEC, AM, FEP], 1
.6171861963*TZP_0110_0100*CEC_0100_0100*CXM_0100_0100*AM_0100_0000*FEP_0000_0000
[TZP, CXM, CEC, CEC, AM], 1
.6171861963*TZP_0110_0100*CEC_0100_0100^2*CXM_0100_0100*AM_0100_0000 [TZP, CXM,
CEC, CXM, AM], 1
.6171861963*TZP_0110_0100*CEC_0100_0100*CXM_0100_0100^2*AM_0100_0000 [TZP, CXM,
CEC, CRO, AM], 1
.6171861963*TZP_0110_0100*CEC_0100_0100*CXM_0100_0100*CRO_0100_0100*AM_0100_0000
[TZP, CXM, CEC, AMC, AM], 1
.6171861963*TZP_0110_0100*CEC_0100_0100*CXM_0100_0100*AMC_0100_0100*AM_0100_0000
[TZP, CXM, CEC, CTT, AM], 1
.6171861963*TZP_0110_0100*CEC_0100_0100*CXM_0100_0100*CTT_0100_0100*AM_0100_0000
[TZP, CXM, CTX, TZP, AM], 1
.6171861963*TZP_0110_0100^2*CTX_0100_0110*CXM_0100_0100*AM_0100_0000 [TZP, CXM,
CXM, AM, FEP], 1
.6171861963*TZP_0110_0100*CXM_0100_0100^2*AM_0100_0000*FEP_0000_0000
[TZP, CXM, CXM, CEC, AM], 1
.6171861963*TZP_0110_0100*CEC_0100_0100*CXM_0100_0100^2*AM_0100_0000 [TZP, CXM,
CXM, CXM, AM], 1 .6171861963*TZP_0110_0100*CXM_0100_0100^3*AM_0100_0000 [TZP,
CXM, CXM, CRO, AM], 1
.6171861963*TZP_0110_0100*CXM_0100_0100^2*CRO_0100_0100*AM_0100_0000 [TZP, CXM,
CXM, AMC, AM], 1
.6171861963*TZP_0110_0100*CXM_0100_0100^2*AMC_0100_0100*AM_0100_0000 [TZP, CXM,
CXM, CTT, AM], 1
.6171861963*TZP_0110_0100*CXM_0100_0100^2*CTT_0100_0100*AM_0100_0000 [TZP, CXM,
CRO, AM, FEP], 1
.6171861963*TZP_0110_0100*CXM_0100_0100*CRO_0100_0100*AM_0100_0000*FEP_0000_0000
[TZP, CXM, CRO, CEC, AM], 1
.6171861963*TZP_0110_0100*CEC_0100_0100*CXM_0100_0100*CRO_0100_0100*AM_0100_0000
[TZP, CXM, CRO, CXM, AM], 1
.6171861963*TZP_0110_0100*CXM_0100_0100^2*CRO_0100_0100*AM_0100_0000 [TZP, CXM,
CRO, CRO, AM], 1
.6171861963*TZP_0110_0100*CXM_0100_0100*CRO_0100_0100^2*AM_0100_0000 [TZP, CXM,
CRO, AMC, AM], 1
.6171861963*TZP_0110_0100*CXM_0100_0100*CRO_0100_0100*AMC_0100_0100*AM_0100_0000
[TZP, CXM, CRO, CTT, AM], 1
.6171861963*TZP_0110_0100*CXM_0100_0100*CRO_0100_0100*CTT_0100_0100*AM_0100_0000
[TZP, CXM, AMC, AM, FEP], 1
.6171861963*TZP_0110_0100*CXM_0100_0100*AMC_0100_0100*AM_0100_0000*FEP_0000_0000
[TZP, CXM, AMC, CEC, AM], 1
.6171861963*TZP_0110_0100*CEC_0100_0100*CXM_0100_0100*AMC_0100_0100*AM_0100_0000
[TZP, CXM, AMC, CXM, AM], 1
.6171861963*TZP_0110_0100*CXM_0100_0100^2*AMC_0100_0100*AM_0100_0000 [TZP, CXM,
AMC, CRO, AM], 1
.6171861963*TZP_0110_0100*CXM_0100_0100*CRO_0100_0100*AMC_0100_0100*AM_0100_0000
[TZP, CXM, AMC, AMC, AM], 1
.6171861963*TZP_0110_0100*CXM_0100_0100*AMC_0100_0100^2*AM_0100_0000 [TZP, CXM,
AMC, CTT, AM], 1
.6171861963*TZP_0110_0100*CXM_0100_0100*AMC_0100_0100*CTT_0100_0100*AM_0100_0000
[TZP, CXM, CTT, AM, FEP], 1
.6171861963*TZP_0110_0100*CXM_0100_0100*CTT_0100_0100*AM_0100_0000*FEP_0000_0000
[TZP, CXM, CTT, CEC, AM], 1
.6171861963*TZP_0110_0100*CEC_0100_0100*CXM_0100_0100*CTT_0100_0100*AM_0100_0000
[TZP, CXM, CTT, CXM, AM], 1
.6171861963*TZP_0110_0100*CXM_0100_0100^2*CTT_0100_0100*AM_0100_0000 [TZP, CXM,
CTT, CRO, AM], 1
.6171861963*TZP_0110_0100*CXM_0100_0100*CRO_0100_0100*CTT_0100_0100*AM_0100_0000
[TZP, CXM, CTT, AMC, AM], 1
.6171861963*TZP_0110_0100*CXM_0100_0100*AMC_0100_0100*CTT_0100_0100*AM_0100_0000
[TZP, CXM, CTT, CTT, AM], 1
.6171861963*TZP_0110_0100*CXM_0100_0100*CTT_0100_0100^2*AM_0100_0000 [TZP, CXM,
SAM, CTX, AM], 1
.6171861963*TZP_0110_0100*CXM_0100_0100*SAM_0100_1100*CTX_1100_0100*AM_0100_0000
[TZP, CXM, SAM, ZOX, AM], 1
.6171861963*TZP_0110_0100*CXM_0100_0100*SAM_0100_1100*ZOX_1100_0100*AM_0100_0000
[TZP, CXM, SAM, CXM, AM], 1
.6171861963*TZP_0110_0100*CXM_0100_0100*SAM_0100_1100*CXM_1100_0100*AM_0100_0000
[TZP, CXM, CPD, TZP, AM], 1
.6171861963*TZP_0110_0100^2*CXM_0100_0100*CPD_0100_0110*AM_0100_0000 [TZP, CRO,
AM, FEP, FEP], 1
.6171861963*TZP_0110_0100*CRO_0100_0100*AM_0100_0000*FEP_0000_0000^2 [TZP, CRO,
CEC, AM, FEP], 1
.6171861963*TZP_0110_0100*CEC_0100_0100*CRO_0100_0100*AM_0100_0000*FEP_0000_0000
[TZP, CRO, CEC, CEC, AM], 1
.6171861963*TZP_0110_0100*CEC_0100_0100^2*CRO_0100_0100*AM_0100_0000 [TZP, CRO,
CEC, CXM, AM], 1
.6171861963*TZP_0110_0100*CEC_0100_0100*CXM_0100_0100*CRO_0100_0100*AM_0100_0000
[TZP, CRO, CEC, CRO, AM], 1
.6171861963*TZP_0110_0100*CEC_0100_0100*CRO_0100_0100^2*AM_0100_0000
[TZP, CRO, CEC, AMC, AM], 1
.6171861963*TZP_0110_0100*CEC_0100_0100*CRO_0100_0100*AMC_0100_0100*AM_0100_0000
[TZP, CRO, CEC, CTT, AM], 1
.6171861963*TZP_0110_0100*CEC_0100_0100*CRO_0100_0100*CTT_0100_0100*AM_0100_0000
[TZP, CRO, CTX, TZP, AM], 1
.6171861963*TZP_0110_0100^2*CTX_0100_0110*CRO_0100_0100*AM_0100_0000 [TZP, CRO,
CXM, AM, FEP], 1
.6171861963*TZP_0110_0100*CXM_0100_0100*CRO_0100_0100*AM_0100_0000*FEP_0000_0000
[TZP, CRO, CXM, CEC, AM], 1
.6171861963*TZP_0110_0100*CEC_0100_0100*CXM_0100_0100*CRO_0100_0100*AM_0100_0000
[TZP, CRO, CXM, CXM, AM], 1
.6171861963*TZP_0110_0100*CXM_0100_0100^2*CRO_0100_0100*AM_0100_0000 [TZP, CRO,
CXM, CRO, AM], 1
.6171861963*TZP_0110_0100*CXM_0100_0100*CRO_0100_0100^2*AM_0100_0000
[TZP, CRO, CXM, AMC, AM], 1
.6171861963*TZP_0110_0100*CXM_0100_0100*CRO_0100_0100*AMC_0100_0100*AM_0100_0000
[TZP, CRO, CXM, CTT, AM], 1
.6171861963*TZP_0110_0100*CXM_0100_0100*CRO_0100_0100*CTT_0100_0100*AM_0100_0000
[TZP, CRO, CRO, AM, FEP], 1
.6171861963*TZP_0110_0100*CRO_0100_0100^2*AM_0100_0000*FEP_0000_0000 [TZP, CRO,
CRO, CEC, AM], 1
.6171861963*TZP_0110_0100*CEC_0100_0100*CRO_0100_0100^2*AM_0100_0000 [TZP, CRO,
CRO, CXM, AM], 1
.6171861963*TZP_0110_0100*CXM_0100_0100*CRO_0100_0100^2*AM_0100_0000 [TZP, CRO,
CRO, CRO, AM], 1 .6171861963*TZP_0110_0100*CRO_0100_0100^3*AM_0100_0000
[TZP, CRO, CRO, AMC, AM], 1
.6171861963*TZP_0110_0100*CRO_0100_0100^2*AMC_0100_0100*AM_0100_0000 [TZP, CRO,
CRO, CTT, AM], 1
.6171861963*TZP_0110_0100*CRO_0100_0100^2*CTT_0100_0100*AM_0100_0000 [TZP, CRO,
AMC, AM, FEP], 1
.6171861963*TZP_0110_0100*CRO_0100_0100*AMC_0100_0100*AM_0100_0000*FEP_0000_0000
[TZP, CRO, AMC, CEC, AM], 1
.6171861963*TZP_0110_0100*CEC_0100_0100*CRO_0100_0100*AMC_0100_0100*AM_0100_0000
[TZP, CRO, AMC, CXM, AM], 1
.6171861963*TZP_0110_0100*CXM_0100_0100*CRO_0100_0100*AMC_0100_0100*AM_0100_0000
[TZP, CRO, AMC, CRO, AM], 1
.6171861963*TZP_0110_0100*CRO_0100_0100^2*AMC_0100_0100*AM_0100_0000 [TZP, CRO,
AMC, AMC, AM], 1
.6171861963*TZP_0110_0100*CRO_0100_0100*AMC_0100_0100^2*AM_0100_0000
[TZP, CRO, AMC, CTT, AM], 1
.6171861963*TZP_0110_0100*CRO_0100_0100*AMC_0100_0100*CTT_0100_0100*AM_0100_0000
[TZP, CRO, CTT, AM, FEP], 1
.6171861963*TZP_0110_0100*CRO_0100_0100*CTT_0100_0100*AM_0100_0000*FEP_0000_0000
[TZP, CRO, CTT, CEC, AM], 1
.6171861963*TZP_0110_0100*CEC_0100_0100*CRO_0100_0100*CTT_0100_0100*AM_0100_0000
[TZP, CRO, CTT, CXM, AM], 1
.6171861963*TZP_0110_0100*CXM_0100_0100*CRO_0100_0100*CTT_0100_0100*AM_0100_0000
[TZP, CRO, CTT, CRO, AM], 1
.6171861963*TZP_0110_0100*CRO_0100_0100^2*CTT_0100_0100*AM_0100_0000 [TZP, CRO,
CTT, AMC, AM], 1
.6171861963*TZP_0110_0100*CRO_0100_0100*AMC_0100_0100*CTT_0100_0100*AM_0100_0000
[TZP, CRO, CTT, CTT, AM], 1
.6171861963*TZP_0110_0100*CRO_0100_0100*CTT_0100_0100^2*AM_0100_0000 [TZP, CRO,
SAM, CTX, AM], 1
.6171861963*TZP_0110_0100*CRO_0100_0100*SAM_0100_1100*CTX_1100_0100*AM_0100_0000
[TZP, CRO, SAM, ZOX, AM], 1
.6171861963*TZP_0110_0100*CRO_0100_0100*SAM_0100_1100*ZOX_1100_0100*AM_0100_0000
[TZP, CRO, SAM, CXM, AM], 1
.6171861963*TZP_0110_0100*CRO_0100_0100*SAM_0100_1100*CXM_1100_0100*AM_0100_0000
[TZP, CRO, CPD, TZP, AM], 1
.6171861963*TZP_0110_0100^2*CRO_0100_0100*CPD_0100_0110*AM_0100_0000 [TZP, AMC,
AM, FEP, FEP], 1
.6171861963*TZP_0110_0100*AMC_0100_0100*AM_0100_0000*FEP_0000_0000^2 [TZP, AMC,
CEC, AM, FEP], 1
.6171861963*TZP_0110_0100*CEC_0100_0100*AMC_0100_0100*AM_0100_0000*FEP_0000_0000
[TZP, AMC, CEC, CEC, AM], 1
.6171861963*TZP_0110_0100*CEC_0100_0100^2*AMC_0100_0100*AM_0100_0000 [TZP, AMC,
CEC, CXM, AM], 1
.6171861963*TZP_0110_0100*CEC_0100_0100*CXM_0100_0100*AMC_0100_0100*AM_0100_0000
[TZP, AMC, CEC, CRO, AM], 1
.6171861963*TZP_0110_0100*CEC_0100_0100*CRO_0100_0100*AMC_0100_0100*AM_0100_0000
[TZP, AMC, CEC, AMC, AM], 1
.6171861963*TZP_0110_0100*CEC_0100_0100*AMC_0100_0100^2*AM_0100_0000 [TZP, AMC,
CEC, CTT, AM], 1
.6171861963*TZP_0110_0100*CEC_0100_0100*AMC_0100_0100*CTT_0100_0100*AM_0100_0000
[TZP, AMC, CTX, TZP, AM], 1
.6171861963*TZP_0110_0100^2*CTX_0100_0110*AMC_0100_0100*AM_0100_0000
[TZP, AMC, CXM, AM, FEP], 1
.6171861963*TZP_0110_0100*CXM_0100_0100*AMC_0100_0100*AM_0100_0000*FEP_0000_0000
[TZP, AMC, CXM, CEC, AM], 1
.6171861963*TZP_0110_0100*CEC_0100_0100*CXM_0100_0100*AMC_0100_0100*AM_0100_0000
[TZP, AMC, CXM, CXM, AM], 1
.6171861963*TZP_0110_0100*CXM_0100_0100^2*AMC_0100_0100*AM_0100_0000 [TZP, AMC,
CXM, CRO, AM], 1
.6171861963*TZP_0110_0100*CXM_0100_0100*CRO_0100_0100*AMC_0100_0100*AM_0100_0000
[TZP, AMC, CXM, AMC, AM], 1
.6171861963*TZP_0110_0100*CXM_0100_0100*AMC_0100_0100^2*AM_0100_0000 [TZP, AMC,
CXM, CTT, AM], 1
.6171861963*TZP_0110_0100*CXM_0100_0100*AMC_0100_0100*CTT_0100_0100*AM_0100_0000
[TZP, AMC, CRO, AM, FEP], 1
.6171861963*TZP_0110_0100*CRO_0100_0100*AMC_0100_0100*AM_0100_0000*FEP_0000_0000
[TZP, AMC, CRO, CEC, AM], 1
.6171861963*TZP_0110_0100*CEC_0100_0100*CRO_0100_0100*AMC_0100_0100*AM_0100_0000
[TZP, AMC, CRO, CXM, AM], 1
.6171861963*TZP_0110_0100*CXM_0100_0100*CRO_0100_0100*AMC_0100_0100*AM_0100_0000
[TZP, AMC, CRO, CRO, AM], 1
.6171861963*TZP_0110_0100*CRO_0100_0100^2*AMC_0100_0100*AM_0100_0000 [TZP, AMC,
CRO, AMC, AM], 1
.6171861963*TZP_0110_0100*CRO_0100_0100*AMC_0100_0100^2*AM_0100_0000 [TZP, AMC,
CRO, CTT, AM], 1
.6171861963*TZP_0110_0100*CRO_0100_0100*AMC_0100_0100*CTT_0100_0100*AM_0100_0000
[TZP, AMC, AMC, AM, FEP], 1
.6171861963*TZP_0110_0100*AMC_0100_0100^2*AM_0100_0000*FEP_0000_0000 [TZP, AMC,
AMC, CEC, AM], 1
.6171861963*TZP_0110_0100*CEC_0100_0100*AMC_0100_0100^2*AM_0100_0000
[TZP, AMC, AMC, CXM, AM], 1
.6171861963*TZP_0110_0100*CXM_0100_0100*AMC_0100_0100^2*AM_0100_0000 [TZP, AMC,
AMC, CRO, AM], 1
.6171861963*TZP_0110_0100*CRO_0100_0100*AMC_0100_0100^2*AM_0100_0000 [TZP, AMC,
AMC, AMC, AM], 1 .6171861963*TZP_0110_0100*AMC_0100_0100^3*AM_0100_0000 [TZP,
AMC, AMC, CTT, AM], 1
.6171861963*TZP_0110_0100*AMC_0100_0100^2*CTT_0100_0100*AM_0100_0000 [TZP, AMC,
CTT, AM, FEP], 1
.6171861963*TZP_0110_0100*AMC_0100_0100*CTT_0100_0100*AM_0100_0000*FEP_0000_0000
[TZP, AMC, CTT, CEC, AM], 1
.6171861963*TZP_0110_0100*CEC_0100_0100*AMC_0100_0100*CTT_0100_0100*AM_0100_0000
[TZP, AMC, CTT, CXM, AM], 1
.6171861963*TZP_0110_0100*CXM_0100_0100*AMC_0100_0100*CTT_0100_0100*AM_0100_0000
[TZP, AMC, CTT, CRO, AM], 1
.6171861963*TZP_0110_0100*CRO_0100_0100*AMC_0100_0100*CTT_0100_0100*AM_0100_0000
[TZP, AMC, CTT, AMC, AM], 1
.6171861963*TZP_0110_0100*AMC_0100_0100^2*CTT_0100_0100*AM_0100_0000 [TZP, AMC,
CTT, CTT, AM], 1
.6171861963*TZP_0110_0100*AMC_0100_0100*CTT_0100_0100^2*AM_0100_0000 [TZP, AMC,
SAM, CTX, AM], 1
.6171861963*TZP_0110_0100*AMC_0100_0100*SAM_0100_1100*CTX_1100_0100*AM_0100_0000
[TZP, AMC, SAM, ZOX, AM], 1
.6171861963*TZP_0110_0100*AMC_0100_0100*SAM_0100_1100*ZOX_1100_0100*AM_0100_0000
[TZP, AMC, SAM, CXM, AM], 1
.6171861963*TZP_0110_0100*AMC_0100_0100*SAM_0100_1100*CXM_1100_0100*AM_0100_0000
[TZP, AMC, CPD, TZP, AM], 1
.6171861963*TZP_0110_0100^2*AMC_0100_0100*CPD_0100_0110*AM_0100_0000 [TZP, CTT,
AM, FEP, FEP], 1
.6171861963*TZP_0110_0100*CTT_0100_0100*AM_0100_0000*FEP_0000_0000^2 [TZP, CTT,
CEC, AM, FEP], 1
.6171861963*TZP_0110_0100*CEC_0100_0100*CTT_0100_0100*AM_0100_0000*FEP_0000_0000
[TZP, CTT, CEC, CEC, AM], 1
.6171861963*TZP_0110_0100*CEC_0100_0100^2*CTT_0100_0100*AM_0100_0000 [TZP, CTT,
CEC, CXM, AM], 1
.6171861963*TZP_0110_0100*CEC_0100_0100*CXM_0100_0100*CTT_0100_0100*AM_0100_0000
[TZP, CTT, CEC, CRO, AM], 1
.6171861963*TZP_0110_0100*CEC_0100_0100*CRO_0100_0100*CTT_0100_0100*AM_0100_0000
[TZP, CTT, CEC, AMC, AM], 1
.6171861963*TZP_0110_0100*CEC_0100_0100*AMC_0100_0100*CTT_0100_0100*AM_0100_0000
[TZP, CTT, CEC, CTT, AM], 1
.6171861963*TZP_0110_0100*CEC_0100_0100*CTT_0100_0100^2*AM_0100_0000 [TZP, CTT,
CTX, TZP, AM], 1
.6171861963*TZP_0110_0100^2*CTX_0100_0110*CTT_0100_0100*AM_0100_0000 [TZP, CTT,
CXM, AM, FEP], 1
.6171861963*TZP_0110_0100*CXM_0100_0100*CTT_0100_0100*AM_0100_0000*FEP_0000_0000
[TZP, CTT, CXM, CEC, AM], 1
.6171861963*TZP_0110_0100*CEC_0100_0100*CXM_0100_0100*CTT_0100_0100*AM_0100_0000
[TZP, CTT, CXM, CXM, AM], 1
.6171861963*TZP_0110_0100*CXM_0100_0100^2*CTT_0100_0100*AM_0100_0000
[TZP, CTT, CXM, CRO, AM], 1
.6171861963*TZP_0110_0100*CXM_0100_0100*CRO_0100_0100*CTT_0100_0100*AM_0100_0000
[TZP, CTT, CXM, AMC, AM], 1
.6171861963*TZP_0110_0100*CXM_0100_0100*AMC_0100_0100*CTT_0100_0100*AM_0100_0000
[TZP, CTT, CXM, CTT, AM], 1
.6171861963*TZP_0110_0100*CXM_0100_0100*CTT_0100_0100^2*AM_0100_0000 [TZP, CTT,
CRO, AM, FEP], 1
.6171861963*TZP_0110_0100*CRO_0100_0100*CTT_0100_0100*AM_0100_0000*FEP_0000_0000
[TZP, CTT, CRO, CEC, AM], 1
.6171861963*TZP_0110_0100*CEC_0100_0100*CRO_0100_0100*CTT_0100_0100*AM_0100_0000
[TZP, CTT, CRO, CXM, AM], 1
.6171861963*TZP_0110_0100*CXM_0100_0100*CRO_0100_0100*CTT_0100_0100*AM_0100_0000
[TZP, CTT, CRO, CRO, AM], 1
.6171861963*TZP_0110_0100*CRO_0100_0100^2*CTT_0100_0100*AM_0100_0000 [TZP, CTT,
CRO, AMC, AM], 1
.6171861963*TZP_0110_0100*CRO_0100_0100*AMC_0100_0100*CTT_0100_0100*AM_0100_0000
[TZP, CTT, CRO, CTT, AM], 1
.6171861963*TZP_0110_0100*CRO_0100_0100*CTT_0100_0100^2*AM_0100_0000 [TZP, CTT,
AMC, AM, FEP], 1
.6171861963*TZP_0110_0100*AMC_0100_0100*CTT_0100_0100*AM_0100_0000*FEP_0000_0000
[TZP, CTT, AMC, CEC, AM], 1
.6171861963*TZP_0110_0100*CEC_0100_0100*AMC_0100_0100*CTT_0100_0100*AM_0100_0000
[TZP, CTT, AMC, CXM, AM], 1
.6171861963*TZP_0110_0100*CXM_0100_0100*AMC_0100_0100*CTT_0100_0100*AM_0100_0000
[TZP, CTT, AMC, CRO, AM], 1
.6171861963*TZP_0110_0100*CRO_0100_0100*AMC_0100_0100*CTT_0100_0100*AM_0100_0000
[TZP, CTT, AMC, AMC, AM], 1
.6171861963*TZP_0110_0100*AMC_0100_0100^2*CTT_0100_0100*AM_0100_0000 [TZP, CTT,
AMC, CTT, AM], 1
.6171861963*TZP_0110_0100*AMC_0100_0100*CTT_0100_0100^2*AM_0100_0000 [TZP, CTT,
CTT, AM, FEP], 1
.6171861963*TZP_0110_0100*CTT_0100_0100^2*AM_0100_0000*FEP_0000_0000 [TZP, CTT,
CTT, CEC, AM], 1
.6171861963*TZP_0110_0100*CEC_0100_0100*CTT_0100_0100^2*AM_0100_0000 [TZP, CTT,
CTT, CXM, AM], 1
.6171861963*TZP_0110_0100*CXM_0100_0100*CTT_0100_0100^2*AM_0100_0000 [TZP, CTT,
CTT, CRO, AM], 1
.6171861963*TZP_0110_0100*CRO_0100_0100*CTT_0100_0100^2*AM_0100_0000 [TZP, CTT,
CTT, AMC, AM], 1
.6171861963*TZP_0110_0100*AMC_0100_0100*CTT_0100_0100^2*AM_0100_0000
[TZP, CTT, CTT, CTT, AM], 1
.6171861963*TZP_0110_0100*CTT_0100_0100^3*AM_0100_0000 [TZP, CTT, SAM, CTX, AM],
1
.6171861963*TZP_0110_0100*CTT_0100_0100*SAM_0100_1100*CTX_1100_0100*AM_0100_0000
[TZP, CTT, SAM, ZOX, AM], 1
.6171861963*TZP_0110_0100*CTT_0100_0100*SAM_0100_1100*ZOX_1100_0100*AM_0100_0000
[TZP, CTT, SAM, CXM, AM], 1
.6171861963*TZP_0110_0100*CTT_0100_0100*SAM_0100_1100*CXM_1100_0100*AM_0100_0000
[TZP, CTT, CPD, TZP, AM], 1
.6171861963*TZP_0110_0100^2*CTT_0100_0100*CPD_0100_0110*AM_0100_0000 [TZP, SAM,
CTX, AM, FEP], 1
.6171861963*TZP_0110_0100*SAM_0100_1100*CTX_1100_0100*AM_0100_0000*FEP_0000_0000
[TZP, SAM, CTX, CEC, AM], 1
.6171861963*TZP_0110_0100*CEC_0100_0100*SAM_0100_1100*CTX_1100_0100*AM_0100_0000
[TZP, SAM, CTX, CXM, AM], 1
.6171861963*TZP_0110_0100*CXM_0100_0100*SAM_0100_1100*CTX_1100_0100*AM_0100_0000
[TZP, SAM, CTX, CRO, AM], 1
.6171861963*TZP_0110_0100*CRO_0100_0100*SAM_0100_1100*CTX_1100_0100*AM_0100_0000
[TZP, SAM, CTX, AMC, AM], 1
.6171861963*TZP_0110_0100*AMC_0100_0100*SAM_0100_1100*CTX_1100_0100*AM_0100_0000
[TZP, SAM, CTX, CTT, AM], 1
.6171861963*TZP_0110_0100*CTT_0100_0100*SAM_0100_1100*CTX_1100_0100*AM_0100_0000
[TZP, SAM, ZOX, AM, FEP], 1
.6171861963*TZP_0110_0100*SAM_0100_1100*ZOX_1100_0100*AM_0100_0000*FEP_0000_0000
[TZP, SAM, ZOX, CEC, AM], 1
.6171861963*TZP_0110_0100*CEC_0100_0100*SAM_0100_1100*ZOX_1100_0100*AM_0100_0000
[TZP, SAM, ZOX, CXM, AM], 1
.6171861963*TZP_0110_0100*CXM_0100_0100*SAM_0100_1100*ZOX_1100_0100*AM_0100_0000
[TZP, SAM, ZOX, CRO, AM], 1
.6171861963*TZP_0110_0100*CRO_0100_0100*SAM_0100_1100*ZOX_1100_0100*AM_0100_0000
[TZP, SAM, ZOX, AMC, AM], 1
.6171861963*TZP_0110_0100*AMC_0100_0100*SAM_0100_1100*ZOX_1100_0100*AM_0100_0000
[TZP, SAM, ZOX, CTT, AM], 1
.6171861963*TZP_0110_0100*CTT_0100_0100*SAM_0100_1100*ZOX_1100_0100*AM_0100_0000
[TZP, SAM, CXM, AM, FEP], 1
.6171861963*TZP_0110_0100*SAM_0100_1100*CXM_1100_0100*AM_0100_0000*FEP_0000_0000
[TZP, SAM, CXM, CEC, AM], 1
.6171861963*TZP_0110_0100*CEC_0100_0100*SAM_0100_1100*CXM_1100_0100*AM_0100_0000
[TZP, SAM, CXM, CXM, AM], 1
.6171861963*TZP_0110_0100*CXM_0100_0100*SAM_0100_1100*CXM_1100_0100*AM_0100_0000
[TZP, SAM, CXM, CRO, AM], 1
.6171861963*TZP_0110_0100*CRO_0100_0100*SAM_0100_1100*CXM_1100_0100*AM_0100_0000
[TZP, SAM, CXM, AMC, AM], 1
.6171861963*TZP_0110_0100*AMC_0100_0100*SAM_0100_1100*CXM_1100_0100*AM_0100_0000
[TZP, SAM, CXM, CTT, AM], 1
.6171861963*TZP_0110_0100*CTT_0100_0100*SAM_0100_1100*CXM_1100_0100*AM_0100_0000
[TZP, CPD, AMP, TZP, AM], 1
.6171861963*AMP_0110_0110*TZP_0110_0100^2*CPD_0100_0110*AM_0100_0000 [TZP, CPD,
CTX, TZP, AM], 1
.6171861963*CTX_0110_0110*TZP_0110_0100^2*CPD_0100_0110*AM_0100_0000
[TZP, CPD, CAZ, TZP, AM], 1
.6171861963*CAZ_0110_0110*TZP_0110_0100^2*CPD_0100_0110*AM_0100_0000 [TZP, CPD,
CPR, TZP, AM], 1
.6171861963*CPR_0110_0110*TZP_0110_0100^2*CPD_0100_0110*AM_0100_0000 [TZP, CPD,
TZP, AM, FEP], 1
.6171861963*TZP_0110_0100^2*CPD_0100_0110*AM_0100_0000*FEP_0000_0000 [TZP, CPD,
TZP, CEC, AM], 1
.6171861963*TZP_0110_0100^2*CEC_0100_0100*CPD_0100_0110*AM_0100_0000 [TZP, CPD,
TZP, CXM, AM], 1
.6171861963*TZP_0110_0100^2*CXM_0100_0100*CPD_0100_0110*AM_0100_0000 [TZP, CPD,
TZP, CRO, AM], 1
.6171861963*TZP_0110_0100^2*CRO_0100_0100*CPD_0100_0110*AM_0100_0000 [TZP, CPD,
TZP, AMC, AM], 1
.6171861963*TZP_0110_0100^2*AMC_0100_0100*CPD_0100_0110*AM_0100_0000
[TZP, CPD, TZP, CTT, AM], 1
.6171861963*TZP_0110_0100^2*CTT_0100_0100*CPD_0100_0110*AM_0100_0000 [FEP, CEC,
CAZ, TZP, AM], 1
.6171861963*FEP_0110_1110*CEC_1110_1110*CAZ_1110_0110*TZP_0110_0100*AM_0100_0000
[FEP, CEC, CPR, TZP, AM], 1
.6171861963*FEP_0110_1110*CEC_1110_1110*CPR_1110_0110*TZP_0110_0100*AM_0100_0000
[FEP, CAZ, AMP, TZP, AM], 1
.6171861963*AMP_0110_0110*FEP_0110_1110*CAZ_1110_0110*TZP_0110_0100*AM_0100_0000
[FEP, CAZ, CTX, TZP, AM], 1
.6171861963*CTX_0110_0110*FEP_0110_1110*CAZ_1110_0110*TZP_0110_0100*AM_0100_0000
[FEP, CAZ, CAZ, TZP, AM], 1
.6171861963*CAZ_0110_0110*FEP_0110_1110*CAZ_1110_0110*TZP_0110_0100*AM_0100_0000
[FEP, CAZ, CPR, TZP, AM], 1
.6171861963*CPR_0110_0110*FEP_0110_1110*CAZ_1110_0110*TZP_0110_0100*AM_0100_0000
[FEP, CAZ, TZP, AM, FEP], 1
.6171861963*FEP_0110_1110*CAZ_1110_0110*TZP_0110_0100*AM_0100_0000*FEP_0000_0000
[FEP, CAZ, TZP, CEC, AM], 1
.6171861963*FEP_0110_1110*CAZ_1110_0110*TZP_0110_0100*CEC_0100_0100*AM_0100_0000
[FEP, CAZ, TZP, CXM, AM], 1
.6171861963*FEP_0110_1110*CAZ_1110_0110*TZP_0110_0100*CXM_0100_0100*AM_0100_0000
[FEP, CAZ, TZP, CRO, AM], 1
.6171861963*FEP_0110_1110*CAZ_1110_0110*TZP_0110_0100*CRO_0100_0100*AM_0100_0000
[FEP, CAZ, TZP, AMC, AM], 1
.6171861963*FEP_0110_1110*CAZ_1110_0110*TZP_0110_0100*AMC_0100_0100*AM_0100_0000
[FEP, CAZ, TZP, CTT, AM], 1
.6171861963*FEP_0110_1110*CAZ_1110_0110*TZP_0110_0100*CTT_0100_0100*AM_0100_0000
[FEP, CTT, CAZ, TZP, AM], 1
.6171861963*FEP_0110_1110*CTT_1110_1110*CAZ_1110_0110*TZP_0110_0100*AM_0100_0000
[FEP, CTT, CPR, TZP, AM], 1
.6171861963*FEP_0110_1110*CTT_1110_1110*CPR_1110_0110*TZP_0110_0100*AM_0100_0000
[FEP, CPR, AMP, TZP, AM], 1
.6171861963*AMP_0110_0110*FEP_0110_1110*CPR_1110_0110*TZP_0110_0100*AM_0100_0000
[FEP, CPR, CTX, TZP, AM], 1
.6171861963*CTX_0110_0110*FEP_0110_1110*CPR_1110_0110*TZP_0110_0100*AM_0100_0000
[FEP, CPR, CAZ, TZP, AM], 1
.6171861963*CAZ_0110_0110*FEP_0110_1110*CPR_1110_0110*TZP_0110_0100*AM_0100_0000
[FEP, CPR, CPR, TZP, AM], 1
.6171861963*CPR_0110_0110*FEP_0110_1110*CPR_1110_0110*TZP_0110_0100*AM_0100_0000
[FEP, CPR, TZP, AM, FEP], 1
.6171861963*FEP_0110_1110*CPR_1110_0110*TZP_0110_0100*AM_0100_0000*FEP_0000_0000
[FEP, CPR, TZP, CEC, AM], 1
.6171861963*FEP_0110_1110*CPR_1110_0110*TZP_0110_0100*CEC_0100_0100*AM_0100_0000
[FEP, CPR, TZP, CXM, AM], 1
.6171861963*FEP_0110_1110*CPR_1110_0110*TZP_0110_0100*CXM_0100_0100*AM_0100_0000
[FEP, CPR, TZP, CRO, AM], 1
.6171861963*FEP_0110_1110*CPR_1110_0110*TZP_0110_0100*CRO_0100_0100*AM_0100_0000
[FEP, CPR, TZP, AMC, AM], 1
.6171861963*FEP_0110_1110*CPR_1110_0110*TZP_0110_0100*AMC_0100_0100*AM_0100_0000
[FEP, CPR, TZP, CTT, AM], 1
.6171861963*FEP_0110_1110*CPR_1110_0110*TZP_0110_0100*CTT_0100_0100*AM_0100_0000
                                       
[0, 1, 0, 1], .6117686703 = .6117686703, 9
[CEC, AMC, CRO, AM, FEP], 2
.1268366589*AM_0100_0000*FEP_0000_0000*CEC_0101_0001*AMC_0001_0101*CRO_0101_0100
.4849320114*AM_0100_0000*FEP_0000_0000*CEC_0101_0100*AMC_0100_0100*CRO_0100_0100
[CEC, AMC, CRO, CEC, AM], 2
.1268366589*CEC_0100_0100*AM_0100_0000*CEC_0101_0001*AMC_0001_0101*CRO_0101_0100
.4849320114*CEC_0100_0100*AM_0100_0000*CEC_0101_0100*AMC_0100_0100*CRO_0100_0100
[CEC, AMC, CRO, CXM, AM], 2
.1268366589*CXM_0100_0100*AM_0100_0000*CEC_0101_0001*AMC_0001_0101*CRO_0101_0100
.4849320114*CXM_0100_0100*AM_0100_0000*CEC_0101_0100*AMC_0100_0100*CRO_0100_0100
[CEC, AMC, CRO, CRO, AM], 2
.4849320114*CRO_0100_0100^2*AM_0100_0000*CEC_0101_0100*AMC_0100_0100
.1268366589*CRO_0100_0100*AM_0100_0000*CEC_0101_0001*AMC_0001_0101*CRO_0101_0100
[CEC, AMC, CRO, AMC, AM], 2
.4849320114*AMC_0100_0100^2*AM_0100_0000*CEC_0101_0100*CRO_0100_0100
.1268366589*AMC_0100_0100*AM_0100_0000*CEC_0101_0001*AMC_0001_0101*CRO_0101_0100
[CEC, AMC, CRO, CTT, AM], 2
.1268366589*CTT_0100_0100*AM_0100_0000*CEC_0101_0001*AMC_0001_0101*CRO_0101_0100
.4849320114*CTT_0100_0100*AM_0100_0000*CEC_0101_0100*AMC_0100_0100*CRO_0100_0100
[CAZ, CEC, AMC, CRO, AM], 2
.1268366589*AM_0100_0000*CAZ_0101_0101*CEC_0101_0001*AMC_0001_0101*CRO_0101_0100
.4849320114*AM_0100_0000*CAZ_0101_0101*CEC_0101_0100*AMC_0100_0100*CRO_0100_0100
[CPR, CEC, AMC, CRO, AM], 2
.1268366589*AM_0100_0000*CPR_0101_0101*CEC_0101_0001*AMC_0001_0101*CRO_0101_0100
.4849320114*AM_0100_0000*CPR_0101_0101*CEC_0101_0100*AMC_0100_0100*CRO_0100_0100
[TZP, CEC, AMC, CRO, AM], 2
.1268366589*AM_0100_0000*TZP_0101_0101*CEC_0101_0001*AMC_0001_0101*CRO_0101_0100
.4849320114*AM_0100_0000*TZP_0101_0101*CEC_0101_0100*AMC_0100_0100*CRO_0100_0100
                                       
[0, 0, 1, 1], .5997048808 = .5997048808, 2 [ZOX, TZP, TZP, CRO, AM], 2
.3359075550*AM_0100_0000*ZOX_0011_0111*TZP_0111_0101*TZP_0101_0101*CRO_0101_0100
.2637973258*AM_0100_0000*ZOX_0011_0111*TZP_0111_0110*TZP_0110_0100*CRO_0100_0100
[CPD, TZP, TZP, CRO, AM], 2
.3359075550*AM_0100_0000*CPD_0011_0111*TZP_0111_0101*TZP_0101_0101*CRO_0101_0100
.2637973258*AM_0100_0000*CPD_0011_0111*TZP_0111_0110*TZP_0110_0100*CRO_0100_0100
                                       
[1, 1, 1, 0], .6171861963 = .6171861963, 215 [AM, CEC, CAZ, TZP, AM], 2
0.6287740492e-1*CAZ_1110_0110*TZP_0110_0100*AM_0100_0000*AM_1110_1010*CEC_1010_1
110
.5543087914*CAZ_1110_0110*TZP_0110_0100*AM_0100_0000*AM_1110_1111*CEC_1111_1110
[AM, CEC, CPR, TZP, AM], 2
0.6287740492e-1*CPR_1110_0110*TZP_0110_0100*AM_0100_0000*AM_1110_1010*CEC_1010_1
110
.5543087914*CPR_1110_0110*TZP_0110_0100*AM_0100_0000*AM_1110_1111*CEC_1111_1110
[CEC, CEC, CAZ, TZP, AM], 1
.6171861963*CEC_1110_1110^2*CAZ_1110_0110*TZP_0110_0100*AM_0100_0000 [CEC, CEC,
CPR, TZP, AM], 1
.6171861963*CEC_1110_1110^2*CPR_1110_0110*TZP_0110_0100*AM_0100_0000 [CEC, CAZ,
AMP, TZP, AM], 1
.6171861963*CEC_1110_1110*CAZ_1110_0110*AMP_0110_0110*TZP_0110_0100*AM_0100_0000
[CEC, CAZ, CTX, TZP, AM], 1
.6171861963*CEC_1110_1110*CAZ_1110_0110*CTX_0110_0110*TZP_0110_0100*AM_0100_0000
[CEC, CAZ, CAZ, TZP, AM], 1
.6171861963*CEC_1110_1110*CAZ_1110_0110*CAZ_0110_0110*TZP_0110_0100*AM_0100_0000
[CEC, CAZ, CPR, TZP, AM], 1
.6171861963*CEC_1110_1110*CAZ_1110_0110*CPR_0110_0110*TZP_0110_0100*AM_0100_0000
[CEC, CAZ, TZP, AM, FEP], 1
.6171861963*CEC_1110_1110*CAZ_1110_0110*TZP_0110_0100*AM_0100_0000*FEP_0000_0000
[CEC, CAZ, TZP, CEC, AM], 1
.6171861963*CEC_1110_1110*CAZ_1110_0110*TZP_0110_0100*CEC_0100_0100*AM_0100_0000
[CEC, CAZ, TZP, CXM, AM], 1
.6171861963*CEC_1110_1110*CAZ_1110_0110*TZP_0110_0100*CXM_0100_0100*AM_0100_0000
[CEC, CAZ, TZP, CRO, AM], 1
.6171861963*CEC_1110_1110*CAZ_1110_0110*TZP_0110_0100*CRO_0100_0100*AM_0100_0000
[CEC, CAZ, TZP, AMC, AM], 1
.6171861963*CEC_1110_1110*CAZ_1110_0110*TZP_0110_0100*AMC_0100_0100*AM_0100_0000
[CEC, CAZ, TZP, CTT, AM], 1
.6171861963*CEC_1110_1110*CAZ_1110_0110*TZP_0110_0100*CTT_0100_0100*AM_0100_0000
[CEC, CTT, CAZ, TZP, AM], 1
.6171861963*CEC_1110_1110*CTT_1110_1110*CAZ_1110_0110*TZP_0110_0100*AM_0100_0000
[CEC, CTT, CPR, TZP, AM], 1
.6171861963*CEC_1110_1110*CTT_1110_1110*CPR_1110_0110*TZP_0110_0100*AM_0100_0000
[CEC, CPR, AMP, TZP, AM], 1
.6171861963*CEC_1110_1110*CPR_1110_0110*AMP_0110_0110*TZP_0110_0100*AM_0100_0000
[CEC, CPR, CTX, TZP, AM], 1
.6171861963*CEC_1110_1110*CPR_1110_0110*CTX_0110_0110*TZP_0110_0100*AM_0100_0000
[CEC, CPR, CAZ, TZP, AM], 1
.6171861963*CEC_1110_1110*CPR_1110_0110*CAZ_0110_0110*TZP_0110_0100*AM_0100_0000
[CEC, CPR, CPR, TZP, AM], 1
.6171861963*CEC_1110_1110*CPR_1110_0110*CPR_0110_0110*TZP_0110_0100*AM_0100_0000
[CEC, CPR, TZP, AM, FEP], 1
.6171861963*CEC_1110_1110*CPR_1110_0110*TZP_0110_0100*AM_0100_0000*FEP_0000_0000
[CEC, CPR, TZP, CEC, AM], 1
.6171861963*CEC_1110_1110*CPR_1110_0110*TZP_0110_0100*CEC_0100_0100*AM_0100_0000
[CEC, CPR, TZP, CXM, AM], 1
.6171861963*CEC_1110_1110*CPR_1110_0110*TZP_0110_0100*CXM_0100_0100*AM_0100_0000
[CEC, CPR, TZP, CRO, AM], 1
.6171861963*CEC_1110_1110*CPR_1110_0110*TZP_0110_0100*CRO_0100_0100*AM_0100_0000
[CEC, CPR, TZP, AMC, AM], 1
.6171861963*CEC_1110_1110*CPR_1110_0110*TZP_0110_0100*AMC_0100_0100*AM_0100_0000
[CEC, CPR, TZP, CTT, AM], 1
.6171861963*CEC_1110_1110*CPR_1110_0110*TZP_0110_0100*CTT_0100_0100*AM_0100_0000
[CRO, CEC, CAZ, TZP, AM], 2
.2904075428*CAZ_1110_0110*TZP_0110_0100*AM_0100_0000*CRO_1110_1010*CEC_1010_1110
.3267786535*CAZ_1110_0110*TZP_0110_0100*AM_0100_0000*CRO_1110_1111*CEC_1111_1110
[CRO, CEC, CPR, TZP, AM], 2
.2904075428*CPR_1110_0110*TZP_0110_0100*AM_0100_0000*CRO_1110_1010*CEC_1010_1110
.3267786535*CPR_1110_0110*TZP_0110_0100*AM_0100_0000*CRO_1110_1111*CEC_1111_1110
[CAZ, AMP, AMP, TZP, AM], 1
.6171861963*CAZ_1110_0110*AMP_0110_0110^2*TZP_0110_0100*AM_0100_0000 [CAZ, AMP,
CTX, TZP, AM], 1
.6171861963*CAZ_1110_0110*AMP_0110_0110*CTX_0110_0110*TZP_0110_0100*AM_0100_0000
[CAZ, AMP, CAZ, TZP, AM], 1
.6171861963*CAZ_1110_0110*AMP_0110_0110*CAZ_0110_0110*TZP_0110_0100*AM_0100_0000
[CAZ, AMP, CPR, TZP, AM], 1
.6171861963*CAZ_1110_0110*AMP_0110_0110*CPR_0110_0110*TZP_0110_0100*AM_0100_0000
[CAZ, AMP, TZP, AM, FEP], 1
.6171861963*CAZ_1110_0110*AMP_0110_0110*TZP_0110_0100*AM_0100_0000*FEP_0000_0000
[CAZ, AMP, TZP, CEC, AM], 1
.6171861963*CAZ_1110_0110*AMP_0110_0110*TZP_0110_0100*CEC_0100_0100*AM_0100_0000
[CAZ, AMP, TZP, CXM, AM], 1
.6171861963*CAZ_1110_0110*AMP_0110_0110*TZP_0110_0100*CXM_0100_0100*AM_0100_0000
[CAZ, AMP, TZP, CRO, AM], 1
.6171861963*CAZ_1110_0110*AMP_0110_0110*TZP_0110_0100*CRO_0100_0100*AM_0100_0000
[CAZ, AMP, TZP, AMC, AM], 1
.6171861963*CAZ_1110_0110*AMP_0110_0110*TZP_0110_0100*AMC_0100_0100*AM_0100_0000
[CAZ, AMP, TZP, CTT, AM], 1
.6171861963*CAZ_1110_0110*AMP_0110_0110*TZP_0110_0100*CTT_0100_0100*AM_0100_0000
[CAZ, CTX, AMP, TZP, AM], 1
.6171861963*CAZ_1110_0110*AMP_0110_0110*CTX_0110_0110*TZP_0110_0100*AM_0100_0000
[CAZ, CTX, CTX, TZP, AM], 1
.6171861963*CAZ_1110_0110*CTX_0110_0110^2*TZP_0110_0100*AM_0100_0000 [CAZ, CTX,
CAZ, TZP, AM], 1
.6171861963*CAZ_1110_0110*CTX_0110_0110*CAZ_0110_0110*TZP_0110_0100*AM_0100_0000
[CAZ, CTX, CPR, TZP, AM], 1
.6171861963*CAZ_1110_0110*CTX_0110_0110*CPR_0110_0110*TZP_0110_0100*AM_0100_0000
[CAZ, CTX, TZP, AM, FEP], 1
.6171861963*CAZ_1110_0110*CTX_0110_0110*TZP_0110_0100*AM_0100_0000*FEP_0000_0000
[CAZ, CTX, TZP, CEC, AM], 1
.6171861963*CAZ_1110_0110*CTX_0110_0110*TZP_0110_0100*CEC_0100_0100*AM_0100_0000
[CAZ, CTX, TZP, CXM, AM], 1
.6171861963*CAZ_1110_0110*CTX_0110_0110*TZP_0110_0100*CXM_0100_0100*AM_0100_0000
[CAZ, CTX, TZP, CRO, AM], 1
.6171861963*CAZ_1110_0110*CTX_0110_0110*TZP_0110_0100*CRO_0100_0100*AM_0100_0000
[CAZ, CTX, TZP, AMC, AM], 1
.6171861963*CAZ_1110_0110*CTX_0110_0110*TZP_0110_0100*AMC_0100_0100*AM_0100_0000
[CAZ, CTX, TZP, CTT, AM], 1
.6171861963*CAZ_1110_0110*CTX_0110_0110*TZP_0110_0100*CTT_0100_0100*AM_0100_0000
[CAZ, CAZ, AMP, TZP, AM], 1
.6171861963*CAZ_1110_0110*AMP_0110_0110*CAZ_0110_0110*TZP_0110_0100*AM_0100_0000
[CAZ, CAZ, CTX, TZP, AM], 1
.6171861963*CAZ_1110_0110*CTX_0110_0110*CAZ_0110_0110*TZP_0110_0100*AM_0100_0000
[CAZ, CAZ, CAZ, TZP, AM], 1
.6171861963*CAZ_1110_0110*CAZ_0110_0110^2*TZP_0110_0100*AM_0100_0000 [CAZ, CAZ,
CPR, TZP, AM], 1
.6171861963*CAZ_1110_0110*CAZ_0110_0110*CPR_0110_0110*TZP_0110_0100*AM_0100_0000
[CAZ, CAZ, TZP, AM, FEP], 1
.6171861963*CAZ_1110_0110*CAZ_0110_0110*TZP_0110_0100*AM_0100_0000*FEP_0000_0000
[CAZ, CAZ, TZP, CEC, AM], 1
.6171861963*CAZ_1110_0110*CAZ_0110_0110*TZP_0110_0100*CEC_0100_0100*AM_0100_0000
[CAZ, CAZ, TZP, CXM, AM], 1
.6171861963*CAZ_1110_0110*CAZ_0110_0110*TZP_0110_0100*CXM_0100_0100*AM_0100_0000
[CAZ, CAZ, TZP, CRO, AM], 1
.6171861963*CAZ_1110_0110*CAZ_0110_0110*TZP_0110_0100*CRO_0100_0100*AM_0100_0000
[CAZ, CAZ, TZP, AMC, AM], 1
.6171861963*CAZ_1110_0110*CAZ_0110_0110*TZP_0110_0100*AMC_0100_0100*AM_0100_0000
[CAZ, CAZ, TZP, CTT, AM], 1
.6171861963*CAZ_1110_0110*CAZ_0110_0110*TZP_0110_0100*CTT_0100_0100*AM_0100_0000
[CAZ, CPR, AMP, TZP, AM], 1
.6171861963*CAZ_1110_0110*AMP_0110_0110*CPR_0110_0110*TZP_0110_0100*AM_0100_0000
[CAZ, CPR, CTX, TZP, AM], 1
.6171861963*CAZ_1110_0110*CTX_0110_0110*CPR_0110_0110*TZP_0110_0100*AM_0100_0000
[CAZ, CPR, CAZ, TZP, AM], 1
.6171861963*CAZ_1110_0110*CAZ_0110_0110*CPR_0110_0110*TZP_0110_0100*AM_0100_0000
[CAZ, CPR, CPR, TZP, AM], 1
.6171861963*CAZ_1110_0110*CPR_0110_0110^2*TZP_0110_0100*AM_0100_0000 [CAZ, CPR,
TZP, AM, FEP], 1
.6171861963*CAZ_1110_0110*CPR_0110_0110*TZP_0110_0100*AM_0100_0000*FEP_0000_0000
[CAZ, CPR, TZP, CEC, AM], 1
.6171861963*CAZ_1110_0110*CPR_0110_0110*TZP_0110_0100*CEC_0100_0100*AM_0100_0000
[CAZ, CPR, TZP, CXM, AM], 1
.6171861963*CAZ_1110_0110*CPR_0110_0110*TZP_0110_0100*CXM_0100_0100*AM_0100_0000
[CAZ, CPR, TZP, CRO, AM], 1
.6171861963*CAZ_1110_0110*CPR_0110_0110*TZP_0110_0100*CRO_0100_0100*AM_0100_0000
[CAZ, CPR, TZP, AMC, AM], 1
.6171861963*CAZ_1110_0110*CPR_0110_0110*TZP_0110_0100*AMC_0100_0100*AM_0100_0000
[CAZ, CPR, TZP, CTT, AM], 1
.6171861963*CAZ_1110_0110*CPR_0110_0110*TZP_0110_0100*CTT_0100_0100*AM_0100_0000
[CAZ, TZP, AM, FEP, FEP], 1
.6171861963*CAZ_1110_0110*TZP_0110_0100*AM_0100_0000*FEP_0000_0000^2 [CAZ, TZP,
CEC, AM, FEP], 1
.6171861963*CAZ_1110_0110*TZP_0110_0100*CEC_0100_0100*AM_0100_0000*FEP_0000_0000
[CAZ, TZP, CEC, CEC, AM], 1
.6171861963*CAZ_1110_0110*TZP_0110_0100*CEC_0100_0100^2*AM_0100_0000 [CAZ, TZP,
CEC, CXM, AM], 1
.6171861963*CAZ_1110_0110*TZP_0110_0100*CEC_0100_0100*CXM_0100_0100*AM_0100_0000
[CAZ, TZP, CEC, CRO, AM], 1
.6171861963*CAZ_1110_0110*TZP_0110_0100*CEC_0100_0100*CRO_0100_0100*AM_0100_0000
[CAZ, TZP, CEC, AMC, AM], 1
.6171861963*CAZ_1110_0110*TZP_0110_0100*CEC_0100_0100*AMC_0100_0100*AM_0100_0000
[CAZ, TZP, CEC, CTT, AM], 1
.6171861963*CAZ_1110_0110*TZP_0110_0100*CEC_0100_0100*CTT_0100_0100*AM_0100_0000
[CAZ, TZP, CTX, TZP, AM], 1
.6171861963*CAZ_1110_0110*TZP_0110_0100^2*CTX_0100_0110*AM_0100_0000 [CAZ, TZP,
CXM, AM, FEP], 1
.6171861963*CAZ_1110_0110*TZP_0110_0100*CXM_0100_0100*AM_0100_0000*FEP_0000_0000
[CAZ, TZP, CXM, CEC, AM], 1
.6171861963*CAZ_1110_0110*TZP_0110_0100*CEC_0100_0100*CXM_0100_0100*AM_0100_0000
[CAZ, TZP, CXM, CXM, AM], 1
.6171861963*CAZ_1110_0110*TZP_0110_0100*CXM_0100_0100^2*AM_0100_0000 [CAZ, TZP,
CXM, CRO, AM], 1
.6171861963*CAZ_1110_0110*TZP_0110_0100*CXM_0100_0100*CRO_0100_0100*AM_0100_0000
[CAZ, TZP, CXM, AMC, AM], 1
.6171861963*CAZ_1110_0110*TZP_0110_0100*CXM_0100_0100*AMC_0100_0100*AM_0100_0000
[CAZ, TZP, CXM, CTT, AM], 1
.6171861963*CAZ_1110_0110*TZP_0110_0100*CXM_0100_0100*CTT_0100_0100*AM_0100_0000
[CAZ, TZP, CRO, AM, FEP], 1
.6171861963*CAZ_1110_0110*TZP_0110_0100*CRO_0100_0100*AM_0100_0000*FEP_0000_0000
[CAZ, TZP, CRO, CEC, AM], 1
.6171861963*CAZ_1110_0110*TZP_0110_0100*CEC_0100_0100*CRO_0100_0100*AM_0100_0000
[CAZ, TZP, CRO, CXM, AM], 1
.6171861963*CAZ_1110_0110*TZP_0110_0100*CXM_0100_0100*CRO_0100_0100*AM_0100_0000
[CAZ, TZP, CRO, CRO, AM], 1
.6171861963*CAZ_1110_0110*TZP_0110_0100*CRO_0100_0100^2*AM_0100_0000 [CAZ, TZP,
CRO, AMC, AM], 1
.6171861963*CAZ_1110_0110*TZP_0110_0100*CRO_0100_0100*AMC_0100_0100*AM_0100_0000
[CAZ, TZP, CRO, CTT, AM], 1
.6171861963*CAZ_1110_0110*TZP_0110_0100*CRO_0100_0100*CTT_0100_0100*AM_0100_0000
[CAZ, TZP, AMC, AM, FEP], 1
.6171861963*CAZ_1110_0110*TZP_0110_0100*AMC_0100_0100*AM_0100_0000*FEP_0000_0000
[CAZ, TZP, AMC, CEC, AM], 1
.6171861963*CAZ_1110_0110*TZP_0110_0100*CEC_0100_0100*AMC_0100_0100*AM_0100_0000
[CAZ, TZP, AMC, CXM, AM], 1
.6171861963*CAZ_1110_0110*TZP_0110_0100*CXM_0100_0100*AMC_0100_0100*AM_0100_0000
[CAZ, TZP, AMC, CRO, AM], 1
.6171861963*CAZ_1110_0110*TZP_0110_0100*CRO_0100_0100*AMC_0100_0100*AM_0100_0000
[CAZ, TZP, AMC, AMC, AM], 1
.6171861963*CAZ_1110_0110*TZP_0110_0100*AMC_0100_0100^2*AM_0100_0000 [CAZ, TZP,
AMC, CTT, AM], 1
.6171861963*CAZ_1110_0110*TZP_0110_0100*AMC_0100_0100*CTT_0100_0100*AM_0100_0000
[CAZ, TZP, CTT, AM, FEP], 1
.6171861963*CAZ_1110_0110*TZP_0110_0100*CTT_0100_0100*AM_0100_0000*FEP_0000_0000
[CAZ, TZP, CTT, CEC, AM], 1
.6171861963*CAZ_1110_0110*TZP_0110_0100*CEC_0100_0100*CTT_0100_0100*AM_0100_0000
[CAZ, TZP, CTT, CXM, AM], 1
.6171861963*CAZ_1110_0110*TZP_0110_0100*CXM_0100_0100*CTT_0100_0100*AM_0100_0000
[CAZ, TZP, CTT, CRO, AM], 1
.6171861963*CAZ_1110_0110*TZP_0110_0100*CRO_0100_0100*CTT_0100_0100*AM_0100_0000
[CAZ, TZP, CTT, AMC, AM], 1
.6171861963*CAZ_1110_0110*TZP_0110_0100*AMC_0100_0100*CTT_0100_0100*AM_0100_0000
[CAZ, TZP, CTT, CTT, AM], 1
.6171861963*CAZ_1110_0110*TZP_0110_0100*CTT_0100_0100^2*AM_0100_0000
[CAZ, TZP, SAM, CTX, AM], 1
.6171861963*CAZ_1110_0110*TZP_0110_0100*SAM_0100_1100*CTX_1100_0100*AM_0100_0000
[CAZ, TZP, SAM, ZOX, AM], 1
.6171861963*CAZ_1110_0110*TZP_0110_0100*SAM_0100_1100*ZOX_1100_0100*AM_0100_0000
[CAZ, TZP, SAM, CXM, AM], 1
.6171861963*CAZ_1110_0110*TZP_0110_0100*SAM_0100_1100*CXM_1100_0100*AM_0100_0000
[CAZ, TZP, CPD, TZP, AM], 1
.6171861963*CAZ_1110_0110*TZP_0110_0100^2*CPD_0100_0110*AM_0100_0000 [CAZ, FEP,
CAZ, TZP, AM], 1
.6171861963*CAZ_1110_0110^2*FEP_0110_1110*TZP_0110_0100*AM_0100_0000 [CAZ, FEP,
CPR, TZP, AM], 1
.6171861963*CAZ_1110_0110*FEP_0110_1110*CPR_1110_0110*TZP_0110_0100*AM_0100_0000
[CTT, CEC, CAZ, TZP, AM], 1
.6171861963*CEC_1110_1110*CTT_1110_1110*CAZ_1110_0110*TZP_0110_0100*AM_0100_0000
[CTT, CEC, CPR, TZP, AM], 1
.6171861963*CEC_1110_1110*CTT_1110_1110*CPR_1110_0110*TZP_0110_0100*AM_0100_0000
[CTT, CAZ, AMP, TZP, AM], 1
.6171861963*CTT_1110_1110*CAZ_1110_0110*AMP_0110_0110*TZP_0110_0100*AM_0100_0000
[CTT, CAZ, CTX, TZP, AM], 1
.6171861963*CTT_1110_1110*CAZ_1110_0110*CTX_0110_0110*TZP_0110_0100*AM_0100_0000
[CTT, CAZ, CAZ, TZP, AM], 1
.6171861963*CTT_1110_1110*CAZ_1110_0110*CAZ_0110_0110*TZP_0110_0100*AM_0100_0000
[CTT, CAZ, CPR, TZP, AM], 1
.6171861963*CTT_1110_1110*CAZ_1110_0110*CPR_0110_0110*TZP_0110_0100*AM_0100_0000
[CTT, CAZ, TZP, AM, FEP], 1
.6171861963*CTT_1110_1110*CAZ_1110_0110*TZP_0110_0100*AM_0100_0000*FEP_0000_0000
[CTT, CAZ, TZP, CEC, AM], 1
.6171861963*CTT_1110_1110*CAZ_1110_0110*TZP_0110_0100*CEC_0100_0100*AM_0100_0000
[CTT, CAZ, TZP, CXM, AM], 1
.6171861963*CTT_1110_1110*CAZ_1110_0110*TZP_0110_0100*CXM_0100_0100*AM_0100_0000
[CTT, CAZ, TZP, CRO, AM], 1
.6171861963*CTT_1110_1110*CAZ_1110_0110*TZP_0110_0100*CRO_0100_0100*AM_0100_0000
[CTT, CAZ, TZP, AMC, AM], 1
.6171861963*CTT_1110_1110*CAZ_1110_0110*TZP_0110_0100*AMC_0100_0100*AM_0100_0000
[CTT, CAZ, TZP, CTT, AM], 1
.6171861963*CTT_1110_1110*CAZ_1110_0110*TZP_0110_0100*CTT_0100_0100*AM_0100_0000
[CTT, CTT, CAZ, TZP, AM], 1
.6171861963*CTT_1110_1110^2*CAZ_1110_0110*TZP_0110_0100*AM_0100_0000
[CTT, CTT, CPR, TZP, AM], 1
.6171861963*CTT_1110_1110^2*CPR_1110_0110*TZP_0110_0100*AM_0100_0000 [CTT, CPR,
AMP, TZP, AM], 1
.6171861963*CTT_1110_1110*CPR_1110_0110*AMP_0110_0110*TZP_0110_0100*AM_0100_0000
[CTT, CPR, CTX, TZP, AM], 1
.6171861963*CTT_1110_1110*CPR_1110_0110*CTX_0110_0110*TZP_0110_0100*AM_0100_0000
[CTT, CPR, CAZ, TZP, AM], 1
.6171861963*CTT_1110_1110*CPR_1110_0110*CAZ_0110_0110*TZP_0110_0100*AM_0100_0000
[CTT, CPR, CPR, TZP, AM], 1
.6171861963*CTT_1110_1110*CPR_1110_0110*CPR_0110_0110*TZP_0110_0100*AM_0100_0000
[CTT, CPR, TZP, AM, FEP], 1
.6171861963*CTT_1110_1110*CPR_1110_0110*TZP_0110_0100*AM_0100_0000*FEP_0000_0000
[CTT, CPR, TZP, CEC, AM], 1
.6171861963*CTT_1110_1110*CPR_1110_0110*TZP_0110_0100*CEC_0100_0100*AM_0100_0000
[CTT, CPR, TZP, CXM, AM], 1
.6171861963*CTT_1110_1110*CPR_1110_0110*TZP_0110_0100*CXM_0100_0100*AM_0100_0000
[CTT, CPR, TZP, CRO, AM], 1
.6171861963*CTT_1110_1110*CPR_1110_0110*TZP_0110_0100*CRO_0100_0100*AM_0100_0000
[CTT, CPR, TZP, AMC, AM], 1
.6171861963*CTT_1110_1110*CPR_1110_0110*TZP_0110_0100*AMC_0100_0100*AM_0100_0000
[CTT, CPR, TZP, CTT, AM], 1
.6171861963*CTT_1110_1110*CPR_1110_0110*TZP_0110_0100*CTT_0100_0100*AM_0100_0000
[SAM, CEC, CAZ, TZP, AM], 1
.6171861963*SAM_1110_1111*CEC_1111_1110*CAZ_1110_0110*TZP_0110_0100*AM_0100_0000
[SAM, CEC, CPR, TZP, AM], 1
.6171861963*SAM_1110_1111*CEC_1111_1110*CPR_1110_0110*TZP_0110_0100*AM_0100_0000
[SAM, CPR, CAZ, TZP, AM], 1
.6171861963*SAM_1110_1111*CPR_1111_1110*CAZ_1110_0110*TZP_0110_0100*AM_0100_0000
[SAM, CPR, CPR, TZP, AM], 1
.6171861963*SAM_1110_1111*CPR_1111_1110*CPR_1110_0110*TZP_0110_0100*AM_0100_0000
[CPR, AMP, AMP, TZP, AM], 1
.6171861963*CPR_1110_0110*AMP_0110_0110^2*TZP_0110_0100*AM_0100_0000 [CPR, AMP,
CTX, TZP, AM], 1
.6171861963*CPR_1110_0110*AMP_0110_0110*CTX_0110_0110*TZP_0110_0100*AM_0100_0000
[CPR, AMP, CAZ, TZP, AM], 1
.6171861963*CPR_1110_0110*AMP_0110_0110*CAZ_0110_0110*TZP_0110_0100*AM_0100_0000
[CPR, AMP, CPR, TZP, AM], 1
.6171861963*CPR_1110_0110*AMP_0110_0110*CPR_0110_0110*TZP_0110_0100*AM_0100_0000
[CPR, AMP, TZP, AM, FEP], 1
.6171861963*CPR_1110_0110*AMP_0110_0110*TZP_0110_0100*AM_0100_0000*FEP_0000_0000
[CPR, AMP, TZP, CEC, AM], 1
.6171861963*CPR_1110_0110*AMP_0110_0110*TZP_0110_0100*CEC_0100_0100*AM_0100_0000
[CPR, AMP, TZP, CXM, AM], 1
.6171861963*CPR_1110_0110*AMP_0110_0110*TZP_0110_0100*CXM_0100_0100*AM_0100_0000
[CPR, AMP, TZP, CRO, AM], 1
.6171861963*CPR_1110_0110*AMP_0110_0110*TZP_0110_0100*CRO_0100_0100*AM_0100_0000
[CPR, AMP, TZP, AMC, AM], 1
.6171861963*CPR_1110_0110*AMP_0110_0110*TZP_0110_0100*AMC_0100_0100*AM_0100_0000
[CPR, AMP, TZP, CTT, AM], 1
.6171861963*CPR_1110_0110*AMP_0110_0110*TZP_0110_0100*CTT_0100_0100*AM_0100_0000
[CPR, CTX, AMP, TZP, AM], 1
.6171861963*CPR_1110_0110*AMP_0110_0110*CTX_0110_0110*TZP_0110_0100*AM_0100_0000
[CPR, CTX, CTX, TZP, AM], 1
.6171861963*CPR_1110_0110*CTX_0110_0110^2*TZP_0110_0100*AM_0100_0000
[CPR, CTX, CAZ, TZP, AM], 1
.6171861963*CPR_1110_0110*CTX_0110_0110*CAZ_0110_0110*TZP_0110_0100*AM_0100_0000
[CPR, CTX, CPR, TZP, AM], 1
.6171861963*CPR_1110_0110*CTX_0110_0110*CPR_0110_0110*TZP_0110_0100*AM_0100_0000
[CPR, CTX, TZP, AM, FEP], 1
.6171861963*CPR_1110_0110*CTX_0110_0110*TZP_0110_0100*AM_0100_0000*FEP_0000_0000
[CPR, CTX, TZP, CEC, AM], 1
.6171861963*CPR_1110_0110*CTX_0110_0110*TZP_0110_0100*CEC_0100_0100*AM_0100_0000
[CPR, CTX, TZP, CXM, AM], 1
.6171861963*CPR_1110_0110*CTX_0110_0110*TZP_0110_0100*CXM_0100_0100*AM_0100_0000
[CPR, CTX, TZP, CRO, AM], 1
.6171861963*CPR_1110_0110*CTX_0110_0110*TZP_0110_0100*CRO_0100_0100*AM_0100_0000
[CPR, CTX, TZP, AMC, AM], 1
.6171861963*CPR_1110_0110*CTX_0110_0110*TZP_0110_0100*AMC_0100_0100*AM_0100_0000
[CPR, CTX, TZP, CTT, AM], 1
.6171861963*CPR_1110_0110*CTX_0110_0110*TZP_0110_0100*CTT_0100_0100*AM_0100_0000
[CPR, CAZ, AMP, TZP, AM], 1
.6171861963*CPR_1110_0110*AMP_0110_0110*CAZ_0110_0110*TZP_0110_0100*AM_0100_0000
[CPR, CAZ, CTX, TZP, AM], 1
.6171861963*CPR_1110_0110*CTX_0110_0110*CAZ_0110_0110*TZP_0110_0100*AM_0100_0000
[CPR, CAZ, CAZ, TZP, AM], 1
.6171861963*CPR_1110_0110*CAZ_0110_0110^2*TZP_0110_0100*AM_0100_0000 [CPR, CAZ,
CPR, TZP, AM], 1
.6171861963*CPR_1110_0110*CAZ_0110_0110*CPR_0110_0110*TZP_0110_0100*AM_0100_0000
[CPR, CAZ, TZP, AM, FEP], 1
.6171861963*CPR_1110_0110*CAZ_0110_0110*TZP_0110_0100*AM_0100_0000*FEP_0000_0000
[CPR, CAZ, TZP, CEC, AM], 1
.6171861963*CPR_1110_0110*CAZ_0110_0110*TZP_0110_0100*CEC_0100_0100*AM_0100_0000
[CPR, CAZ, TZP, CXM, AM], 1
.6171861963*CPR_1110_0110*CAZ_0110_0110*TZP_0110_0100*CXM_0100_0100*AM_0100_0000
[CPR, CAZ, TZP, CRO, AM], 1
.6171861963*CPR_1110_0110*CAZ_0110_0110*TZP_0110_0100*CRO_0100_0100*AM_0100_0000
[CPR, CAZ, TZP, AMC, AM], 1
.6171861963*CPR_1110_0110*CAZ_0110_0110*TZP_0110_0100*AMC_0100_0100*AM_0100_0000
[CPR, CAZ, TZP, CTT, AM], 1
.6171861963*CPR_1110_0110*CAZ_0110_0110*TZP_0110_0100*CTT_0100_0100*AM_0100_0000
[CPR, CPR, AMP, TZP, AM], 1
.6171861963*CPR_1110_0110*AMP_0110_0110*CPR_0110_0110*TZP_0110_0100*AM_0100_0000
[CPR, CPR, CTX, TZP, AM], 1
.6171861963*CPR_1110_0110*CTX_0110_0110*CPR_0110_0110*TZP_0110_0100*AM_0100_0000
[CPR, CPR, CAZ, TZP, AM], 1
.6171861963*CPR_1110_0110*CAZ_0110_0110*CPR_0110_0110*TZP_0110_0100*AM_0100_0000
[CPR, CPR, CPR, TZP, AM], 1
.6171861963*CPR_1110_0110*CPR_0110_0110^2*TZP_0110_0100*AM_0100_0000 [CPR, CPR,
TZP, AM, FEP], 1
.6171861963*CPR_1110_0110*CPR_0110_0110*TZP_0110_0100*AM_0100_0000*FEP_0000_0000
[CPR, CPR, TZP, CEC, AM], 1
.6171861963*CPR_1110_0110*CPR_0110_0110*TZP_0110_0100*CEC_0100_0100*AM_0100_0000
[CPR, CPR, TZP, CXM, AM], 1
.6171861963*CPR_1110_0110*CPR_0110_0110*TZP_0110_0100*CXM_0100_0100*AM_0100_0000
[CPR, CPR, TZP, CRO, AM], 1
.6171861963*CPR_1110_0110*CPR_0110_0110*TZP_0110_0100*CRO_0100_0100*AM_0100_0000
[CPR, CPR, TZP, AMC, AM], 1
.6171861963*CPR_1110_0110*CPR_0110_0110*TZP_0110_0100*AMC_0100_0100*AM_0100_0000
[CPR, CPR, TZP, CTT, AM], 1
.6171861963*CPR_1110_0110*CPR_0110_0110*TZP_0110_0100*CTT_0100_0100*AM_0100_0000
[CPR, TZP, AM, FEP, FEP], 1
.6171861963*CPR_1110_0110*TZP_0110_0100*AM_0100_0000*FEP_0000_0000^2 [CPR, TZP,
CEC, AM, FEP], 1
.6171861963*CPR_1110_0110*TZP_0110_0100*CEC_0100_0100*AM_0100_0000*FEP_0000_0000
[CPR, TZP, CEC, CEC, AM], 1
.6171861963*CPR_1110_0110*TZP_0110_0100*CEC_0100_0100^2*AM_0100_0000 [CPR, TZP,
CEC, CXM, AM], 1
.6171861963*CPR_1110_0110*TZP_0110_0100*CEC_0100_0100*CXM_0100_0100*AM_0100_0000
[CPR, TZP, CEC, CRO, AM], 1
.6171861963*CPR_1110_0110*TZP_0110_0100*CEC_0100_0100*CRO_0100_0100*AM_0100_0000
[CPR, TZP, CEC, AMC, AM], 1
.6171861963*CPR_1110_0110*TZP_0110_0100*CEC_0100_0100*AMC_0100_0100*AM_0100_0000
[CPR, TZP, CEC, CTT, AM], 1
.6171861963*CPR_1110_0110*TZP_0110_0100*CEC_0100_0100*CTT_0100_0100*AM_0100_0000
[CPR, TZP, CTX, TZP, AM], 1
.6171861963*CPR_1110_0110*TZP_0110_0100^2*CTX_0100_0110*AM_0100_0000 [CPR, TZP,
CXM, AM, FEP], 1
.6171861963*CPR_1110_0110*TZP_0110_0100*CXM_0100_0100*AM_0100_0000*FEP_0000_0000
[CPR, TZP, CXM, CEC, AM], 1
.6171861963*CPR_1110_0110*TZP_0110_0100*CEC_0100_0100*CXM_0100_0100*AM_0100_0000
[CPR, TZP, CXM, CXM, AM], 1
.6171861963*CPR_1110_0110*TZP_0110_0100*CXM_0100_0100^2*AM_0100_0000
[CPR, TZP, CXM, CRO, AM], 1
.6171861963*CPR_1110_0110*TZP_0110_0100*CXM_0100_0100*CRO_0100_0100*AM_0100_0000
[CPR, TZP, CXM, AMC, AM], 1
.6171861963*CPR_1110_0110*TZP_0110_0100*CXM_0100_0100*AMC_0100_0100*AM_0100_0000
[CPR, TZP, CXM, CTT, AM], 1
.6171861963*CPR_1110_0110*TZP_0110_0100*CXM_0100_0100*CTT_0100_0100*AM_0100_0000
[CPR, TZP, CRO, AM, FEP], 1
.6171861963*CPR_1110_0110*TZP_0110_0100*CRO_0100_0100*AM_0100_0000*FEP_0000_0000
[CPR, TZP, CRO, CEC, AM], 1
.6171861963*CPR_1110_0110*TZP_0110_0100*CEC_0100_0100*CRO_0100_0100*AM_0100_0000
[CPR, TZP, CRO, CXM, AM], 1
.6171861963*CPR_1110_0110*TZP_0110_0100*CXM_0100_0100*CRO_0100_0100*AM_0100_0000
[CPR, TZP, CRO, CRO, AM], 1
.6171861963*CPR_1110_0110*TZP_0110_0100*CRO_0100_0100^2*AM_0100_0000
[CPR, TZP, CRO, AMC, AM], 1
.6171861963*CPR_1110_0110*TZP_0110_0100*CRO_0100_0100*AMC_0100_0100*AM_0100_0000
[CPR, TZP, CRO, CTT, AM], 1
.6171861963*CPR_1110_0110*TZP_0110_0100*CRO_0100_0100*CTT_0100_0100*AM_0100_0000
[CPR, TZP, AMC, AM, FEP], 1
.6171861963*CPR_1110_0110*TZP_0110_0100*AMC_0100_0100*AM_0100_0000*FEP_0000_0000
[CPR, TZP, AMC, CEC, AM], 1
.6171861963*CPR_1110_0110*TZP_0110_0100*CEC_0100_0100*AMC_0100_0100*AM_0100_0000
[CPR, TZP, AMC, CXM, AM], 1
.6171861963*CPR_1110_0110*TZP_0110_0100*CXM_0100_0100*AMC_0100_0100*AM_0100_0000
[CPR, TZP, AMC, CRO, AM], 1
.6171861963*CPR_1110_0110*TZP_0110_0100*CRO_0100_0100*AMC_0100_0100*AM_0100_0000
[CPR, TZP, AMC, AMC, AM], 1
.6171861963*CPR_1110_0110*TZP_0110_0100*AMC_0100_0100^2*AM_0100_0000 [CPR, TZP,
AMC, CTT, AM], 1
.6171861963*CPR_1110_0110*TZP_0110_0100*AMC_0100_0100*CTT_0100_0100*AM_0100_0000
[CPR, TZP, CTT, AM, FEP], 1
.6171861963*CPR_1110_0110*TZP_0110_0100*CTT_0100_0100*AM_0100_0000*FEP_0000_0000
[CPR, TZP, CTT, CEC, AM], 1
.6171861963*CPR_1110_0110*TZP_0110_0100*CEC_0100_0100*CTT_0100_0100*AM_0100_0000
[CPR, TZP, CTT, CXM, AM], 1
.6171861963*CPR_1110_0110*TZP_0110_0100*CXM_0100_0100*CTT_0100_0100*AM_0100_0000
[CPR, TZP, CTT, CRO, AM], 1
.6171861963*CPR_1110_0110*TZP_0110_0100*CRO_0100_0100*CTT_0100_0100*AM_0100_0000
[CPR, TZP, CTT, AMC, AM], 1
.6171861963*CPR_1110_0110*TZP_0110_0100*AMC_0100_0100*CTT_0100_0100*AM_0100_0000
[CPR, TZP, CTT, CTT, AM], 1
.6171861963*CPR_1110_0110*TZP_0110_0100*CTT_0100_0100^2*AM_0100_0000 [CPR, TZP,
SAM, CTX, AM], 1
.6171861963*CPR_1110_0110*TZP_0110_0100*SAM_0100_1100*CTX_1100_0100*AM_0100_0000
[CPR, TZP, SAM, ZOX, AM], 1
.6171861963*CPR_1110_0110*TZP_0110_0100*SAM_0100_1100*ZOX_1100_0100*AM_0100_0000
[CPR, TZP, SAM, CXM, AM], 1
.6171861963*CPR_1110_0110*TZP_0110_0100*SAM_0100_1100*CXM_1100_0100*AM_0100_0000
[CPR, TZP, CPD, TZP, AM], 1
.6171861963*CPR_1110_0110*TZP_0110_0100^2*CPD_0100_0110*AM_0100_0000 [CPR, FEP,
CAZ, TZP, AM], 1
.6171861963*CAZ_1110_0110*FEP_0110_1110*CPR_1110_0110*TZP_0110_0100*AM_0100_0000
[CPR, FEP, CPR, TZP, AM], 1
.6171861963*CPR_1110_0110^2*FEP_0110_1110*TZP_0110_0100*AM_0100_0000
[TZP, CTX, CTX, TZP, AM], 2
.3146761362*TZP_0110_0100*AM_0100_0000*TZP_1110_0110*CTX_0110_0110^2
.3025100601*TZP_0110_0100*AM_0100_0000*TZP_1110_1100*CTX_1100_0100*CTX_0100_0110
[FEP, CEC, CAZ, TZP, AM], 2
.1749151538*CAZ_1110_0110*TZP_0110_0100*AM_0100_0000*FEP_1110_1010*CEC_1010_1110
.4422710425*CAZ_1110_0110*TZP_0110_0100*AM_0100_0000*FEP_1110_1111*CEC_1111_1110
[FEP, CEC, CPR, TZP, AM], 2
.1749151538*CPR_1110_0110*TZP_0110_0100*AM_0100_0000*FEP_1110_1010*CEC_1010_1110
.4422710425*CPR_1110_0110*TZP_0110_0100*AM_0100_0000*FEP_1110_1111*CEC_1111_1110
                                       
[1, 1, 0, 1], .6171861963 = .6171861963, 12 [AMP, CEC, CAZ, TZP, AM], 1
.6171861963*AMP_1101_1111*CEC_1111_1110*CAZ_1110_0110*TZP_0110_0100*AM_0100_0000
[AMP, CEC, CPR, TZP, AM], 1
.6171861963*AMP_1101_1111*CEC_1111_1110*CPR_1110_0110*TZP_0110_0100*AM_0100_0000
[AMP, CPR, CAZ, TZP, AM], 1
.6171861963*AMP_1101_1111*CPR_1111_1110*CAZ_1110_0110*TZP_0110_0100*AM_0100_0000
[AMP, CPR, CPR, TZP, AM], 1
.6171861963*AMP_1101_1111*CPR_1111_1110*CPR_1110_0110*TZP_0110_0100*AM_0100_0000
[SAM, CEC, CAZ, TZP, AM], 1
.6171861963*SAM_1101_1111*CEC_1111_1110*CAZ_1110_0110*TZP_0110_0100*AM_0100_0000
[SAM, CEC, CPR, TZP, AM], 1
.6171861963*SAM_1101_1111*CEC_1111_1110*CPR_1110_0110*TZP_0110_0100*AM_0100_0000
[SAM, CPR, CAZ, TZP, AM], 1
.6171861963*SAM_1101_1111*CPR_1111_1110*CAZ_1110_0110*TZP_0110_0100*AM_0100_0000
[SAM, CPR, CPR, TZP, AM], 1
.6171861963*SAM_1101_1111*CPR_1111_1110*CPR_1110_0110*TZP_0110_0100*AM_0100_0000
[FEP, CEC, CAZ, TZP, AM], 1
.6171861963*FEP_1101_1111*CEC_1111_1110*CAZ_1110_0110*TZP_0110_0100*AM_0100_0000
[FEP, CEC, CPR, TZP, AM], 1
.6171861963*FEP_1101_1111*CEC_1111_1110*CPR_1110_0110*TZP_0110_0100*AM_0100_0000
[FEP, CPR, CAZ, TZP, AM], 1
.6171861963*FEP_1101_1111*CPR_1111_1110*CAZ_1110_0110*TZP_0110_0100*AM_0100_0000
[FEP, CPR, CPR, TZP, AM], 1
.6171861963*FEP_1101_1111*CPR_1111_1110*CPR_1110_0110*TZP_0110_0100*AM_0100_0000
                                       
[1, 0, 1, 1], .6843238595 = .6843238595, 1 [TZP, CTX, TZP, CTT, CPR], 5
.2778304344*CPR_1000_0000*TZP_1011_1001^2*CTX_1001_1011*CTT_1001_1000
.3830108389*CPR_1000_0000*CTT_1000_1000*TZP_1011_1001*CTX_1001_1000*TZP_1000_100
0
0.1456716187e-1*CPR_1000_0000*CTT_1000_1000*TZP_1011_1010*CTX_1010_1010*TZP_1010
_1000
0.8649282885e-2*CPR_1000_0000*TZP_1011_1001*CTX_1001_1011*TZP_1011_1010*CTT_1010
_1000
0.2661413858e-3*TZP_1011_1001*CTX_1001_1011*TZP_1011_0011*CTT_0011_0001*CPR_0001
_0000
                                       
[0, 1, 1, 1], .6171861963 = .6171861963, 4 [CPD, CEC, CAZ, TZP, AM], 1
.6171861963*CPD_0111_1111*CEC_1111_1110*CAZ_1110_0110*TZP_0110_0100*AM_0100_0000
[CPD, CEC, CPR, TZP, AM], 1
.6171861963*CPD_0111_1111*CEC_1111_1110*CPR_1110_0110*TZP_0110_0100*AM_0100_0000
[CPD, CPR, CAZ, TZP, AM], 1
.6171861963*CPD_0111_1111*CPR_1111_1110*CAZ_1110_0110*TZP_0110_0100*AM_0100_0000
[CPD, CPR, CPR, TZP, AM], 1
.6171861963*CPD_0111_1111*CPR_1111_1110*CPR_1110_0110*TZP_0110_0100*AM_0100_0000
                                       
[1, 1, 1, 1], .6171861963 = .6171861963, 72 [AMP, CEC, CAZ, TZP, AM], 1
.6171861963*AMP_1111_1111*CEC_1111_1110*CAZ_1110_0110*TZP_0110_0100*AM_0100_0000
[AMP, CEC, CPR, TZP, AM], 1
.6171861963*AMP_1111_1111*CEC_1111_1110*CPR_1110_0110*TZP_0110_0100*AM_0100_0000
[AMP, CPR, CAZ, TZP, AM], 1
.6171861963*AMP_1111_1111*CPR_1111_1110*CAZ_1110_0110*TZP_0110_0100*AM_0100_0000
[AMP, CPR, CPR, TZP, AM], 1
.6171861963*AMP_1111_1111*CPR_1111_1110*CPR_1110_0110*TZP_0110_0100*AM_0100_0000
[CEC, CEC, CAZ, TZP, AM], 1
.6171861963*CEC_1111_1110*CEC_1110_1110*CAZ_1110_0110*TZP_0110_0100*AM_0100_0000
[CEC, CEC, CPR, TZP, AM], 1
.6171861963*CEC_1111_1110*CEC_1110_1110*CPR_1110_0110*TZP_0110_0100*AM_0100_0000
[CEC, CAZ, AMP, TZP, AM], 1
.6171861963*CEC_1111_1110*CAZ_1110_0110*AMP_0110_0110*TZP_0110_0100*AM_0100_0000
[CEC, CAZ, CTX, TZP, AM], 1
.6171861963*CEC_1111_1110*CAZ_1110_0110*CTX_0110_0110*TZP_0110_0100*AM_0100_0000
[CEC, CAZ, CAZ, TZP, AM], 1
.6171861963*CEC_1111_1110*CAZ_1110_0110*CAZ_0110_0110*TZP_0110_0100*AM_0100_0000
[CEC, CAZ, CPR, TZP, AM], 1
.6171861963*CEC_1111_1110*CAZ_1110_0110*CPR_0110_0110*TZP_0110_0100*AM_0100_0000
[CEC, CAZ, TZP, AM, FEP], 1
.6171861963*CEC_1111_1110*CAZ_1110_0110*TZP_0110_0100*AM_0100_0000*FEP_0000_0000
[CEC, CAZ, TZP, CEC, AM], 1
.6171861963*CEC_1111_1110*CAZ_1110_0110*TZP_0110_0100*CEC_0100_0100*AM_0100_0000
[CEC, CAZ, TZP, CXM, AM], 1
.6171861963*CEC_1111_1110*CAZ_1110_0110*TZP_0110_0100*CXM_0100_0100*AM_0100_0000
[CEC, CAZ, TZP, CRO, AM], 1
.6171861963*CEC_1111_1110*CAZ_1110_0110*TZP_0110_0100*CRO_0100_0100*AM_0100_0000
[CEC, CAZ, TZP, AMC, AM], 1
.6171861963*CEC_1111_1110*CAZ_1110_0110*TZP_0110_0100*AMC_0100_0100*AM_0100_0000
[CEC, CAZ, TZP, CTT, AM], 1
.6171861963*CEC_1111_1110*CAZ_1110_0110*TZP_0110_0100*CTT_0100_0100*AM_0100_0000
[CEC, CTT, CAZ, TZP, AM], 1
.6171861963*CEC_1111_1110*CTT_1110_1110*CAZ_1110_0110*TZP_0110_0100*AM_0100_0000
[CEC, CTT, CPR, TZP, AM], 1
.6171861963*CEC_1111_1110*CTT_1110_1110*CPR_1110_0110*TZP_0110_0100*AM_0100_0000
[CEC, CPR, AMP, TZP, AM], 1
.6171861963*CEC_1111_1110*CPR_1110_0110*AMP_0110_0110*TZP_0110_0100*AM_0100_0000
[CEC, CPR, CTX, TZP, AM], 1
.6171861963*CEC_1111_1110*CPR_1110_0110*CTX_0110_0110*TZP_0110_0100*AM_0100_0000
[CEC, CPR, CAZ, TZP, AM], 1
.6171861963*CEC_1111_1110*CPR_1110_0110*CAZ_0110_0110*TZP_0110_0100*AM_0100_0000
[CEC, CPR, CPR, TZP, AM], 1
.6171861963*CEC_1111_1110*CPR_1110_0110*CPR_0110_0110*TZP_0110_0100*AM_0100_0000
[CEC, CPR, TZP, AM, FEP], 1
.6171861963*CEC_1111_1110*CPR_1110_0110*TZP_0110_0100*AM_0100_0000*FEP_0000_0000
[CEC, CPR, TZP, CEC, AM], 1
.6171861963*CEC_1111_1110*CPR_1110_0110*TZP_0110_0100*CEC_0100_0100*AM_0100_0000
[CEC, CPR, TZP, CXM, AM], 1
.6171861963*CEC_1111_1110*CPR_1110_0110*TZP_0110_0100*CXM_0100_0100*AM_0100_0000
[CEC, CPR, TZP, CRO, AM], 1
.6171861963*CEC_1111_1110*CPR_1110_0110*TZP_0110_0100*CRO_0100_0100*AM_0100_0000
[CEC, CPR, TZP, AMC, AM], 1
.6171861963*CEC_1111_1110*CPR_1110_0110*TZP_0110_0100*AMC_0100_0100*AM_0100_0000
[CEC, CPR, TZP, CTT, AM], 1
.6171861963*CEC_1111_1110*CPR_1110_0110*TZP_0110_0100*CTT_0100_0100*AM_0100_0000
[CTX, CEC, CAZ, TZP, AM], 1
.6171861963*CTX_1111_1111*CEC_1111_1110*CAZ_1110_0110*TZP_0110_0100*AM_0100_0000
[CTX, CEC, CPR, TZP, AM], 1
.6171861963*CTX_1111_1111*CEC_1111_1110*CPR_1110_0110*TZP_0110_0100*AM_0100_0000
[CTX, CPR, CAZ, TZP, AM], 1
.6171861963*CTX_1111_1111*CPR_1111_1110*CAZ_1110_0110*TZP_0110_0100*AM_0100_0000
[CTX, CPR, CPR, TZP, AM], 1
.6171861963*CTX_1111_1111*CPR_1111_1110*CPR_1110_0110*TZP_0110_0100*AM_0100_0000
[CRO, CEC, CAZ, TZP, AM], 1
.6171861963*CRO_1111_1111*CEC_1111_1110*CAZ_1110_0110*TZP_0110_0100*AM_0100_0000
[CRO, CEC, CPR, TZP, AM], 1
.6171861963*CRO_1111_1111*CEC_1111_1110*CPR_1110_0110*TZP_0110_0100*AM_0100_0000
[CRO, CPR, CAZ, TZP, AM], 1
.6171861963*CRO_1111_1111*CPR_1111_1110*CAZ_1110_0110*TZP_0110_0100*AM_0100_0000
[CRO, CPR, CPR, TZP, AM], 1
.6171861963*CRO_1111_1111*CPR_1111_1110*CPR_1110_0110*TZP_0110_0100*AM_0100_0000
[SAM, CEC, CAZ, TZP, AM], 1
.6171861963*SAM_1111_1111*CEC_1111_1110*CAZ_1110_0110*TZP_0110_0100*AM_0100_0000
[SAM, CEC, CPR, TZP, AM], 1
.6171861963*SAM_1111_1111*CEC_1111_1110*CPR_1110_0110*TZP_0110_0100*AM_0100_0000
[SAM, CPR, CAZ, TZP, AM], 1
.6171861963*SAM_1111_1111*CPR_1111_1110*CAZ_1110_0110*TZP_0110_0100*AM_0100_0000
[SAM, CPR, CPR, TZP, AM], 1
.6171861963*SAM_1111_1111*CPR_1111_1110*CPR_1110_0110*TZP_0110_0100*AM_0100_0000
[CPR, CEC, CAZ, TZP, AM], 1
.6171861963*CPR_1111_1110*CEC_1110_1110*CAZ_1110_0110*TZP_0110_0100*AM_0100_0000
[CPR, CEC, CPR, TZP, AM], 1
.6171861963*CPR_1111_1110*CEC_1110_1110*CPR_1110_0110*TZP_0110_0100*AM_0100_0000
[CPR, CAZ, AMP, TZP, AM], 1
.6171861963*CPR_1111_1110*CAZ_1110_0110*AMP_0110_0110*TZP_0110_0100*AM_0100_0000
[CPR, CAZ, CTX, TZP, AM], 1
.6171861963*CPR_1111_1110*CAZ_1110_0110*CTX_0110_0110*TZP_0110_0100*AM_0100_0000
[CPR, CAZ, CAZ, TZP, AM], 1
.6171861963*CPR_1111_1110*CAZ_1110_0110*CAZ_0110_0110*TZP_0110_0100*AM_0100_0000
[CPR, CAZ, CPR, TZP, AM], 1
.6171861963*CPR_1111_1110*CAZ_1110_0110*CPR_0110_0110*TZP_0110_0100*AM_0100_0000
[CPR, CAZ, TZP, AM, FEP], 1
.6171861963*CPR_1111_1110*CAZ_1110_0110*TZP_0110_0100*AM_0100_0000*FEP_0000_0000
[CPR, CAZ, TZP, CEC, AM], 1
.6171861963*CPR_1111_1110*CAZ_1110_0110*TZP_0110_0100*CEC_0100_0100*AM_0100_0000
[CPR, CAZ, TZP, CXM, AM], 1
.6171861963*CPR_1111_1110*CAZ_1110_0110*TZP_0110_0100*CXM_0100_0100*AM_0100_0000
[CPR, CAZ, TZP, CRO, AM], 1
.6171861963*CPR_1111_1110*CAZ_1110_0110*TZP_0110_0100*CRO_0100_0100*AM_0100_0000
[CPR, CAZ, TZP, AMC, AM], 1
.6171861963*CPR_1111_1110*CAZ_1110_0110*TZP_0110_0100*AMC_0100_0100*AM_0100_0000
[CPR, CAZ, TZP, CTT, AM], 1
.6171861963*CPR_1111_1110*CAZ_1110_0110*TZP_0110_0100*CTT_0100_0100*AM_0100_0000
[CPR, CTT, CAZ, TZP, AM], 1
.6171861963*CPR_1111_1110*CTT_1110_1110*CAZ_1110_0110*TZP_0110_0100*AM_0100_0000
[CPR, CTT, CPR, TZP, AM], 1
.6171861963*CPR_1111_1110*CTT_1110_1110*CPR_1110_0110*TZP_0110_0100*AM_0100_0000
[CPR, CPR, AMP, TZP, AM], 1
.6171861963*CPR_1111_1110*CPR_1110_0110*AMP_0110_0110*TZP_0110_0100*AM_0100_0000
[CPR, CPR, CTX, TZP, AM], 1
.6171861963*CPR_1111_1110*CPR_1110_0110*CTX_0110_0110*TZP_0110_0100*AM_0100_0000
[CPR, CPR, CAZ, TZP, AM], 1
.6171861963*CPR_1111_1110*CPR_1110_0110*CAZ_0110_0110*TZP_0110_0100*AM_0100_0000
[CPR, CPR, CPR, TZP, AM], 1
.6171861963*CPR_1111_1110*CPR_1110_0110*CPR_0110_0110*TZP_0110_0100*AM_0100_0000
[CPR, CPR, TZP, AM, FEP], 1
.6171861963*CPR_1111_1110*CPR_1110_0110*TZP_0110_0100*AM_0100_0000*FEP_0000_0000
[CPR, CPR, TZP, CEC, AM], 1
.6171861963*CPR_1111_1110*CPR_1110_0110*TZP_0110_0100*CEC_0100_0100*AM_0100_0000
[CPR, CPR, TZP, CXM, AM], 1
.6171861963*CPR_1111_1110*CPR_1110_0110*TZP_0110_0100*CXM_0100_0100*AM_0100_0000
[CPR, CPR, TZP, CRO, AM], 1
.6171861963*CPR_1111_1110*CPR_1110_0110*TZP_0110_0100*CRO_0100_0100*AM_0100_0000
[CPR, CPR, TZP, AMC, AM], 1
.6171861963*CPR_1111_1110*CPR_1110_0110*TZP_0110_0100*AMC_0100_0100*AM_0100_0000
[CPR, CPR, TZP, CTT, AM], 1
[truncated: 2,422,262 more chars]
