# Supplementary material for: Rational Design of Antibiotic Treatment Plans: A Treatment Strategy for Managing Evolution and Reversing Resistance
Source: PLoS One. 2015 May 6;10(5):e0122283. doi: 10.1371/journal.pone.0122283 (PMC4422678; doi:10.1371/journal.pone.0122283)
Supplement: S6 File — Number of circular paths under the CPM model with the greatest probabilities and the antibiotics and genotypes included in those paths. (TXT) [file pone.0122283.s007.txt]

    |\^/|     Maple 16 (X86 64 LINUX)
._|\|   |/|_. Copyright (c) Maplesoft, a division of Waterloo Maple Inc. 2012
 \  MAPLE  /  All rights reserved. Maple is a trademark of
 <____ ____>  Waterloo Maple Inc.
      |       Type ? for help.
>  ##  Transition matrices for the fitness landscapes of the 15 drugs
>  ##   computed with "Method 2" in Kristina's write-up of March 9.
> 
> interface(quiet=true):


[1, 0, 0, 0], 1.000000000 = 1.000000000, 3
[CTT, CPR], 1
1.000000000*CTT_1000_1000*CPR_1000_0000
[CPR, FEP], 1
1.000000000*CPR_1000_0000*FEP_0000_0000
[TZP, CPR], 1
1.000000000*TZP_1000_1000*CPR_1000_0000


[0, 1, 0, 0], .6171861963 = .6171861963, 6
[AM, FEP], 1
.6171861963*AM_0100_0000*FEP_0000_0000
[CEC, AM], 1
.6171861963*CEC_0100_0100*AM_0100_0000
[CXM, AM], 1
.6171861963*CXM_0100_0100*AM_0100_0000
[CRO, AM], 1
.6171861963*CRO_0100_0100*AM_0100_0000
[AMC, AM], 1
.6171861963*AMC_0100_0100*AM_0100_0000
[CTT, AM], 1
.6171861963*CTT_0100_0100*AM_0100_0000


[0, 0, 1, 0], .7146233157 = .7146233157, 2
[AM, TZP], 1
.7146233157*AM_0010_0010*TZP_0010_0000
[TZP, FEP], 1
.7146233157*TZP_0010_0000*FEP_0000_0000


[0, 0, 0, 1], .2871466592 = .2871466592, 1
[CEC, FEP], 1
.2871466592*CEC_0001_0000*FEP_0000_0000


[1, 1, 0, 0], .6171861963 = .6171861963, 3
[CTX, AM], 1
.6171861963*CTX_1100_0100*AM_0100_0000
[ZOX, AM], 1
.6171861963*ZOX_1100_0100*AM_0100_0000
[CXM, AM], 1
.6171861963*CXM_1100_0100*AM_0100_0000


[1, 0, 1, 0], .7146233157 = .7146233157, 1
[ZOX, TZP], 1
.7146233157*ZOX_1010_0010*TZP_0010_0000


[1, 0, 0, 1], .5589743590 = .5589743590, 1
[CTT, CPR], 1
.5589743590*CTT_1001_1000*CPR_1000_0000


[0, 1, 1, 0], .6171861963 = .6171861963, 1
[TZP, AM], 1
.6171861963*TZP_0110_0100*AM_0100_0000


[0, 1, 0, 1], .5919044082 = .5919044082, 1
[CRO, AM], 1
.5919044082*CRO_0101_0100*AM_0100_0000


[0, 0, 1, 1], .3614666547 = .3614666547, 1
[AM, TZP], 1
.3614666547*AM_0011_0010*TZP_0010_0000


[1, 1, 1, 0], NONE = NONE, 0


[1, 1, 0, 1], NONE = NONE, 0


[1, 0, 1, 1], NONE = NONE, 0


[0, 1, 1, 1], NONE = NONE, 0


[1, 1, 1, 1], NONE = NONE, 0


`Transitions used in optimal pathways:`
AMC_0100_0100, 1
AM_0010_0010, 1
AM_0011_0010, 1
AM_0100_0000, 11
CEC_0001_0000, 1
CEC_0100_0100, 1
CPR_1000_0000, 4
CRO_0100_0100, 1
CRO_0101_0100, 1
CTT_0100_0100, 1
CTT_1000_1000, 1
CTT_1001_1000, 1
CTX_1100_0100, 1
CXM_0100_0100, 1
CXM_1100_0100, 1
FEP_0000_0000, 4
TZP_0010_0000, 4
TZP_0110_0100, 1
TZP_1000_1000, 1
ZOX_1010_0010, 1
ZOX_1100_0100, 1
                                     3.857


[1, 0, 0, 0], 1.000000000 = 1.000000000, 7
[CTT, CTT, CPR], 1
1.000000000*CTT_1000_1000^2*CPR_1000_0000
[CTT, CPR, FEP], 1
1.000000000*CTT_1000_1000*CPR_1000_0000*FEP_0000_0000
[CTT, TZP, CPR], 1
1.000000000*CTT_1000_1000*TZP_1000_1000*CPR_1000_0000
[CPR, FEP, FEP], 1
1.000000000*CPR_1000_0000*FEP_0000_0000^2
[TZP, CTT, CPR], 1
1.000000000*CTT_1000_1000*TZP_1000_1000*CPR_1000_0000
[TZP, CPR, FEP], 1
1.000000000*TZP_1000_1000*CPR_1000_0000*FEP_0000_0000
[TZP, TZP, CPR], 1
1.000000000*TZP_1000_1000^2*CPR_1000_0000


[0, 1, 0, 0], .6171861963 = .6171861963, 36
[AM, FEP, FEP], 1
.6171861963*AM_0100_0000*FEP_0000_0000^2
[CEC, AM, FEP], 1
.6171861963*CEC_0100_0100*AM_0100_0000*FEP_0000_0000
[CEC, CEC, AM], 1
.6171861963*CEC_0100_0100^2*AM_0100_0000
[CEC, CXM, AM], 1
.6171861963*CEC_0100_0100*CXM_0100_0100*AM_0100_0000
[CEC, CRO, AM], 1
.6171861963*CEC_0100_0100*CRO_0100_0100*AM_0100_0000
[CEC, AMC, AM], 1
.6171861963*CEC_0100_0100*AMC_0100_0100*AM_0100_0000
[CEC, CTT, AM], 1
.6171861963*CEC_0100_0100*CTT_0100_0100*AM_0100_0000
[CTX, TZP, AM], 1
.6171861963*CTX_0100_0110*TZP_0110_0100*AM_0100_0000
[CXM, AM, FEP], 1
.6171861963*CXM_0100_0100*AM_0100_0000*FEP_0000_0000
[CXM, CEC, AM], 1
.6171861963*CEC_0100_0100*CXM_0100_0100*AM_0100_0000
[CXM, CXM, AM], 1
.6171861963*CXM_0100_0100^2*AM_0100_0000
[CXM, CRO, AM], 1
.6171861963*CXM_0100_0100*CRO_0100_0100*AM_0100_0000
[CXM, AMC, AM], 1
.6171861963*CXM_0100_0100*AMC_0100_0100*AM_0100_0000
[CXM, CTT, AM], 1
.6171861963*CXM_0100_0100*CTT_0100_0100*AM_0100_0000
[CRO, AM, FEP], 1
.6171861963*CRO_0100_0100*AM_0100_0000*FEP_0000_0000
[CRO, CEC, AM], 1
.6171861963*CEC_0100_0100*CRO_0100_0100*AM_0100_0000
[CRO, CXM, AM], 1
.6171861963*CXM_0100_0100*CRO_0100_0100*AM_0100_0000
[CRO, CRO, AM], 1
.6171861963*CRO_0100_0100^2*AM_0100_0000
[CRO, AMC, AM], 1
.6171861963*CRO_0100_0100*AMC_0100_0100*AM_0100_0000
[CRO, CTT, AM], 1
.6171861963*CRO_0100_0100*CTT_0100_0100*AM_0100_0000
[AMC, AM, FEP], 1
.6171861963*AMC_0100_0100*AM_0100_0000*FEP_0000_0000
[AMC, CEC, AM], 1
.6171861963*CEC_0100_0100*AMC_0100_0100*AM_0100_0000
[AMC, CXM, AM], 1
.6171861963*CXM_0100_0100*AMC_0100_0100*AM_0100_0000
[AMC, CRO, AM], 1
.6171861963*CRO_0100_0100*AMC_0100_0100*AM_0100_0000
[AMC, AMC, AM], 1
.6171861963*AMC_0100_0100^2*AM_0100_0000
[AMC, CTT, AM], 1
.6171861963*AMC_0100_0100*CTT_0100_0100*AM_0100_0000
[CTT, AM, FEP], 1
.6171861963*CTT_0100_0100*AM_0100_0000*FEP_0000_0000
[CTT, CEC, AM], 1
.6171861963*CEC_0100_0100*CTT_0100_0100*AM_0100_0000
[CTT, CXM, AM], 1
.6171861963*CXM_0100_0100*CTT_0100_0100*AM_0100_0000
[CTT, CRO, AM], 1
.6171861963*CRO_0100_0100*CTT_0100_0100*AM_0100_0000
[CTT, AMC, AM], 1
.6171861963*AMC_0100_0100*CTT_0100_0100*AM_0100_0000
[CTT, CTT, AM], 1
.6171861963*CTT_0100_0100^2*AM_0100_0000
[SAM, CTX, AM], 1
.6171861963*SAM_0100_1100*CTX_1100_0100*AM_0100_0000
[SAM, ZOX, AM], 1
.6171861963*SAM_0100_1100*ZOX_1100_0100*AM_0100_0000
[SAM, CXM, AM], 1
.6171861963*SAM_0100_1100*CXM_1100_0100*AM_0100_0000
[CPD, TZP, AM], 1
.6171861963*CPD_0100_0110*TZP_0110_0100*AM_0100_0000


[0, 0, 1, 0], .7146233157 = .7146233157, 3
[AM, AM, TZP], 1
.7146233157*AM_0010_0010^2*TZP_0010_0000
[AM, TZP, FEP], 1
.7146233157*AM_0010_0010*TZP_0010_0000*FEP_0000_0000
[TZP, FEP, FEP], 1
.7146233157*TZP_0010_0000*FEP_0000_0000^2


[0, 0, 0, 1], .5919044082 = .5919044082, 2
[AMC, CRO, AM], 1
.5919044082*AMC_0001_0101*CRO_0101_0100*AM_0100_0000
[TZP, CRO, AM], 1
.5919044082*TZP_0001_0101*CRO_0101_0100*AM_0100_0000


[1, 1, 0, 0], .6171861963 = .6171861963, 18
[CTX, AM, FEP], 1
.6171861963*CTX_1100_0100*AM_0100_0000*FEP_0000_0000
[CTX, CEC, AM], 1
.6171861963*CTX_1100_0100*CEC_0100_0100*AM_0100_0000
[CTX, CXM, AM], 1
.6171861963*CTX_1100_0100*CXM_0100_0100*AM_0100_0000
[CTX, CRO, AM], 1
.6171861963*CTX_1100_0100*CRO_0100_0100*AM_0100_0000
[CTX, AMC, AM], 1
.6171861963*CTX_1100_0100*AMC_0100_0100*AM_0100_0000
[CTX, CTT, AM], 1
.6171861963*CTX_1100_0100*CTT_0100_0100*AM_0100_0000
[ZOX, AM, FEP], 1
.6171861963*ZOX_1100_0100*AM_0100_0000*FEP_0000_0000
[ZOX, CEC, AM], 1
.6171861963*ZOX_1100_0100*CEC_0100_0100*AM_0100_0000
[ZOX, CXM, AM], 1
.6171861963*ZOX_1100_0100*CXM_0100_0100*AM_0100_0000
[ZOX, CRO, AM], 1
.6171861963*ZOX_1100_0100*CRO_0100_0100*AM_0100_0000
[ZOX, AMC, AM], 1
.6171861963*ZOX_1100_0100*AMC_0100_0100*AM_0100_0000
[ZOX, CTT, AM], 1
.6171861963*ZOX_1100_0100*CTT_0100_0100*AM_0100_0000
[CXM, AM, FEP], 1
.6171861963*CXM_1100_0100*AM_0100_0000*FEP_0000_0000
[CXM, CEC, AM], 1
.6171861963*CXM_1100_0100*CEC_0100_0100*AM_0100_0000
[CXM, CXM, AM], 1
.6171861963*CXM_1100_0100*CXM_0100_0100*AM_0100_0000
[CXM, CRO, AM], 1
.6171861963*CXM_1100_0100*CRO_0100_0100*AM_0100_0000
[CXM, AMC, AM], 1
.6171861963*CXM_1100_0100*AMC_0100_0100*AM_0100_0000
[CXM, CTT, AM], 1
.6171861963*CXM_1100_0100*CTT_0100_0100*AM_0100_0000


[1, 0, 1, 0], .7146233157 = .7146233157, 6
[CTX, ZOX, TZP], 1
.7146233157*CTX_1010_1010*ZOX_1010_0010*TZP_0010_0000
[ZOX, AM, TZP], 1
.7146233157*ZOX_1010_0010*AM_0010_0010*TZP_0010_0000
[ZOX, TZP, FEP], 1
.7146233157*ZOX_1010_0010*TZP_0010_0000*FEP_0000_0000
[CRO, ZOX, TZP], 1
.7146233157*CRO_1010_1010*ZOX_1010_0010*TZP_0010_0000
[CPD, ZOX, TZP], 1
.7146233157*CPD_1010_1010*ZOX_1010_0010*TZP_0010_0000
[FEP, ZOX, TZP], 1
.7146233157*FEP_1010_1010*ZOX_1010_0010*TZP_0010_0000


[1, 0, 0, 1], .5589743590 = .5589743590, 4
[ZOX, CTT, CPR], 1
.5589743590*ZOX_1001_1001*CTT_1001_1000*CPR_1000_0000
[CTT, CTT, CPR], 1
.5589743590*CTT_1001_1000*CTT_1000_1000*CPR_1000_0000
[CTT, CPR, FEP], 1
.5589743590*CTT_1001_1000*CPR_1000_0000*FEP_0000_0000
[CTT, TZP, CPR], 1
.5589743590*CTT_1001_1000*TZP_1000_1000*CPR_1000_0000


[0, 1, 1, 0], .6171861963 = .6171861963, 10
[AMP, TZP, AM], 1
.6171861963*AMP_0110_0110*TZP_0110_0100*AM_0100_0000
[CTX, TZP, AM], 1
.6171861963*CTX_0110_0110*TZP_0110_0100*AM_0100_0000
[CAZ, TZP, AM], 1
.6171861963*CAZ_0110_0110*TZP_0110_0100*AM_0100_0000
[CPR, TZP, AM], 1
.6171861963*CPR_0110_0110*TZP_0110_0100*AM_0100_0000
[TZP, AM, FEP], 1
.6171861963*TZP_0110_0100*AM_0100_0000*FEP_0000_0000
[TZP, CEC, AM], 1
.6171861963*TZP_0110_0100*CEC_0100_0100*AM_0100_0000
[TZP, CXM, AM], 1
.6171861963*TZP_0110_0100*CXM_0100_0100*AM_0100_0000
[TZP, CRO, AM], 1
.6171861963*TZP_0110_0100*CRO_0100_0100*AM_0100_0000
[TZP, AMC, AM], 1
.6171861963*TZP_0110_0100*AMC_0100_0100*AM_0100_0000
[TZP, CTT, AM], 1
.6171861963*TZP_0110_0100*CTT_0100_0100*AM_0100_0000


[0, 1, 0, 1], .5919044082 = .5919044082, 9
[CRO, AM, FEP], 1
.5919044082*CRO_0101_0100*AM_0100_0000*FEP_0000_0000
[CRO, CEC, AM], 1
.5919044082*CRO_0101_0100*CEC_0100_0100*AM_0100_0000
[CRO, CXM, AM], 1
.5919044082*CRO_0101_0100*CXM_0100_0100*AM_0100_0000
[CRO, CRO, AM], 1
.5919044082*CRO_0101_0100*CRO_0100_0100*AM_0100_0000
[CRO, AMC, AM], 1
.5919044082*CRO_0101_0100*AMC_0100_0100*AM_0100_0000
[CRO, CTT, AM], 1
.5919044082*CRO_0101_0100*CTT_0100_0100*AM_0100_0000
[CAZ, CRO, AM], 1
.5919044082*CAZ_0101_0101*CRO_0101_0100*AM_0100_0000
[CPR, CRO, AM], 1
.5919044082*CPR_0101_0101*CRO_0101_0100*AM_0100_0000
[TZP, CRO, AM], 1
.5919044082*TZP_0101_0101*CRO_0101_0100*AM_0100_0000


[0, 0, 1, 1], .3614666547 = .3614666547, 9
[AMP, AM, TZP], 1
.3614666547*AMP_0011_0011*AM_0011_0010*TZP_0010_0000
[AM, AM, TZP], 1
.3614666547*AM_0011_0010*AM_0010_0010*TZP_0010_0000
[AM, TZP, FEP], 1
.3614666547*AM_0011_0010*TZP_0010_0000*FEP_0000_0000
[CEC, AM, TZP], 1
.3614666547*CEC_0011_0011*AM_0011_0010*TZP_0010_0000
[CTX, AM, TZP], 1
.3614666547*CTX_0011_0011*AM_0011_0010*TZP_0010_0000
[CRO, AM, TZP], 1
.3614666547*CRO_0011_0011*AM_0011_0010*TZP_0010_0000
[CAZ, AM, TZP], 1
.3614666547*CAZ_0011_0011*AM_0011_0010*TZP_0010_0000
[CPR, AM, TZP], 1
.3614666547*CPR_0011_0011*AM_0011_0010*TZP_0010_0000
[FEP, AM, TZP], 1
.3614666547*FEP_0011_0011*AM_0011_0010*TZP_0010_0000


[1, 1, 1, 0], .6171861963 = .6171861963, 2
[CAZ, TZP, AM], 1
.6171861963*CAZ_1110_0110*TZP_0110_0100*AM_0100_0000
[CPR, TZP, AM], 1
.6171861963*CPR_1110_0110*TZP_0110_0100*AM_0100_0000


[1, 1, 0, 1], .5919044082 = .5919044082, 2
[CAZ, CRO, AM], 1
.5919044082*CAZ_1101_0101*CRO_0101_0100*AM_0100_0000
[TZP, CRO, AM], 1
.5919044082*TZP_1101_0101*CRO_0101_0100*AM_0100_0000


[1, 0, 1, 1], .5319472198 = .5319472198, 1
[TZP, CTT, CPR], 3
.5154080615*CPR_1000_0000*TZP_1011_1001*CTT_1001_1000
.1604543481e-1*CPR_1000_0000*TZP_1011_1010*CTT_1010_1000
.4937235044e-3*TZP_1011_0011*CTT_0011_0001*CPR_0001_0000


[0, 1, 1, 1], .5856736097 = .5856736097, 1
[TZP, CRO, AM], 2
.3359075550*AM_0100_0000*TZP_0111_0101*CRO_0101_0100
.2497660547*AM_0100_0000*TZP_0111_0110*CRO_0110_0100


[1, 1, 1, 1], NONE = NONE, 0


`Transitions used in optimal pathways:`
AMC_0001_0101, 1
AMC_0100_0100, 11
AMP_0011_0011, 1
AMP_0110_0110, 1
AM_0010_0010, 4
AM_0011_0010, 9
AM_0100_0000, 71
CAZ_0011_0011, 1
CAZ_0101_0101, 1
CAZ_0110_0110, 1
CAZ_1101_0101, 1
CAZ_1110_0110, 1
CEC_0011_0011, 1
CEC_0100_0100, 11
CPD_0100_0110, 1
CPD_1010_1010, 1
CPR_0001_0000, 1
CPR_0011_0011, 1
CPR_0101_0101, 1
CPR_0110_0110, 1
CPR_1000_0000, 12
CPR_1110_0110, 1
CRO_0011_0011, 1
CRO_0100_0100, 11
CRO_0101_0100, 14
CRO_0110_0100, 1
CRO_1010_1010, 1
CTT_0011_0001, 1
CTT_0100_0100, 11
CTT_1000_1000, 4
CTT_1001_1000, 5
CTT_1010_1000, 1
CTX_0011_0011, 1
CTX_0100_0110, 1
CTX_0110_0110, 1
CTX_1010_1010, 1
CTX_1100_0100, 7
CXM_0100_0100, 11
CXM_1100_0100, 7
FEP_0000_0000, 19
FEP_0011_0011, 1
FEP_1010_1010, 1
SAM_0100_1100, 3
TZP_0001_0101, 1
TZP_0010_0000, 18
TZP_0101_0101, 1
TZP_0110_0100, 14
TZP_0111_0101, 1
TZP_0111_0110, 1
TZP_1000_1000, 4
TZP_1011_0011, 1
TZP_1011_1001, 1
TZP_1011_1010, 1
TZP_1101_0101, 1
ZOX_1001_1001, 1
ZOX_1010_0010, 6
ZOX_1100_0100, 7
                                     83.929


[1, 0, 0, 0], 1.000000000 = 1.000000000, 15
[CTT, CTT, CTT, CPR], 1
1.000000000*CTT_1000_1000^3*CPR_1000_0000
[CTT, CTT, CPR, FEP], 1
1.000000000*CTT_1000_1000^2*CPR_1000_0000*FEP_0000_0000
[CTT, CTT, TZP, CPR], 1
1.000000000*CTT_1000_1000^2*TZP_1000_1000*CPR_1000_0000
[CTT, CPR, FEP, FEP], 1
1.000000000*CTT_1000_1000*CPR_1000_0000*FEP_0000_0000^2
[CTT, TZP, CTT, CPR], 1
1.000000000*CTT_1000_1000^2*TZP_1000_1000*CPR_1000_0000
[CTT, TZP, CPR, FEP], 1
1.000000000*CTT_1000_1000*TZP_1000_1000*CPR_1000_0000*FEP_0000_0000
[CTT, TZP, TZP, CPR], 1
1.000000000*CTT_1000_1000*TZP_1000_1000^2*CPR_1000_0000
[CPR, FEP, FEP, FEP], 1
1.000000000*CPR_1000_0000*FEP_0000_0000^3
[TZP, CTT, CTT, CPR], 1
1.000000000*CTT_1000_1000^2*TZP_1000_1000*CPR_1000_0000
[TZP, CTT, CPR, FEP], 1
1.000000000*CTT_1000_1000*TZP_1000_1000*CPR_1000_0000*FEP_0000_0000
[TZP, CTT, TZP, CPR], 1
1.000000000*CTT_1000_1000*TZP_1000_1000^2*CPR_1000_0000
[TZP, CPR, FEP, FEP], 1
1.000000000*TZP_1000_1000*CPR_1000_0000*FEP_0000_0000^2
[TZP, TZP, CTT, CPR], 1
1.000000000*CTT_1000_1000*TZP_1000_1000^2*CPR_1000_0000
[TZP, TZP, CPR, FEP], 1
1.000000000*TZP_1000_1000^2*CPR_1000_0000*FEP_0000_0000
[TZP, TZP, TZP, CPR], 1
1.000000000*TZP_1000_1000^3*CPR_1000_0000


[0, 1, 0, 0], .6171861963 = .6171861963, 219
[AM, FEP, FEP, FEP], 1
.6171861963*AM_0100_0000*FEP_0000_0000^3
[CEC, AM, FEP, FEP], 1
.6171861963*CEC_0100_0100*AM_0100_0000*FEP_0000_0000^2
[CEC, CEC, AM, FEP], 1
.6171861963*CEC_0100_0100^2*AM_0100_0000*FEP_0000_0000
[CEC, CEC, CEC, AM], 1
.6171861963*CEC_0100_0100^3*AM_0100_0000
[CEC, CEC, CXM, AM], 1
.6171861963*CEC_0100_0100^2*CXM_0100_0100*AM_0100_0000
[CEC, CEC, CRO, AM], 1
.6171861963*CEC_0100_0100^2*CRO_0100_0100*AM_0100_0000
[CEC, CEC, AMC, AM], 1
.6171861963*CEC_0100_0100^2*AMC_0100_0100*AM_0100_0000
[CEC, CEC, CTT, AM], 1
.6171861963*CEC_0100_0100^2*CTT_0100_0100*AM_0100_0000
[CEC, CTX, TZP, AM], 1
.6171861963*CEC_0100_0100*CTX_0100_0110*TZP_0110_0100*AM_0100_0000
[CEC, CXM, AM, FEP], 1
.6171861963*CEC_0100_0100*CXM_0100_0100*AM_0100_0000*FEP_0000_0000
[CEC, CXM, CEC, AM], 1
.6171861963*CEC_0100_0100^2*CXM_0100_0100*AM_0100_0000
[CEC, CXM, CXM, AM], 1
.6171861963*CEC_0100_0100*CXM_0100_0100^2*AM_0100_0000
[CEC, CXM, CRO, AM], 1
.6171861963*CEC_0100_0100*CXM_0100_0100*CRO_0100_0100*AM_0100_0000
[CEC, CXM, AMC, AM], 1
.6171861963*CEC_0100_0100*CXM_0100_0100*AMC_0100_0100*AM_0100_0000
[CEC, CXM, CTT, AM], 1
.6171861963*CEC_0100_0100*CXM_0100_0100*CTT_0100_0100*AM_0100_0000
[CEC, CRO, AM, FEP], 1
.6171861963*CEC_0100_0100*CRO_0100_0100*AM_0100_0000*FEP_0000_0000
[CEC, CRO, CEC, AM], 1
.6171861963*CEC_0100_0100^2*CRO_0100_0100*AM_0100_0000
[CEC, CRO, CXM, AM], 1
.6171861963*CEC_0100_0100*CXM_0100_0100*CRO_0100_0100*AM_0100_0000
[CEC, CRO, CRO, AM], 1
.6171861963*CEC_0100_0100*CRO_0100_0100^2*AM_0100_0000
[CEC, CRO, AMC, AM], 1
.6171861963*CEC_0100_0100*CRO_0100_0100*AMC_0100_0100*AM_0100_0000
[CEC, CRO, CTT, AM], 1
.6171861963*CEC_0100_0100*CRO_0100_0100*CTT_0100_0100*AM_0100_0000
[CEC, AMC, AM, FEP], 1
.6171861963*CEC_0100_0100*AMC_0100_0100*AM_0100_0000*FEP_0000_0000
[CEC, AMC, CEC, AM], 1
.6171861963*CEC_0100_0100^2*AMC_0100_0100*AM_0100_0000
[CEC, AMC, CXM, AM], 1
.6171861963*CEC_0100_0100*CXM_0100_0100*AMC_0100_0100*AM_0100_0000
[CEC, AMC, CRO, AM], 1
.6171861963*CEC_0100_0100*CRO_0100_0100*AMC_0100_0100*AM_0100_0000
[CEC, AMC, AMC, AM], 1
.6171861963*CEC_0100_0100*AMC_0100_0100^2*AM_0100_0000
[CEC, AMC, CTT, AM], 1
.6171861963*CEC_0100_0100*AMC_0100_0100*CTT_0100_0100*AM_0100_0000
[CEC, CTT, AM, FEP], 1
.6171861963*CEC_0100_0100*CTT_0100_0100*AM_0100_0000*FEP_0000_0000
[CEC, CTT, CEC, AM], 1
.6171861963*CEC_0100_0100^2*CTT_0100_0100*AM_0100_0000
[CEC, CTT, CXM, AM], 1
.6171861963*CEC_0100_0100*CXM_0100_0100*CTT_0100_0100*AM_0100_0000
[CEC, CTT, CRO, AM], 1
.6171861963*CEC_0100_0100*CRO_0100_0100*CTT_0100_0100*AM_0100_0000
[CEC, CTT, AMC, AM], 1
.6171861963*CEC_0100_0100*AMC_0100_0100*CTT_0100_0100*AM_0100_0000
[CEC, CTT, CTT, AM], 1
.6171861963*CEC_0100_0100*CTT_0100_0100^2*AM_0100_0000
[CEC, SAM, CTX, AM], 1
.6171861963*CEC_0100_0100*SAM_0100_1100*CTX_1100_0100*AM_0100_0000
[CEC, SAM, ZOX, AM], 1
.6171861963*CEC_0100_0100*SAM_0100_1100*ZOX_1100_0100*AM_0100_0000
[CEC, SAM, CXM, AM], 1
.6171861963*CEC_0100_0100*SAM_0100_1100*CXM_1100_0100*AM_0100_0000
[CEC, CPD, TZP, AM], 1
.6171861963*CEC_0100_0100*CPD_0100_0110*TZP_0110_0100*AM_0100_0000
[CTX, AMP, TZP, AM], 1
.6171861963*CTX_0100_0110*AMP_0110_0110*TZP_0110_0100*AM_0100_0000
[CTX, CTX, TZP, AM], 1
.6171861963*CTX_0100_0110*CTX_0110_0110*TZP_0110_0100*AM_0100_0000
[CTX, CAZ, TZP, AM], 1
.6171861963*CTX_0100_0110*CAZ_0110_0110*TZP_0110_0100*AM_0100_0000
[CTX, CPR, TZP, AM], 1
.6171861963*CTX_0100_0110*CPR_0110_0110*TZP_0110_0100*AM_0100_0000
[CTX, TZP, AM, FEP], 1
.6171861963*CTX_0100_0110*TZP_0110_0100*AM_0100_0000*FEP_0000_0000
[CTX, TZP, CEC, AM], 1
.6171861963*CEC_0100_0100*CTX_0100_0110*TZP_0110_0100*AM_0100_0000
[CTX, TZP, CXM, AM], 1
.6171861963*CTX_0100_0110*TZP_0110_0100*CXM_0100_0100*AM_0100_0000
[CTX, TZP, CRO, AM], 1
.6171861963*CTX_0100_0110*TZP_0110_0100*CRO_0100_0100*AM_0100_0000
[CTX, TZP, AMC, AM], 1
.6171861963*CTX_0100_0110*TZP_0110_0100*AMC_0100_0100*AM_0100_0000
[CTX, TZP, CTT, AM], 1
.6171861963*CTX_0100_0110*TZP_0110_0100*CTT_0100_0100*AM_0100_0000
[CXM, AM, FEP, FEP], 1
.6171861963*CXM_0100_0100*AM_0100_0000*FEP_0000_0000^2
[CXM, CEC, AM, FEP], 1
.6171861963*CEC_0100_0100*CXM_0100_0100*AM_0100_0000*FEP_0000_0000
[CXM, CEC, CEC, AM], 1
.6171861963*CEC_0100_0100^2*CXM_0100_0100*AM_0100_0000
[CXM, CEC, CXM, AM], 1
.6171861963*CEC_0100_0100*CXM_0100_0100^2*AM_0100_0000
[CXM, CEC, CRO, AM], 1
.6171861963*CEC_0100_0100*CXM_0100_0100*CRO_0100_0100*AM_0100_0000
[CXM, CEC, AMC, AM], 1
.6171861963*CEC_0100_0100*CXM_0100_0100*AMC_0100_0100*AM_0100_0000
[CXM, CEC, CTT, AM], 1
.6171861963*CEC_0100_0100*CXM_0100_0100*CTT_0100_0100*AM_0100_0000
[CXM, CTX, TZP, AM], 1
.6171861963*CTX_0100_0110*TZP_0110_0100*CXM_0100_0100*AM_0100_0000
[CXM, CXM, AM, FEP], 1
.6171861963*CXM_0100_0100^2*AM_0100_0000*FEP_0000_0000
[CXM, CXM, CEC, AM], 1
.6171861963*CEC_0100_0100*CXM_0100_0100^2*AM_0100_0000
[CXM, CXM, CXM, AM], 1
.6171861963*CXM_0100_0100^3*AM_0100_0000
[CXM, CXM, CRO, AM], 1
.6171861963*CXM_0100_0100^2*CRO_0100_0100*AM_0100_0000
[CXM, CXM, AMC, AM], 1
.6171861963*CXM_0100_0100^2*AMC_0100_0100*AM_0100_0000
[CXM, CXM, CTT, AM], 1
.6171861963*CXM_0100_0100^2*CTT_0100_0100*AM_0100_0000
[CXM, CRO, AM, FEP], 1
.6171861963*CXM_0100_0100*CRO_0100_0100*AM_0100_0000*FEP_0000_0000
[CXM, CRO, CEC, AM], 1
.6171861963*CEC_0100_0100*CXM_0100_0100*CRO_0100_0100*AM_0100_0000
[CXM, CRO, CXM, AM], 1
.6171861963*CXM_0100_0100^2*CRO_0100_0100*AM_0100_0000
[CXM, CRO, CRO, AM], 1
.6171861963*CXM_0100_0100*CRO_0100_0100^2*AM_0100_0000
[CXM, CRO, AMC, AM], 1
.6171861963*CXM_0100_0100*CRO_0100_0100*AMC_0100_0100*AM_0100_0000
[CXM, CRO, CTT, AM], 1
.6171861963*CXM_0100_0100*CRO_0100_0100*CTT_0100_0100*AM_0100_0000
[CXM, AMC, AM, FEP], 1
.6171861963*CXM_0100_0100*AMC_0100_0100*AM_0100_0000*FEP_0000_0000
[CXM, AMC, CEC, AM], 1
.6171861963*CEC_0100_0100*CXM_0100_0100*AMC_0100_0100*AM_0100_0000
[CXM, AMC, CXM, AM], 1
.6171861963*CXM_0100_0100^2*AMC_0100_0100*AM_0100_0000
[CXM, AMC, CRO, AM], 1
.6171861963*CXM_0100_0100*CRO_0100_0100*AMC_0100_0100*AM_0100_0000
[CXM, AMC, AMC, AM], 1
.6171861963*CXM_0100_0100*AMC_0100_0100^2*AM_0100_0000
[CXM, AMC, CTT, AM], 1
.6171861963*CXM_0100_0100*AMC_0100_0100*CTT_0100_0100*AM_0100_0000
[CXM, CTT, AM, FEP], 1
.6171861963*CXM_0100_0100*CTT_0100_0100*AM_0100_0000*FEP_0000_0000
[CXM, CTT, CEC, AM], 1
.6171861963*CEC_0100_0100*CXM_0100_0100*CTT_0100_0100*AM_0100_0000
[CXM, CTT, CXM, AM], 1
.6171861963*CXM_0100_0100^2*CTT_0100_0100*AM_0100_0000
[CXM, CTT, CRO, AM], 1
.6171861963*CXM_0100_0100*CRO_0100_0100*CTT_0100_0100*AM_0100_0000
[CXM, CTT, AMC, AM], 1
.6171861963*CXM_0100_0100*AMC_0100_0100*CTT_0100_0100*AM_0100_0000
[CXM, CTT, CTT, AM], 1
.6171861963*CXM_0100_0100*CTT_0100_0100^2*AM_0100_0000
[CXM, SAM, CTX, AM], 1
.6171861963*CXM_0100_0100*SAM_0100_1100*CTX_1100_0100*AM_0100_0000
[CXM, SAM, ZOX, AM], 1
.6171861963*CXM_0100_0100*SAM_0100_1100*ZOX_1100_0100*AM_0100_0000
[CXM, SAM, CXM, AM], 1
.6171861963*CXM_0100_0100*SAM_0100_1100*CXM_1100_0100*AM_0100_0000
[CXM, CPD, TZP, AM], 1
.6171861963*CXM_0100_0100*CPD_0100_0110*TZP_0110_0100*AM_0100_0000
[CRO, AM, FEP, FEP], 1
.6171861963*CRO_0100_0100*AM_0100_0000*FEP_0000_0000^2
[CRO, CEC, AM, FEP], 1
.6171861963*CEC_0100_0100*CRO_0100_0100*AM_0100_0000*FEP_0000_0000
[CRO, CEC, CEC, AM], 1
.6171861963*CEC_0100_0100^2*CRO_0100_0100*AM_0100_0000
[CRO, CEC, CXM, AM], 1
.6171861963*CEC_0100_0100*CXM_0100_0100*CRO_0100_0100*AM_0100_0000
[CRO, CEC, CRO, AM], 1
.6171861963*CEC_0100_0100*CRO_0100_0100^2*AM_0100_0000
[CRO, CEC, AMC, AM], 1
.6171861963*CEC_0100_0100*CRO_0100_0100*AMC_0100_0100*AM_0100_0000
[CRO, CEC, CTT, AM], 1
.6171861963*CEC_0100_0100*CRO_0100_0100*CTT_0100_0100*AM_0100_0000
[CRO, CTX, TZP, AM], 1
.6171861963*CTX_0100_0110*TZP_0110_0100*CRO_0100_0100*AM_0100_0000
[CRO, CXM, AM, FEP], 1
.6171861963*CXM_0100_0100*CRO_0100_0100*AM_0100_0000*FEP_0000_0000
[CRO, CXM, CEC, AM], 1
.6171861963*CEC_0100_0100*CXM_0100_0100*CRO_0100_0100*AM_0100_0000
[CRO, CXM, CXM, AM], 1
.6171861963*CXM_0100_0100^2*CRO_0100_0100*AM_0100_0000
[CRO, CXM, CRO, AM], 1
.6171861963*CXM_0100_0100*CRO_0100_0100^2*AM_0100_0000
[CRO, CXM, AMC, AM], 1
.6171861963*CXM_0100_0100*CRO_0100_0100*AMC_0100_0100*AM_0100_0000
[CRO, CXM, CTT, AM], 1
.6171861963*CXM_0100_0100*CRO_0100_0100*CTT_0100_0100*AM_0100_0000
[CRO, CRO, AM, FEP], 1
.6171861963*CRO_0100_0100^2*AM_0100_0000*FEP_0000_0000
[CRO, CRO, CEC, AM], 1
.6171861963*CEC_0100_0100*CRO_0100_0100^2*AM_0100_0000
[CRO, CRO, CXM, AM], 1
.6171861963*CXM_0100_0100*CRO_0100_0100^2*AM_0100_0000
[CRO, CRO, CRO, AM], 1
.6171861963*CRO_0100_0100^3*AM_0100_0000
[CRO, CRO, AMC, AM], 1
.6171861963*CRO_0100_0100^2*AMC_0100_0100*AM_0100_0000
[CRO, CRO, CTT, AM], 1
.6171861963*CRO_0100_0100^2*CTT_0100_0100*AM_0100_0000
[CRO, AMC, AM, FEP], 1
.6171861963*CRO_0100_0100*AMC_0100_0100*AM_0100_0000*FEP_0000_0000
[CRO, AMC, CEC, AM], 1
.6171861963*CEC_0100_0100*CRO_0100_0100*AMC_0100_0100*AM_0100_0000
[CRO, AMC, CXM, AM], 1
.6171861963*CXM_0100_0100*CRO_0100_0100*AMC_0100_0100*AM_0100_0000
[CRO, AMC, CRO, AM], 1
.6171861963*CRO_0100_0100^2*AMC_0100_0100*AM_0100_0000
[CRO, AMC, AMC, AM], 1
.6171861963*CRO_0100_0100*AMC_0100_0100^2*AM_0100_0000
[CRO, AMC, CTT, AM], 1
.6171861963*CRO_0100_0100*AMC_0100_0100*CTT_0100_0100*AM_0100_0000
[CRO, CTT, AM, FEP], 1
.6171861963*CRO_0100_0100*CTT_0100_0100*AM_0100_0000*FEP_0000_0000
[CRO, CTT, CEC, AM], 1
.6171861963*CEC_0100_0100*CRO_0100_0100*CTT_0100_0100*AM_0100_0000
[CRO, CTT, CXM, AM], 1
.6171861963*CXM_0100_0100*CRO_0100_0100*CTT_0100_0100*AM_0100_0000
[CRO, CTT, CRO, AM], 1
.6171861963*CRO_0100_0100^2*CTT_0100_0100*AM_0100_0000
[CRO, CTT, AMC, AM], 1
.6171861963*CRO_0100_0100*AMC_0100_0100*CTT_0100_0100*AM_0100_0000
[CRO, CTT, CTT, AM], 1
.6171861963*CRO_0100_0100*CTT_0100_0100^2*AM_0100_0000
[CRO, SAM, CTX, AM], 1
.6171861963*CRO_0100_0100*SAM_0100_1100*CTX_1100_0100*AM_0100_0000
[CRO, SAM, ZOX, AM], 1
.6171861963*CRO_0100_0100*SAM_0100_1100*ZOX_1100_0100*AM_0100_0000
[CRO, SAM, CXM, AM], 1
.6171861963*CRO_0100_0100*SAM_0100_1100*CXM_1100_0100*AM_0100_0000
[CRO, CPD, TZP, AM], 1
.6171861963*CRO_0100_0100*CPD_0100_0110*TZP_0110_0100*AM_0100_0000
[AMC, AM, FEP, FEP], 1
.6171861963*AMC_0100_0100*AM_0100_0000*FEP_0000_0000^2
[AMC, CEC, AM, FEP], 1
.6171861963*CEC_0100_0100*AMC_0100_0100*AM_0100_0000*FEP_0000_0000
[AMC, CEC, CEC, AM], 1
.6171861963*CEC_0100_0100^2*AMC_0100_0100*AM_0100_0000
[AMC, CEC, CXM, AM], 1
.6171861963*CEC_0100_0100*CXM_0100_0100*AMC_0100_0100*AM_0100_0000
[AMC, CEC, CRO, AM], 1
.6171861963*CEC_0100_0100*CRO_0100_0100*AMC_0100_0100*AM_0100_0000
[AMC, CEC, AMC, AM], 1
.6171861963*CEC_0100_0100*AMC_0100_0100^2*AM_0100_0000
[AMC, CEC, CTT, AM], 1
.6171861963*CEC_0100_0100*AMC_0100_0100*CTT_0100_0100*AM_0100_0000
[AMC, CTX, TZP, AM], 1
.6171861963*CTX_0100_0110*TZP_0110_0100*AMC_0100_0100*AM_0100_0000
[AMC, CXM, AM, FEP], 1
.6171861963*CXM_0100_0100*AMC_0100_0100*AM_0100_0000*FEP_0000_0000
[AMC, CXM, CEC, AM], 1
.6171861963*CEC_0100_0100*CXM_0100_0100*AMC_0100_0100*AM_0100_0000
[AMC, CXM, CXM, AM], 1
.6171861963*CXM_0100_0100^2*AMC_0100_0100*AM_0100_0000
[AMC, CXM, CRO, AM], 1
.6171861963*CXM_0100_0100*CRO_0100_0100*AMC_0100_0100*AM_0100_0000
[AMC, CXM, AMC, AM], 1
.6171861963*CXM_0100_0100*AMC_0100_0100^2*AM_0100_0000
[AMC, CXM, CTT, AM], 1
.6171861963*CXM_0100_0100*AMC_0100_0100*CTT_0100_0100*AM_0100_0000
[AMC, CRO, AM, FEP], 1
.6171861963*CRO_0100_0100*AMC_0100_0100*AM_0100_0000*FEP_0000_0000
[AMC, CRO, CEC, AM], 1
.6171861963*CEC_0100_0100*CRO_0100_0100*AMC_0100_0100*AM_0100_0000
[AMC, CRO, CXM, AM], 1
.6171861963*CXM_0100_0100*CRO_0100_0100*AMC_0100_0100*AM_0100_0000
[AMC, CRO, CRO, AM], 1
.6171861963*CRO_0100_0100^2*AMC_0100_0100*AM_0100_0000
[AMC, CRO, AMC, AM], 1
.6171861963*CRO_0100_0100*AMC_0100_0100^2*AM_0100_0000
[AMC, CRO, CTT, AM], 1
.6171861963*CRO_0100_0100*AMC_0100_0100*CTT_0100_0100*AM_0100_0000
[AMC, AMC, AM, FEP], 1
.6171861963*AMC_0100_0100^2*AM_0100_0000*FEP_0000_0000
[AMC, AMC, CEC, AM], 1
.6171861963*CEC_0100_0100*AMC_0100_0100^2*AM_0100_0000
[AMC, AMC, CXM, AM], 1
.6171861963*CXM_0100_0100*AMC_0100_0100^2*AM_0100_0000
[AMC, AMC, CRO, AM], 1
.6171861963*CRO_0100_0100*AMC_0100_0100^2*AM_0100_0000
[AMC, AMC, AMC, AM], 1
.6171861963*AMC_0100_0100^3*AM_0100_0000
[AMC, AMC, CTT, AM], 1
.6171861963*AMC_0100_0100^2*CTT_0100_0100*AM_0100_0000
[AMC, CTT, AM, FEP], 1
.6171861963*AMC_0100_0100*CTT_0100_0100*AM_0100_0000*FEP_0000_0000
[AMC, CTT, CEC, AM], 1
.6171861963*CEC_0100_0100*AMC_0100_0100*CTT_0100_0100*AM_0100_0000
[AMC, CTT, CXM, AM], 1
.6171861963*CXM_0100_0100*AMC_0100_0100*CTT_0100_0100*AM_0100_0000
[AMC, CTT, CRO, AM], 1
.6171861963*CRO_0100_0100*AMC_0100_0100*CTT_0100_0100*AM_0100_0000
[AMC, CTT, AMC, AM], 1
.6171861963*AMC_0100_0100^2*CTT_0100_0100*AM_0100_0000
[AMC, CTT, CTT, AM], 1
.6171861963*AMC_0100_0100*CTT_0100_0100^2*AM_0100_0000
[AMC, SAM, CTX, AM], 1
.6171861963*AMC_0100_0100*SAM_0100_1100*CTX_1100_0100*AM_0100_0000
[AMC, SAM, ZOX, AM], 1
.6171861963*AMC_0100_0100*SAM_0100_1100*ZOX_1100_0100*AM_0100_0000
[AMC, SAM, CXM, AM], 1
.6171861963*AMC_0100_0100*SAM_0100_1100*CXM_1100_0100*AM_0100_0000
[AMC, CPD, TZP, AM], 1
.6171861963*AMC_0100_0100*CPD_0100_0110*TZP_0110_0100*AM_0100_0000
[CTT, AM, FEP, FEP], 1
.6171861963*CTT_0100_0100*AM_0100_0000*FEP_0000_0000^2
[CTT, CEC, AM, FEP], 1
.6171861963*CEC_0100_0100*CTT_0100_0100*AM_0100_0000*FEP_0000_0000
[CTT, CEC, CEC, AM], 1
.6171861963*CEC_0100_0100^2*CTT_0100_0100*AM_0100_0000
[CTT, CEC, CXM, AM], 1
.6171861963*CEC_0100_0100*CXM_0100_0100*CTT_0100_0100*AM_0100_0000
[CTT, CEC, CRO, AM], 1
.6171861963*CEC_0100_0100*CRO_0100_0100*CTT_0100_0100*AM_0100_0000
[CTT, CEC, AMC, AM], 1
.6171861963*CEC_0100_0100*AMC_0100_0100*CTT_0100_0100*AM_0100_0000
[CTT, CEC, CTT, AM], 1
.6171861963*CEC_0100_0100*CTT_0100_0100^2*AM_0100_0000
[CTT, CTX, TZP, AM], 1
.6171861963*CTX_0100_0110*TZP_0110_0100*CTT_0100_0100*AM_0100_0000
[CTT, CXM, AM, FEP], 1
.6171861963*CXM_0100_0100*CTT_0100_0100*AM_0100_0000*FEP_0000_0000
[CTT, CXM, CEC, AM], 1
.6171861963*CEC_0100_0100*CXM_0100_0100*CTT_0100_0100*AM_0100_0000
[CTT, CXM, CXM, AM], 1
.6171861963*CXM_0100_0100^2*CTT_0100_0100*AM_0100_0000
[CTT, CXM, CRO, AM], 1
.6171861963*CXM_0100_0100*CRO_0100_0100*CTT_0100_0100*AM_0100_0000
[CTT, CXM, AMC, AM], 1
.6171861963*CXM_0100_0100*AMC_0100_0100*CTT_0100_0100*AM_0100_0000
[CTT, CXM, CTT, AM], 1
.6171861963*CXM_0100_0100*CTT_0100_0100^2*AM_0100_0000
[CTT, CRO, AM, FEP], 1
.6171861963*CRO_0100_0100*CTT_0100_0100*AM_0100_0000*FEP_0000_0000
[CTT, CRO, CEC, AM], 1
.6171861963*CEC_0100_0100*CRO_0100_0100*CTT_0100_0100*AM_0100_0000
[CTT, CRO, CXM, AM], 1
.6171861963*CXM_0100_0100*CRO_0100_0100*CTT_0100_0100*AM_0100_0000
[CTT, CRO, CRO, AM], 1
.6171861963*CRO_0100_0100^2*CTT_0100_0100*AM_0100_0000
[CTT, CRO, AMC, AM], 1
.6171861963*CRO_0100_0100*AMC_0100_0100*CTT_0100_0100*AM_0100_0000
[CTT, CRO, CTT, AM], 1
.6171861963*CRO_0100_0100*CTT_0100_0100^2*AM_0100_0000
[CTT, AMC, AM, FEP], 1
.6171861963*AMC_0100_0100*CTT_0100_0100*AM_0100_0000*FEP_0000_0000
[CTT, AMC, CEC, AM], 1
.6171861963*CEC_0100_0100*AMC_0100_0100*CTT_0100_0100*AM_0100_0000
[CTT, AMC, CXM, AM], 1
.6171861963*CXM_0100_0100*AMC_0100_0100*CTT_0100_0100*AM_0100_0000
[CTT, AMC, CRO, AM], 1
.6171861963*CRO_0100_0100*AMC_0100_0100*CTT_0100_0100*AM_0100_0000
[CTT, AMC, AMC, AM], 1
.6171861963*AMC_0100_0100^2*CTT_0100_0100*AM_0100_0000
[CTT, AMC, CTT, AM], 1
.6171861963*AMC_0100_0100*CTT_0100_0100^2*AM_0100_0000
[CTT, CTT, AM, FEP], 1
.6171861963*CTT_0100_0100^2*AM_0100_0000*FEP_0000_0000
[CTT, CTT, CEC, AM], 1
.6171861963*CEC_0100_0100*CTT_0100_0100^2*AM_0100_0000
[CTT, CTT, CXM, AM], 1
.6171861963*CXM_0100_0100*CTT_0100_0100^2*AM_0100_0000
[CTT, CTT, CRO, AM], 1
.6171861963*CRO_0100_0100*CTT_0100_0100^2*AM_0100_0000
[CTT, CTT, AMC, AM], 1
.6171861963*AMC_0100_0100*CTT_0100_0100^2*AM_0100_0000
[CTT, CTT, CTT, AM], 1
.6171861963*CTT_0100_0100^3*AM_0100_0000
[CTT, SAM, CTX, AM], 1
.6171861963*CTT_0100_0100*SAM_0100_1100*CTX_1100_0100*AM_0100_0000
[CTT, SAM, ZOX, AM], 1
.6171861963*CTT_0100_0100*SAM_0100_1100*ZOX_1100_0100*AM_0100_0000
[CTT, SAM, CXM, AM], 1
.6171861963*CTT_0100_0100*SAM_0100_1100*CXM_1100_0100*AM_0100_0000
[CTT, CPD, TZP, AM], 1
.6171861963*CTT_0100_0100*CPD_0100_0110*TZP_0110_0100*AM_0100_0000
[SAM, CTX, AM, FEP], 1
.6171861963*SAM_0100_1100*CTX_1100_0100*AM_0100_0000*FEP_0000_0000
[SAM, CTX, CEC, AM], 1
.6171861963*CEC_0100_0100*SAM_0100_1100*CTX_1100_0100*AM_0100_0000
[SAM, CTX, CXM, AM], 1
.6171861963*CXM_0100_0100*SAM_0100_1100*CTX_1100_0100*AM_0100_0000
[SAM, CTX, CRO, AM], 1
.6171861963*CRO_0100_0100*SAM_0100_1100*CTX_1100_0100*AM_0100_0000
[SAM, CTX, AMC, AM], 1
.6171861963*AMC_0100_0100*SAM_0100_1100*CTX_1100_0100*AM_0100_0000
[SAM, CTX, CTT, AM], 1
.6171861963*CTT_0100_0100*SAM_0100_1100*CTX_1100_0100*AM_0100_0000
[SAM, ZOX, AM, FEP], 1
.6171861963*SAM_0100_1100*ZOX_1100_0100*AM_0100_0000*FEP_0000_0000
[SAM, ZOX, CEC, AM], 1
.6171861963*CEC_0100_0100*SAM_0100_1100*ZOX_1100_0100*AM_0100_0000
[SAM, ZOX, CXM, AM], 1
.6171861963*CXM_0100_0100*SAM_0100_1100*ZOX_1100_0100*AM_0100_0000
[SAM, ZOX, CRO, AM], 1
.6171861963*CRO_0100_0100*SAM_0100_1100*ZOX_1100_0100*AM_0100_0000
[SAM, ZOX, AMC, AM], 1
.6171861963*AMC_0100_0100*SAM_0100_1100*ZOX_1100_0100*AM_0100_0000
[SAM, ZOX, CTT, AM], 1
.6171861963*CTT_0100_0100*SAM_0100_1100*ZOX_1100_0100*AM_0100_0000
[SAM, CXM, AM, FEP], 1
.6171861963*SAM_0100_1100*CXM_1100_0100*AM_0100_0000*FEP_0000_0000
[SAM, CXM, CEC, AM], 1
.6171861963*CEC_0100_0100*SAM_0100_1100*CXM_1100_0100*AM_0100_0000
[SAM, CXM, CXM, AM], 1
.6171861963*CXM_0100_0100*SAM_0100_1100*CXM_1100_0100*AM_0100_0000
[SAM, CXM, CRO, AM], 1
.6171861963*CRO_0100_0100*SAM_0100_1100*CXM_1100_0100*AM_0100_0000
[SAM, CXM, AMC, AM], 1
.6171861963*AMC_0100_0100*SAM_0100_1100*CXM_1100_0100*AM_0100_0000
[SAM, CXM, CTT, AM], 1
.6171861963*CTT_0100_0100*SAM_0100_1100*CXM_1100_0100*AM_0100_0000
[CPD, AMP, TZP, AM], 1
.6171861963*CPD_0100_0110*AMP_0110_0110*TZP_0110_0100*AM_0100_0000
[CPD, CTX, TZP, AM], 1
.6171861963*CPD_0100_0110*CTX_0110_0110*TZP_0110_0100*AM_0100_0000
[CPD, CAZ, TZP, AM], 1
.6171861963*CPD_0100_0110*CAZ_0110_0110*TZP_0110_0100*AM_0100_0000
[CPD, CPR, TZP, AM], 1
.6171861963*CPD_0100_0110*CPR_0110_0110*TZP_0110_0100*AM_0100_0000
[CPD, TZP, AM, FEP], 1
.6171861963*CPD_0100_0110*TZP_0110_0100*AM_0100_0000*FEP_0000_0000
[CPD, TZP, CEC, AM], 1
.6171861963*CEC_0100_0100*CPD_0100_0110*TZP_0110_0100*AM_0100_0000
[CPD, TZP, CXM, AM], 1
.6171861963*CXM_0100_0100*CPD_0100_0110*TZP_0110_0100*AM_0100_0000
[CPD, TZP, CRO, AM], 1
.6171861963*CRO_0100_0100*CPD_0100_0110*TZP_0110_0100*AM_0100_0000
[CPD, TZP, AMC, AM], 1
.6171861963*AMC_0100_0100*CPD_0100_0110*TZP_0110_0100*AM_0100_0000
[CPD, TZP, CTT, AM], 1
.6171861963*CTT_0100_0100*CPD_0100_0110*TZP_0110_0100*AM_0100_0000


[0, 0, 1, 0], .7146233157 = .7146233157, 4
[AM, AM, AM, TZP], 1
.7146233157*AM_0010_0010^3*TZP_0010_0000
[AM, AM, TZP, FEP], 1
.7146233157*AM_0010_0010^2*TZP_0010_0000*FEP_0000_0000
[AM, TZP, FEP, FEP], 1
.7146233157*AM_0010_0010*TZP_0010_0000*FEP_0000_0000^2
[TZP, FEP, FEP, FEP], 1
.7146233157*TZP_0010_0000*FEP_0000_0000^3


[0, 0, 0, 1], .5919044082 = .5919044082, 18
[AMC, CRO, AM, FEP], 1
.5919044082*AMC_0001_0101*CRO_0101_0100*AM_0100_0000*FEP_0000_0000
[AMC, CRO, CEC, AM], 1
.5919044082*AMC_0001_0101*CRO_0101_0100*CEC_0100_0100*AM_0100_0000
[AMC, CRO, CXM, AM], 1
.5919044082*AMC_0001_0101*CRO_0101_0100*CXM_0100_0100*AM_0100_0000
[AMC, CRO, CRO, AM], 1
.5919044082*AMC_0001_0101*CRO_0101_0100*CRO_0100_0100*AM_0100_0000
[AMC, CRO, AMC, AM], 1
.5919044082*AMC_0001_0101*CRO_0101_0100*AMC_0100_0100*AM_0100_0000
[AMC, CRO, CTT, AM], 1
.5919044082*AMC_0001_0101*CRO_0101_0100*CTT_0100_0100*AM_0100_0000
[AMC, CAZ, CRO, AM], 1
.5919044082*AMC_0001_0101*CAZ_0101_0101*CRO_0101_0100*AM_0100_0000
[AMC, CPR, CRO, AM], 1
.5919044082*AMC_0001_0101*CPR_0101_0101*CRO_0101_0100*AM_0100_0000
[AMC, TZP, CRO, AM], 1
.5919044082*AMC_0001_0101*TZP_0101_0101*CRO_0101_0100*AM_0100_0000
[TZP, CRO, AM, FEP], 1
.5919044082*TZP_0001_0101*CRO_0101_0100*AM_0100_0000*FEP_0000_0000
[TZP, CRO, CEC, AM], 1
.5919044082*TZP_0001_0101*CRO_0101_0100*CEC_0100_0100*AM_0100_0000
[TZP, CRO, CXM, AM], 1
.5919044082*TZP_0001_0101*CRO_0101_0100*CXM_0100_0100*AM_0100_0000
[TZP, CRO, CRO, AM], 1
.5919044082*TZP_0001_0101*CRO_0101_0100*CRO_0100_0100*AM_0100_0000
[TZP, CRO, AMC, AM], 1
.5919044082*TZP_0001_0101*CRO_0101_0100*AMC_0100_0100*AM_0100_0000
[TZP, CRO, CTT, AM], 1
.5919044082*TZP_0001_0101*CRO_0101_0100*CTT_0100_0100*AM_0100_0000
[TZP, CAZ, CRO, AM], 1
.5919044082*TZP_0001_0101*CAZ_0101_0101*CRO_0101_0100*AM_0100_0000
[TZP, CPR, CRO, AM], 1
.5919044082*TZP_0001_0101*CPR_0101_0101*CRO_0101_0100*AM_0100_0000
[TZP, TZP, CRO, AM], 1
.5919044082*TZP_0001_0101*TZP_0101_0101*CRO_0101_0100*AM_0100_0000


[1, 1, 0, 0], .6171861963 = .6171861963, 108
[CTX, AM, FEP, FEP], 1
.6171861963*CTX_1100_0100*AM_0100_0000*FEP_0000_0000^2
[CTX, CEC, AM, FEP], 1
.6171861963*CTX_1100_0100*CEC_0100_0100*AM_0100_0000*FEP_0000_0000
[CTX, CEC, CEC, AM], 1
.6171861963*CTX_1100_0100*CEC_0100_0100^2*AM_0100_0000
[CTX, CEC, CXM, AM], 1
.6171861963*CTX_1100_0100*CEC_0100_0100*CXM_0100_0100*AM_0100_0000
[CTX, CEC, CRO, AM], 1
.6171861963*CTX_1100_0100*CEC_0100_0100*CRO_0100_0100*AM_0100_0000
[CTX, CEC, AMC, AM], 1
.6171861963*CTX_1100_0100*CEC_0100_0100*AMC_0100_0100*AM_0100_0000
[CTX, CEC, CTT, AM], 1
.6171861963*CTX_1100_0100*CEC_0100_0100*CTT_0100_0100*AM_0100_0000
[CTX, CTX, TZP, AM], 1
.6171861963*CTX_1100_0100*CTX_0100_0110*TZP_0110_0100*AM_0100_0000
[CTX, CXM, AM, FEP], 1
.6171861963*CTX_1100_0100*CXM_0100_0100*AM_0100_0000*FEP_0000_0000
[CTX, CXM, CEC, AM], 1
.6171861963*CTX_1100_0100*CEC_0100_0100*CXM_0100_0100*AM_0100_0000
[CTX, CXM, CXM, AM], 1
.6171861963*CTX_1100_0100*CXM_0100_0100^2*AM_0100_0000
[CTX, CXM, CRO, AM], 1
.6171861963*CTX_1100_0100*CXM_0100_0100*CRO_0100_0100*AM_0100_0000
[CTX, CXM, AMC, AM], 1
.6171861963*CTX_1100_0100*CXM_0100_0100*AMC_0100_0100*AM_0100_0000
[CTX, CXM, CTT, AM], 1
.6171861963*CTX_1100_0100*CXM_0100_0100*CTT_0100_0100*AM_0100_0000
[CTX, CRO, AM, FEP], 1
.6171861963*CTX_1100_0100*CRO_0100_0100*AM_0100_0000*FEP_0000_0000
[CTX, CRO, CEC, AM], 1
.6171861963*CTX_1100_0100*CEC_0100_0100*CRO_0100_0100*AM_0100_0000
[CTX, CRO, CXM, AM], 1
.6171861963*CTX_1100_0100*CXM_0100_0100*CRO_0100_0100*AM_0100_0000
[CTX, CRO, CRO, AM], 1
.6171861963*CTX_1100_0100*CRO_0100_0100^2*AM_0100_0000
[CTX, CRO, AMC, AM], 1
.6171861963*CTX_1100_0100*CRO_0100_0100*AMC_0100_0100*AM_0100_0000
[CTX, CRO, CTT, AM], 1
.6171861963*CTX_1100_0100*CRO_0100_0100*CTT_0100_0100*AM_0100_0000
[CTX, AMC, AM, FEP], 1
.6171861963*CTX_1100_0100*AMC_0100_0100*AM_0100_0000*FEP_0000_0000
[CTX, AMC, CEC, AM], 1
.6171861963*CTX_1100_0100*CEC_0100_0100*AMC_0100_0100*AM_0100_0000
[CTX, AMC, CXM, AM], 1
.6171861963*CTX_1100_0100*CXM_0100_0100*AMC_0100_0100*AM_0100_0000
[CTX, AMC, CRO, AM], 1
.6171861963*CTX_1100_0100*CRO_0100_0100*AMC_0100_0100*AM_0100_0000
[CTX, AMC, AMC, AM], 1
.6171861963*CTX_1100_0100*AMC_0100_0100^2*AM_0100_0000
[CTX, AMC, CTT, AM], 1
.6171861963*CTX_1100_0100*AMC_0100_0100*CTT_0100_0100*AM_0100_0000
[CTX, CTT, AM, FEP], 1
.6171861963*CTX_1100_0100*CTT_0100_0100*AM_0100_0000*FEP_0000_0000
[CTX, CTT, CEC, AM], 1
.6171861963*CTX_1100_0100*CEC_0100_0100*CTT_0100_0100*AM_0100_0000
[CTX, CTT, CXM, AM], 1
.6171861963*CTX_1100_0100*CXM_0100_0100*CTT_0100_0100*AM_0100_0000
[CTX, CTT, CRO, AM], 1
.6171861963*CTX_1100_0100*CRO_0100_0100*CTT_0100_0100*AM_0100_0000
[CTX, CTT, AMC, AM], 1
.6171861963*CTX_1100_0100*AMC_0100_0100*CTT_0100_0100*AM_0100_0000
[CTX, CTT, CTT, AM], 1
.6171861963*CTX_1100_0100*CTT_0100_0100^2*AM_0100_0000
[CTX, SAM, CTX, AM], 1
.6171861963*CTX_1100_0100^2*SAM_0100_1100*AM_0100_0000
[CTX, SAM, ZOX, AM], 1
.6171861963*CTX_1100_0100*SAM_0100_1100*ZOX_1100_0100*AM_0100_0000
[CTX, SAM, CXM, AM], 1
.6171861963*CTX_1100_0100*SAM_0100_1100*CXM_1100_0100*AM_0100_0000
[CTX, CPD, TZP, AM], 1
.6171861963*CTX_1100_0100*CPD_0100_0110*TZP_0110_0100*AM_0100_0000
[ZOX, AM, FEP, FEP], 1
.6171861963*ZOX_1100_0100*AM_0100_0000*FEP_0000_0000^2
[ZOX, CEC, AM, FEP], 1
.6171861963*ZOX_1100_0100*CEC_0100_0100*AM_0100_0000*FEP_0000_0000
[ZOX, CEC, CEC, AM], 1
.6171861963*ZOX_1100_0100*CEC_0100_0100^2*AM_0100_0000
[ZOX, CEC, CXM, AM], 1
.6171861963*ZOX_1100_0100*CEC_0100_0100*CXM_0100_0100*AM_0100_0000
[ZOX, CEC, CRO, AM], 1
.6171861963*ZOX_1100_0100*CEC_0100_0100*CRO_0100_0100*AM_0100_0000
[ZOX, CEC, AMC, AM], 1
.6171861963*ZOX_1100_0100*CEC_0100_0100*AMC_0100_0100*AM_0100_0000
[ZOX, CEC, CTT, AM], 1
.6171861963*ZOX_1100_0100*CEC_0100_0100*CTT_0100_0100*AM_0100_0000
[ZOX, CTX, TZP, AM], 1
.6171861963*ZOX_1100_0100*CTX_0100_0110*TZP_0110_0100*AM_0100_0000
[ZOX, CXM, AM, FEP], 1
.6171861963*ZOX_1100_0100*CXM_0100_0100*AM_0100_0000*FEP_0000_0000
[ZOX, CXM, CEC, AM], 1
.6171861963*ZOX_1100_0100*CEC_0100_0100*CXM_0100_0100*AM_0100_0000
[ZOX, CXM, CXM, AM], 1
.6171861963*ZOX_1100_0100*CXM_0100_0100^2*AM_0100_0000
[ZOX, CXM, CRO, AM], 1
.6171861963*ZOX_1100_0100*CXM_0100_0100*CRO_0100_0100*AM_0100_0000
[ZOX, CXM, AMC, AM], 1
.6171861963*ZOX_1100_0100*CXM_0100_0100*AMC_0100_0100*AM_0100_0000
[ZOX, CXM, CTT, AM], 1
.6171861963*ZOX_1100_0100*CXM_0100_0100*CTT_0100_0100*AM_0100_0000
[ZOX, CRO, AM, FEP], 1
.6171861963*ZOX_1100_0100*CRO_0100_0100*AM_0100_0000*FEP_0000_0000
[ZOX, CRO, CEC, AM], 1
.6171861963*ZOX_1100_0100*CEC_0100_0100*CRO_0100_0100*AM_0100_0000
[ZOX, CRO, CXM, AM], 1
.6171861963*ZOX_1100_0100*CXM_0100_0100*CRO_0100_0100*AM_0100_0000
[ZOX, CRO, CRO, AM], 1
.6171861963*ZOX_1100_0100*CRO_0100_0100^2*AM_0100_0000
[ZOX, CRO, AMC, AM], 1
.6171861963*ZOX_1100_0100*CRO_0100_0100*AMC_0100_0100*AM_0100_0000
[ZOX, CRO, CTT, AM], 1
.6171861963*ZOX_1100_0100*CRO_0100_0100*CTT_0100_0100*AM_0100_0000
[ZOX, AMC, AM, FEP], 1
.6171861963*ZOX_1100_0100*AMC_0100_0100*AM_0100_0000*FEP_0000_0000
[ZOX, AMC, CEC, AM], 1
.6171861963*ZOX_1100_0100*CEC_0100_0100*AMC_0100_0100*AM_0100_0000
[ZOX, AMC, CXM, AM], 1
.6171861963*ZOX_1100_0100*CXM_0100_0100*AMC_0100_0100*AM_0100_0000
[ZOX, AMC, CRO, AM], 1
.6171861963*ZOX_1100_0100*CRO_0100_0100*AMC_0100_0100*AM_0100_0000
[ZOX, AMC, AMC, AM], 1
.6171861963*ZOX_1100_0100*AMC_0100_0100^2*AM_0100_0000
[ZOX, AMC, CTT, AM], 1
.6171861963*ZOX_1100_0100*AMC_0100_0100*CTT_0100_0100*AM_0100_0000
[ZOX, CTT, AM, FEP], 1
.6171861963*ZOX_1100_0100*CTT_0100_0100*AM_0100_0000*FEP_0000_0000
[ZOX, CTT, CEC, AM], 1
.6171861963*ZOX_1100_0100*CEC_0100_0100*CTT_0100_0100*AM_0100_0000
[ZOX, CTT, CXM, AM], 1
.6171861963*ZOX_1100_0100*CXM_0100_0100*CTT_0100_0100*AM_0100_0000
[ZOX, CTT, CRO, AM], 1
.6171861963*ZOX_1100_0100*CRO_0100_0100*CTT_0100_0100*AM_0100_0000
[ZOX, CTT, AMC, AM], 1
.6171861963*ZOX_1100_0100*AMC_0100_0100*CTT_0100_0100*AM_0100_0000
[ZOX, CTT, CTT, AM], 1
.6171861963*ZOX_1100_0100*CTT_0100_0100^2*AM_0100_0000
[ZOX, SAM, CTX, AM], 1
.6171861963*CTX_1100_0100*SAM_0100_1100*ZOX_1100_0100*AM_0100_0000
[ZOX, SAM, ZOX, AM], 1
.6171861963*ZOX_1100_0100^2*SAM_0100_1100*AM_0100_0000
[ZOX, SAM, CXM, AM], 1
.6171861963*ZOX_1100_0100*SAM_0100_1100*CXM_1100_0100*AM_0100_0000
[ZOX, CPD, TZP, AM], 1
.6171861963*ZOX_1100_0100*CPD_0100_0110*TZP_0110_0100*AM_0100_0000
[CXM, AM, FEP, FEP], 1
.6171861963*CXM_1100_0100*AM_0100_0000*FEP_0000_0000^2
[CXM, CEC, AM, FEP], 1
.6171861963*CXM_1100_0100*CEC_0100_0100*AM_0100_0000*FEP_0000_0000
[CXM, CEC, CEC, AM], 1
.6171861963*CXM_1100_0100*CEC_0100_0100^2*AM_0100_0000
[CXM, CEC, CXM, AM], 1
.6171861963*CXM_1100_0100*CEC_0100_0100*CXM_0100_0100*AM_0100_0000
[CXM, CEC, CRO, AM], 1
.6171861963*CXM_1100_0100*CEC_0100_0100*CRO_0100_0100*AM_0100_0000
[CXM, CEC, AMC, AM], 1
.6171861963*CXM_1100_0100*CEC_0100_0100*AMC_0100_0100*AM_0100_0000
[CXM, CEC, CTT, AM], 1
.6171861963*CXM_1100_0100*CEC_0100_0100*CTT_0100_0100*AM_0100_0000
[CXM, CTX, TZP, AM], 1
.6171861963*CXM_1100_0100*CTX_0100_0110*TZP_0110_0100*AM_0100_0000
[CXM, CXM, AM, FEP], 1
.6171861963*CXM_1100_0100*CXM_0100_0100*AM_0100_0000*FEP_0000_0000
[CXM, CXM, CEC, AM], 1
.6171861963*CXM_1100_0100*CEC_0100_0100*CXM_0100_0100*AM_0100_0000
[CXM, CXM, CXM, AM], 1
.6171861963*CXM_1100_0100*CXM_0100_0100^2*AM_0100_0000
[CXM, CXM, CRO, AM], 1
.6171861963*CXM_1100_0100*CXM_0100_0100*CRO_0100_0100*AM_0100_0000
[CXM, CXM, AMC, AM], 1
.6171861963*CXM_1100_0100*CXM_0100_0100*AMC_0100_0100*AM_0100_0000
[CXM, CXM, CTT, AM], 1
.6171861963*CXM_1100_0100*CXM_0100_0100*CTT_0100_0100*AM_0100_0000
[CXM, CRO, AM, FEP], 1
.6171861963*CXM_1100_0100*CRO_0100_0100*AM_0100_0000*FEP_0000_0000
[CXM, CRO, CEC, AM], 1
.6171861963*CXM_1100_0100*CEC_0100_0100*CRO_0100_0100*AM_0100_0000
[CXM, CRO, CXM, AM], 1
.6171861963*CXM_1100_0100*CXM_0100_0100*CRO_0100_0100*AM_0100_0000
[CXM, CRO, CRO, AM], 1
.6171861963*CXM_1100_0100*CRO_0100_0100^2*AM_0100_0000
[CXM, CRO, AMC, AM], 1
.6171861963*CXM_1100_0100*CRO_0100_0100*AMC_0100_0100*AM_0100_0000
[CXM, CRO, CTT, AM], 1
.6171861963*CXM_1100_0100*CRO_0100_0100*CTT_0100_0100*AM_0100_0000
[CXM, AMC, AM, FEP], 1
.6171861963*CXM_1100_0100*AMC_0100_0100*AM_0100_0000*FEP_0000_0000
[CXM, AMC, CEC, AM], 1
.6171861963*CXM_1100_0100*CEC_0100_0100*AMC_0100_0100*AM_0100_0000
[CXM, AMC, CXM, AM], 1
.6171861963*CXM_1100_0100*CXM_0100_0100*AMC_0100_0100*AM_0100_0000
[CXM, AMC, CRO, AM], 1
.6171861963*CXM_1100_0100*CRO_0100_0100*AMC_0100_0100*AM_0100_0000
[CXM, AMC, AMC, AM], 1
.6171861963*CXM_1100_0100*AMC_0100_0100^2*AM_0100_0000
[CXM, AMC, CTT, AM], 1
.6171861963*CXM_1100_0100*AMC_0100_0100*CTT_0100_0100*AM_0100_0000
[CXM, CTT, AM, FEP], 1
.6171861963*CXM_1100_0100*CTT_0100_0100*AM_0100_0000*FEP_0000_0000
[CXM, CTT, CEC, AM], 1
.6171861963*CXM_1100_0100*CEC_0100_0100*CTT_0100_0100*AM_0100_0000
[CXM, CTT, CXM, AM], 1
.6171861963*CXM_1100_0100*CXM_0100_0100*CTT_0100_0100*AM_0100_0000
[CXM, CTT, CRO, AM], 1
.6171861963*CXM_1100_0100*CRO_0100_0100*CTT_0100_0100*AM_0100_0000
[CXM, CTT, AMC, AM], 1
.6171861963*CXM_1100_0100*AMC_0100_0100*CTT_0100_0100*AM_0100_0000
[CXM, CTT, CTT, AM], 1
.6171861963*CXM_1100_0100*CTT_0100_0100^2*AM_0100_0000
[CXM, SAM, CTX, AM], 1
.6171861963*CTX_1100_0100*SAM_0100_1100*CXM_1100_0100*AM_0100_0000
[CXM, SAM, ZOX, AM], 1
.6171861963*ZOX_1100_0100*SAM_0100_1100*CXM_1100_0100*AM_0100_0000
[CXM, SAM, CXM, AM], 1
.6171861963*CXM_1100_0100^2*SAM_0100_1100*AM_0100_0000
[CXM, CPD, TZP, AM], 1
.6171861963*CXM_1100_0100*CPD_0100_0110*TZP_0110_0100*AM_0100_0000


[1, 0, 1, 0], .7146233157 = .7146233157, 27
[CTX, CTX, ZOX, TZP], 1
.7146233157*CTX_1010_1010^2*ZOX_1010_0010*TZP_0010_0000
[CTX, ZOX, AM, TZP], 1
.7146233157*CTX_1010_1010*ZOX_1010_0010*AM_0010_0010*TZP_0010_0000
[CTX, ZOX, TZP, FEP], 1
.7146233157*CTX_1010_1010*ZOX_1010_0010*TZP_0010_0000*FEP_0000_0000
[CTX, CRO, ZOX, TZP], 1
.7146233157*CTX_1010_1010*CRO_1010_1010*ZOX_1010_0010*TZP_0010_0000
[CTX, CPD, ZOX, TZP], 1
.7146233157*CTX_1010_1010*CPD_1010_1010*ZOX_1010_0010*TZP_0010_0000
[CTX, FEP, ZOX, TZP], 1
.7146233157*CTX_1010_1010*FEP_1010_1010*ZOX_1010_0010*TZP_0010_0000
[ZOX, AM, AM, TZP], 1
.7146233157*ZOX_1010_0010*AM_0010_0010^2*TZP_0010_0000
[ZOX, AM, TZP, FEP], 1
.7146233157*ZOX_1010_0010*AM_0010_0010*TZP_0010_0000*FEP_0000_0000
[ZOX, TZP, FEP, FEP], 1
.7146233157*ZOX_1010_0010*TZP_0010_0000*FEP_0000_0000^2
[CRO, CTX, ZOX, TZP], 1
.7146233157*CTX_1010_1010*CRO_1010_1010*ZOX_1010_0010*TZP_0010_0000
[CRO, ZOX, AM, TZP], 1
.7146233157*CRO_1010_1010*ZOX_1010_0010*AM_0010_0010*TZP_0010_0000
[CRO, ZOX, TZP, FEP], 1
.7146233157*CRO_1010_1010*ZOX_1010_0010*TZP_0010_0000*FEP_0000_0000
[CRO, CRO, ZOX, TZP], 1
.7146233157*CRO_1010_1010^2*ZOX_1010_0010*TZP_0010_0000
[CRO, CPD, ZOX, TZP], 1
.7146233157*CRO_1010_1010*CPD_1010_1010*ZOX_1010_0010*TZP_0010_0000
[CRO, FEP, ZOX, TZP], 1
.7146233157*CRO_1010_1010*FEP_1010_1010*ZOX_1010_0010*TZP_0010_0000
[CPD, CTX, ZOX, TZP], 1
.7146233157*CTX_1010_1010*CPD_1010_1010*ZOX_1010_0010*TZP_0010_0000
[CPD, ZOX, AM, TZP], 1
.7146233157*CPD_1010_1010*ZOX_1010_0010*AM_0010_0010*TZP_0010_0000
[CPD, ZOX, TZP, FEP], 1
.7146233157*CPD_1010_1010*ZOX_1010_0010*TZP_0010_0000*FEP_0000_0000
[CPD, CRO, ZOX, TZP], 1
.7146233157*CRO_1010_1010*CPD_1010_1010*ZOX_1010_0010*TZP_0010_0000
[CPD, CPD, ZOX, TZP], 1
.7146233157*CPD_1010_1010^2*ZOX_1010_0010*TZP_0010_0000
[CPD, FEP, ZOX, TZP], 1
.7146233157*CPD_1010_1010*FEP_1010_1010*ZOX_1010_0010*TZP_0010_0000
[FEP, CTX, ZOX, TZP], 1
.7146233157*CTX_1010_1010*FEP_1010_1010*ZOX_1010_0010*TZP_0010_0000
[FEP, ZOX, AM, TZP], 1
.7146233157*FEP_1010_1010*ZOX_1010_0010*AM_0010_0010*TZP_0010_0000
[FEP, ZOX, TZP, FEP], 1
.7146233157*FEP_1010_1010*ZOX_1010_0010*TZP_0010_0000*FEP_0000_0000
[FEP, CRO, ZOX, TZP], 1
.7146233157*CRO_1010_1010*FEP_1010_1010*ZOX_1010_0010*TZP_0010_0000
[FEP, CPD, ZOX, TZP], 1
.7146233157*CPD_1010_1010*FEP_1010_1010*ZOX_1010_0010*TZP_0010_0000
[FEP, FEP, ZOX, TZP], 1
.7146233157*FEP_1010_1010^2*ZOX_1010_0010*TZP_0010_0000


[1, 0, 0, 1], .7263697421 = .7263697421, 1
[CTX, TZP, CTT, CPR], 4
.4153858935*CPR_1000_0000*CTX_1001_1000*TZP_1000_1000*CTT_1000_1000
.3013148234*CPR_1000_0000*CTX_1001_1011*TZP_1011_1001*CTT_1001_1000
.9380387536e-2*CPR_1000_0000*CTX_1001_1011*TZP_1011_1010*CTT_1010_1000
.2886377253e-3*CTX_1001_1011*TZP_1011_0011*CTT_0011_0001*CPR_0001_0000


[0, 1, 1, 0], .6171861963 = .6171861963, 78
[AMP, AMP, TZP, AM], 1
.6171861963*AMP_0110_0110^2*TZP_0110_0100*AM_0100_0000
[AMP, CTX, TZP, AM], 1
.6171861963*AMP_0110_0110*CTX_0110_0110*TZP_0110_0100*AM_0100_0000
[AMP, CAZ, TZP, AM], 1
.6171861963*AMP_0110_0110*CAZ_0110_0110*TZP_0110_0100*AM_0100_0000
[AMP, CPR, TZP, AM], 1
.6171861963*AMP_0110_0110*CPR_0110_0110*TZP_0110_0100*AM_0100_0000
[AMP, TZP, AM, FEP], 1
.6171861963*AMP_0110_0110*TZP_0110_0100*AM_0100_0000*FEP_0000_0000
[AMP, TZP, CEC, AM], 1
.6171861963*AMP_0110_0110*TZP_0110_0100*CEC_0100_0100*AM_0100_0000
[AMP, TZP, CXM, AM], 1
.6171861963*AMP_0110_0110*TZP_0110_0100*CXM_0100_0100*AM_0100_0000
[AMP, TZP, CRO, AM], 1
.6171861963*AMP_0110_0110*TZP_0110_0100*CRO_0100_0100*AM_0100_0000
[AMP, TZP, AMC, AM], 1
.6171861963*AMP_0110_0110*TZP_0110_0100*AMC_0100_0100*AM_0100_0000
[AMP, TZP, CTT, AM], 1
.6171861963*AMP_0110_0110*TZP_0110_0100*CTT_0100_0100*AM_0100_0000
[CTX, AMP, TZP, AM], 1
.6171861963*AMP_0110_0110*CTX_0110_0110*TZP_0110_0100*AM_0100_0000
[CTX, CTX, TZP, AM], 1
.6171861963*CTX_0110_0110^2*TZP_0110_0100*AM_0100_0000
[CTX, CAZ, TZP, AM], 1
.6171861963*CTX_0110_0110*CAZ_0110_0110*TZP_0110_0100*AM_0100_0000
[CTX, CPR, TZP, AM], 1
.6171861963*CTX_0110_0110*CPR_0110_0110*TZP_0110_0100*AM_0100_0000
[CTX, TZP, AM, FEP], 1
.6171861963*CTX_0110_0110*TZP_0110_0100*AM_0100_0000*FEP_0000_0000
[CTX, TZP, CEC, AM], 1
.6171861963*CTX_0110_0110*TZP_0110_0100*CEC_0100_0100*AM_0100_0000
[CTX, TZP, CXM, AM], 1
.6171861963*CTX_0110_0110*TZP_0110_0100*CXM_0100_0100*AM_0100_0000
[CTX, TZP, CRO, AM], 1
.6171861963*CTX_0110_0110*TZP_0110_0100*CRO_0100_0100*AM_0100_0000
[CTX, TZP, AMC, AM], 1
.6171861963*CTX_0110_0110*TZP_0110_0100*AMC_0100_0100*AM_0100_0000
[CTX, TZP, CTT, AM], 1
.6171861963*CTX_0110_0110*TZP_0110_0100*CTT_0100_0100*AM_0100_0000
[CAZ, AMP, TZP, AM], 1
.6171861963*AMP_0110_0110*CAZ_0110_0110*TZP_0110_0100*AM_0100_0000
[CAZ, CTX, TZP, AM], 1
.6171861963*CTX_0110_0110*CAZ_0110_0110*TZP_0110_0100*AM_0100_0000
[CAZ, CAZ, TZP, AM], 1
.6171861963*CAZ_0110_0110^2*TZP_0110_0100*AM_0100_0000
[CAZ, CPR, TZP, AM], 1
.6171861963*CAZ_0110_0110*CPR_0110_0110*TZP_0110_0100*AM_0100_0000
[CAZ, TZP, AM, FEP], 1
.6171861963*CAZ_0110_0110*TZP_0110_0100*AM_0100_0000*FEP_0000_0000
[CAZ, TZP, CEC, AM], 1
.6171861963*CAZ_0110_0110*TZP_0110_0100*CEC_0100_0100*AM_0100_0000
[CAZ, TZP, CXM, AM], 1
.6171861963*CAZ_0110_0110*TZP_0110_0100*CXM_0100_0100*AM_0100_0000
[CAZ, TZP, CRO, AM], 1
.6171861963*CAZ_0110_0110*TZP_0110_0100*CRO_0100_0100*AM_0100_0000
[CAZ, TZP, AMC, AM], 1
.6171861963*CAZ_0110_0110*TZP_0110_0100*AMC_0100_0100*AM_0100_0000
[CAZ, TZP, CTT, AM], 1
.6171861963*CAZ_0110_0110*TZP_0110_0100*CTT_0100_0100*AM_0100_0000
[CPR, AMP, TZP, AM], 1
.6171861963*AMP_0110_0110*CPR_0110_0110*TZP_0110_0100*AM_0100_0000
[CPR, CTX, TZP, AM], 1
.6171861963*CTX_0110_0110*CPR_0110_0110*TZP_0110_0100*AM_0100_0000
[CPR, CAZ, TZP, AM], 1
.6171861963*CAZ_0110_0110*CPR_0110_0110*TZP_0110_0100*AM_0100_0000
[CPR, CPR, TZP, AM], 1
.6171861963*CPR_0110_0110^2*TZP_0110_0100*AM_0100_0000
[CPR, TZP, AM, FEP], 1
.6171861963*CPR_0110_0110*TZP_0110_0100*AM_0100_0000*FEP_0000_0000
[CPR, TZP, CEC, AM], 1
.6171861963*CPR_0110_0110*TZP_0110_0100*CEC_0100_0100*AM_0100_0000
[CPR, TZP, CXM, AM], 1
.6171861963*CPR_0110_0110*TZP_0110_0100*CXM_0100_0100*AM_0100_0000
[CPR, TZP, CRO, AM], 1
.6171861963*CPR_0110_0110*TZP_0110_0100*CRO_0100_0100*AM_0100_0000
[CPR, TZP, AMC, AM], 1
.6171861963*CPR_0110_0110*TZP_0110_0100*AMC_0100_0100*AM_0100_0000
[CPR, TZP, CTT, AM], 1
.6171861963*CPR_0110_0110*TZP_0110_0100*CTT_0100_0100*AM_0100_0000
[TZP, AM, FEP, FEP], 1
.6171861963*TZP_0110_0100*AM_0100_0000*FEP_0000_0000^2
[TZP, CEC, AM, FEP], 1
.6171861963*TZP_0110_0100*CEC_0100_0100*AM_0100_0000*FEP_0000_0000
[TZP, CEC, CEC, AM], 1
.6171861963*TZP_0110_0100*CEC_0100_0100^2*AM_0100_0000
[TZP, CEC, CXM, AM], 1
.6171861963*TZP_0110_0100*CEC_0100_0100*CXM_0100_0100*AM_0100_0000
[TZP, CEC, CRO, AM], 1
.6171861963*TZP_0110_0100*CEC_0100_0100*CRO_0100_0100*AM_0100_0000
[TZP, CEC, AMC, AM], 1
.6171861963*TZP_0110_0100*CEC_0100_0100*AMC_0100_0100*AM_0100_0000
[TZP, CEC, CTT, AM], 1
.6171861963*TZP_0110_0100*CEC_0100_0100*CTT_0100_0100*AM_0100_0000
[TZP, CTX, TZP, AM], 1
.6171861963*CTX_0100_0110*TZP_0110_0100^2*AM_0100_0000
[TZP, CXM, AM, FEP], 1
.6171861963*TZP_0110_0100*CXM_0100_0100*AM_0100_0000*FEP_0000_0000
[TZP, CXM, CEC, AM], 1
.6171861963*TZP_0110_0100*CEC_0100_0100*CXM_0100_0100*AM_0100_0000
[TZP, CXM, CXM, AM], 1
.6171861963*TZP_0110_0100*CXM_0100_0100^2*AM_0100_0000
[TZP, CXM, CRO, AM], 1
.6171861963*TZP_0110_0100*CXM_0100_0100*CRO_0100_0100*AM_0100_0000
[TZP, CXM, AMC, AM], 1
.6171861963*TZP_0110_0100*CXM_0100_0100*AMC_0100_0100*AM_0100_0000
[TZP, CXM, CTT, AM], 1
.6171861963*TZP_0110_0100*CXM_0100_0100*CTT_0100_0100*AM_0100_0000
[TZP, CRO, AM, FEP], 1
.6171861963*TZP_0110_0100*CRO_0100_0100*AM_0100_0000*FEP_0000_0000
[TZP, CRO, CEC, AM], 1
.6171861963*TZP_0110_0100*CEC_0100_0100*CRO_0100_0100*AM_0100_0000
[TZP, CRO, CXM, AM], 1
.6171861963*TZP_0110_0100*CXM_0100_0100*CRO_0100_0100*AM_0100_0000
[TZP, CRO, CRO, AM], 1
.6171861963*TZP_0110_0100*CRO_0100_0100^2*AM_0100_0000
[TZP, CRO, AMC, AM], 1
.6171861963*TZP_0110_0100*CRO_0100_0100*AMC_0100_0100*AM_0100_0000
[TZP, CRO, CTT, AM], 1
.6171861963*TZP_0110_0100*CRO_0100_0100*CTT_0100_0100*AM_0100_0000
[TZP, AMC, AM, FEP], 1
.6171861963*TZP_0110_0100*AMC_0100_0100*AM_0100_0000*FEP_0000_0000
[TZP, AMC, CEC, AM], 1
.6171861963*TZP_0110_0100*CEC_0100_0100*AMC_0100_0100*AM_0100_0000
[TZP, AMC, CXM, AM], 1
.6171861963*TZP_0110_0100*CXM_0100_0100*AMC_0100_0100*AM_0100_0000
[TZP, AMC, CRO, AM], 1
.6171861963*TZP_0110_0100*CRO_0100_0100*AMC_0100_0100*AM_0100_0000
[TZP, AMC, AMC, AM], 1
.6171861963*TZP_0110_0100*AMC_0100_0100^2*AM_0100_0000
[TZP, AMC, CTT, AM], 1
.6171861963*TZP_0110_0100*AMC_0100_0100*CTT_0100_0100*AM_0100_0000
[TZP, CTT, AM, FEP], 1
.6171861963*TZP_0110_0100*CTT_0100_0100*AM_0100_0000*FEP_0000_0000
[TZP, CTT, CEC, AM], 1
.6171861963*TZP_0110_0100*CEC_0100_0100*CTT_0100_0100*AM_0100_0000
[TZP, CTT, CXM, AM], 1
.6171861963*TZP_0110_0100*CXM_0100_0100*CTT_0100_0100*AM_0100_0000
[TZP, CTT, CRO, AM], 1
.6171861963*TZP_0110_0100*CRO_0100_0100*CTT_0100_0100*AM_0100_0000
[TZP, CTT, AMC, AM], 1
.6171861963*TZP_0110_0100*AMC_0100_0100*CTT_0100_0100*AM_0100_0000
[TZP, CTT, CTT, AM], 1
.6171861963*TZP_0110_0100*CTT_0100_0100^2*AM_0100_0000
[TZP, SAM, CTX, AM], 1
.6171861963*TZP_0110_0100*SAM_0100_1100*CTX_1100_0100*AM_0100_0000
[TZP, SAM, ZOX, AM], 1
.6171861963*TZP_0110_0100*SAM_0100_1100*ZOX_1100_0100*AM_0100_0000
[TZP, SAM, CXM, AM], 1
.6171861963*TZP_0110_0100*SAM_0100_1100*CXM_1100_0100*AM_0100_0000
[TZP, CPD, TZP, AM], 1
.6171861963*TZP_0110_0100^2*CPD_0100_0110*AM_0100_0000
[FEP, CAZ, TZP, AM], 1
.6171861963*FEP_0110_1110*CAZ_1110_0110*TZP_0110_0100*AM_0100_0000
[FEP, CPR, TZP, AM], 1
.6171861963*FEP_0110_1110*CPR_1110_0110*TZP_0110_0100*AM_0100_0000


[0, 1, 0, 1], .6117686703 = .6117686703, 1
[CEC, AMC, CRO, AM], 2
.1268366589*AM_0100_0000*CEC_0101_0001*AMC_0001_0101*CRO_0101_0100
.4849320114*AM_0100_0000*CEC_0101_0100*AMC_0100_0100*CRO_0100_0100


[0, 0, 1, 1], .5856736097 = .5856736097, 2
[ZOX, TZP, CRO, AM], 2
.3359075550*AM_0100_0000*ZOX_0011_0111*TZP_0111_0101*CRO_0101_0100
.2497660547*AM_0100_0000*ZOX_0011_0111*TZP_0111_0110*CRO_0110_0100
[CPD, TZP, CRO, AM], 2
.3359075550*AM_0100_0000*CPD_0011_0111*TZP_0111_0101*CRO_0101_0100
.2497660547*AM_0100_0000*CPD_0011_0111*TZP_0111_0110*CRO_0110_0100


[1, 1, 1, 0], .6171861963 = .6171861963, 24
[CEC, CAZ, TZP, AM], 1
.6171861963*CEC_1110_1110*CAZ_1110_0110*TZP_0110_0100*AM_0100_0000
[CEC, CPR, TZP, AM], 1
.6171861963*CEC_1110_1110*CPR_1110_0110*TZP_0110_0100*AM_0100_0000
[CAZ, AMP, TZP, AM], 1
.6171861963*CAZ_1110_0110*AMP_0110_0110*TZP_0110_0100*AM_0100_0000
[CAZ, CTX, TZP, AM], 1
.6171861963*CAZ_1110_0110*CTX_0110_0110*TZP_0110_0100*AM_0100_0000
[CAZ, CAZ, TZP, AM], 1
.6171861963*CAZ_1110_0110*CAZ_0110_0110*TZP_0110_0100*AM_0100_0000
[CAZ, CPR, TZP, AM], 1
.6171861963*CAZ_1110_0110*CPR_0110_0110*TZP_0110_0100*AM_0100_0000
[CAZ, TZP, AM, FEP], 1
.6171861963*CAZ_1110_0110*TZP_0110_0100*AM_0100_0000*FEP_0000_0000
[CAZ, TZP, CEC, AM], 1
.6171861963*CAZ_1110_0110*TZP_0110_0100*CEC_0100_0100*AM_0100_0000
[CAZ, TZP, CXM, AM], 1
.6171861963*CAZ_1110_0110*TZP_0110_0100*CXM_0100_0100*AM_0100_0000
[CAZ, TZP, CRO, AM], 1
.6171861963*CAZ_1110_0110*TZP_0110_0100*CRO_0100_0100*AM_0100_0000
[CAZ, TZP, AMC, AM], 1
.6171861963*CAZ_1110_0110*TZP_0110_0100*AMC_0100_0100*AM_0100_0000
[CAZ, TZP, CTT, AM], 1
.6171861963*CAZ_1110_0110*TZP_0110_0100*CTT_0100_0100*AM_0100_0000
[CTT, CAZ, TZP, AM], 1
.6171861963*CTT_1110_1110*CAZ_1110_0110*TZP_0110_0100*AM_0100_0000
[CTT, CPR, TZP, AM], 1
.6171861963*CTT_1110_1110*CPR_1110_0110*TZP_0110_0100*AM_0100_0000
[CPR, AMP, TZP, AM], 1
.6171861963*CPR_1110_0110*AMP_0110_0110*TZP_0110_0100*AM_0100_0000
[CPR, CTX, TZP, AM], 1
.6171861963*CPR_1110_0110*CTX_0110_0110*TZP_0110_0100*AM_0100_0000
[CPR, CAZ, TZP, AM], 1
.6171861963*CPR_1110_0110*CAZ_0110_0110*TZP_0110_0100*AM_0100_0000
[CPR, CPR, TZP, AM], 1
.6171861963*CPR_1110_0110*CPR_0110_0110*TZP_0110_0100*AM_0100_0000
[CPR, TZP, AM, FEP], 1
.6171861963*CPR_1110_0110*TZP_0110_0100*AM_0100_0000*FEP_0000_0000
[CPR, TZP, CEC, AM], 1
.6171861963*CPR_1110_0110*TZP_0110_0100*CEC_0100_0100*AM_0100_0000
[CPR, TZP, CXM, AM], 1
.6171861963*CPR_1110_0110*TZP_0110_0100*CXM_0100_0100*AM_0100_0000
[CPR, TZP, CRO, AM], 1
.6171861963*CPR_1110_0110*TZP_0110_0100*CRO_0100_0100*AM_0100_0000
[CPR, TZP, AMC, AM], 1
.6171861963*CPR_1110_0110*TZP_0110_0100*AMC_0100_0100*AM_0100_0000
[CPR, TZP, CTT, AM], 1
.6171861963*CPR_1110_0110*TZP_0110_0100*CTT_0100_0100*AM_0100_0000


[1, 1, 0, 1], .5919044082 = .5919044082, 24
[AM, CAZ, CRO, AM], 1
.5919044082*AM_1101_1101*CAZ_1101_0101*CRO_0101_0100*AM_0100_0000
[AM, TZP, CRO, AM], 1
.5919044082*AM_1101_1101*TZP_1101_0101*CRO_0101_0100*AM_0100_0000
[AMC, CAZ, CRO, AM], 1
.5919044082*AMC_1101_1101*CAZ_1101_0101*CRO_0101_0100*AM_0100_0000
[AMC, TZP, CRO, AM], 1
.5919044082*AMC_1101_1101*TZP_1101_0101*CRO_0101_0100*AM_0100_0000
[CAZ, CRO, AM, FEP], 1
.5919044082*CAZ_1101_0101*CRO_0101_0100*AM_0100_0000*FEP_0000_0000
[CAZ, CRO, CEC, AM], 1
.5919044082*CAZ_1101_0101*CRO_0101_0100*CEC_0100_0100*AM_0100_0000
[CAZ, CRO, CXM, AM], 1
.5919044082*CAZ_1101_0101*CRO_0101_0100*CXM_0100_0100*AM_0100_0000
[CAZ, CRO, CRO, AM], 1
.5919044082*CAZ_1101_0101*CRO_0101_0100*CRO_0100_0100*AM_0100_0000
[CAZ, CRO, AMC, AM], 1
.5919044082*CAZ_1101_0101*CRO_0101_0100*AMC_0100_0100*AM_0100_0000
[CAZ, CRO, CTT, AM], 1
.5919044082*CAZ_1101_0101*CRO_0101_0100*CTT_0100_0100*AM_0100_0000
[CAZ, CAZ, CRO, AM], 1
.5919044082*CAZ_1101_0101*CAZ_0101_0101*CRO_0101_0100*AM_0100_0000
[CAZ, CPR, CRO, AM], 1
.5919044082*CAZ_1101_0101*CPR_0101_0101*CRO_0101_0100*AM_0100_0000
[CAZ, TZP, CRO, AM], 1
.5919044082*CAZ_1101_0101*TZP_0101_0101*CRO_0101_0100*AM_0100_0000
[CTT, CAZ, CRO, AM], 1
.5919044082*CTT_1101_1101*CAZ_1101_0101*CRO_0101_0100*AM_0100_0000
[CTT, TZP, CRO, AM], 1
.5919044082*CTT_1101_1101*TZP_1101_0101*CRO_0101_0100*AM_0100_0000
[TZP, CRO, AM, FEP], 1
.5919044082*TZP_1101_0101*CRO_0101_0100*AM_0100_0000*FEP_0000_0000
[TZP, CRO, CEC, AM], 1
.5919044082*TZP_1101_0101*CRO_0101_0100*CEC_0100_0100*AM_0100_0000
[TZP, CRO, CXM, AM], 1
.5919044082*TZP_1101_0101*CRO_0101_0100*CXM_0100_0100*AM_0100_0000
[TZP, CRO, CRO, AM], 1
.5919044082*TZP_1101_0101*CRO_0101_0100*CRO_0100_0100*AM_0100_0000
[TZP, CRO, AMC, AM], 1
.5919044082*TZP_1101_0101*CRO_0101_0100*AMC_0100_0100*AM_0100_0000
[TZP, CRO, CTT, AM], 1
.5919044082*TZP_1101_0101*CRO_0101_0100*CTT_0100_0100*AM_0100_0000
[TZP, CAZ, CRO, AM], 1
.5919044082*TZP_1101_0101*CAZ_0101_0101*CRO_0101_0100*AM_0100_0000
[TZP, CPR, CRO, AM], 1
.5919044082*TZP_1101_0101*CPR_0101_0101*CRO_0101_0100*AM_0100_0000
[TZP, TZP, CRO, AM], 1
.5919044082*TZP_1101_0101*TZP_0101_0101*CRO_0101_0100*AM_0100_0000


[1, 0, 1, 1], .5319472198 = .5319472198, 1
[TZP, CTT, CPR, FEP], 3
.5154080615*FEP_0000_0000*CPR_1000_0000*TZP_1011_1001*CTT_1001_1000
.1604543481e-1*FEP_0000_0000*CPR_1000_0000*TZP_1011_1010*CTT_1010_1000
.4937235044e-3*FEP_0000_0000*TZP_1011_0011*CTT_0011_0001*CPR_0001_0000


[0, 1, 1, 1], .5997048808 = .5997048808, 1
[TZP, TZP, CRO, AM], 2
.3359075550*AM_0100_0000*TZP_0111_0101*TZP_0101_0101*CRO_0101_0100
.2637973258*AM_0100_0000*TZP_0111_0110*TZP_0110_0100*CRO_0100_0100


[1, 1, 1, 1], .6171861963 = .6171861963, 4
[CEC, CAZ, TZP, AM], 1
.6171861963*CEC_1111_1110*CAZ_1110_0110*TZP_0110_0100*AM_0100_0000
[CEC, CPR, TZP, AM], 1
.6171861963*CEC_1111_1110*CPR_1110_0110*TZP_0110_0100*AM_0100_0000
[CPR, CAZ, TZP, AM], 1
.6171861963*CPR_1111_1110*CAZ_1110_0110*TZP_0110_0100*AM_0100_0000
[CPR, CPR, TZP, AM], 1
.6171861963*CPR_1111_1110*CPR_1110_0110*TZP_0110_0100*AM_0100_0000


`Transitions used in optimal pathways:`
AMC_0001_0101, 10
AMC_0100_0100, 61
AMC_1101_1101, 2
AMP_0110_0110, 14
AM_0010_0010, 9
AM_0100_0000, 309
AM_1101_1101, 2
CAZ_0101_0101, 4
CAZ_0110_0110, 14
CAZ_1101_0101, 12
CAZ_1110_0110, 15
CEC_0100_0100, 60
CEC_0101_0001, 1
CEC_0101_0100, 1
CEC_1110_1110, 2
CEC_1111_1110, 2
CPD_0011_0111, 2
CPD_0100_0110, 14
CPD_1010_1010, 6
CPR_0001_0000, 2
CPR_0101_0101, 4
CPR_0110_0110, 14
CPR_1000_0000, 15
CPR_1110_0110, 15
CPR_1111_1110, 2
CRO_0100_0100, 62
CRO_0101_0100, 46
CRO_0110_0100, 2
CRO_1010_1010, 6
CTT_0011_0001, 2
CTT_0100_0100, 60
CTT_1000_1000, 7
CTT_1001_1000, 2
CTT_1010_1000, 2
CTT_1101_1101, 2
CTT_1110_1110, 2
CTX_0100_0110, 14
CTX_0110_0110, 14
CTX_1001_1000, 1
CTX_1001_1011, 3
CTX_1010_1010, 6
CTX_1100_0100, 33
CXM_0100_0100, 60
CXM_1100_0100, 33
FEP_0000_0000, 78
FEP_0110_1110, 2
FEP_1010_1010, 6
SAM_0100_1100, 27
TZP_0001_0101, 9
TZP_0010_0000, 25
TZP_0101_0101, 5
TZP_0110_0100, 117
TZP_0111_0101, 3
TZP_0111_0110, 3
TZP_1000_1000, 7
TZP_1011_0011, 2
TZP_1011_1001, 2
TZP_1011_1010, 2
TZP_1101_0101, 12
ZOX_0011_0111, 2
ZOX_1010_0010, 21
ZOX_1100_0100, 33
                                    1562.148


[1, 0, 0, 0], 1.000000000 = 1.000000000, 31
[CTT, CTT, CTT, CTT, CPR], 1
1.000000000*CTT_1000_1000^4*CPR_1000_0000
[CTT, CTT, CTT, CPR, FEP], 1
1.000000000*CTT_1000_1000^3*CPR_1000_0000*FEP_0000_0000
[CTT, CTT, CTT, TZP, CPR], 1
1.000000000*CTT_1000_1000^3*TZP_1000_1000*CPR_1000_0000
[CTT, CTT, CPR, FEP, FEP], 1
1.000000000*CTT_1000_1000^2*CPR_1000_0000*FEP_0000_0000^2
[CTT, CTT, TZP, CTT, CPR], 1
1.000000000*CTT_1000_1000^3*TZP_1000_1000*CPR_1000_0000
[CTT, CTT, TZP, CPR, FEP], 1
1.000000000*CTT_1000_1000^2*TZP_1000_1000*CPR_1000_0000*FEP_0000_0000
[CTT, CTT, TZP, TZP, CPR], 1
1.000000000*CTT_1000_1000^2*TZP_1000_1000^2*CPR_1000_0000
[CTT, CPR, FEP, FEP, FEP], 1
1.000000000*CTT_1000_1000*CPR_1000_0000*FEP_0000_0000^3
[CTT, TZP, CTT, CTT, CPR], 1
1.000000000*CTT_1000_1000^3*TZP_1000_1000*CPR_1000_0000
[CTT, TZP, CTT, CPR, FEP], 1
1.000000000*CTT_1000_1000^2*TZP_1000_1000*CPR_1000_0000*FEP_0000_0000
[CTT, TZP, CTT, TZP, CPR], 1
1.000000000*CTT_1000_1000^2*TZP_1000_1000^2*CPR_1000_0000
[CTT, TZP, CPR, FEP, FEP], 1
1.000000000*CTT_1000_1000*TZP_1000_1000*CPR_1000_0000*FEP_0000_0000^2
[CTT, TZP, TZP, CTT, CPR], 1
1.000000000*CTT_1000_1000^2*TZP_1000_1000^2*CPR_1000_0000
[CTT, TZP, TZP, CPR, FEP], 1
1.000000000*CTT_1000_1000*TZP_1000_1000^2*CPR_1000_0000*FEP_0000_0000
[CTT, TZP, TZP, TZP, CPR], 1
1.000000000*CTT_1000_1000*TZP_1000_1000^3*CPR_1000_0000
[CPR, FEP, FEP, FEP, FEP], 1
1.000000000*CPR_1000_0000*FEP_0000_0000^4
[TZP, CTT, CTT, CTT, CPR], 1
1.000000000*CTT_1000_1000^3*TZP_1000_1000*CPR_1000_0000
[TZP, CTT, CTT, CPR, FEP], 1
1.000000000*CTT_1000_1000^2*TZP_1000_1000*CPR_1000_0000*FEP_0000_0000
[TZP, CTT, CTT, TZP, CPR], 1
1.000000000*CTT_1000_1000^2*TZP_1000_1000^2*CPR_1000_0000
[TZP, CTT, CPR, FEP, FEP], 1
1.000000000*CTT_1000_1000*TZP_1000_1000*CPR_1000_0000*FEP_0000_0000^2
[TZP, CTT, TZP, CTT, CPR], 1
1.000000000*CTT_1000_1000^2*TZP_1000_1000^2*CPR_1000_0000
[TZP, CTT, TZP, CPR, FEP], 1
1.000000000*CTT_1000_1000*TZP_1000_1000^2*CPR_1000_0000*FEP_0000_0000
[TZP, CTT, TZP, TZP, CPR], 1
1.000000000*CTT_1000_1000*TZP_1000_1000^3*CPR_1000_0000
[TZP, CPR, FEP, FEP, FEP], 1
1.000000000*TZP_1000_1000*CPR_1000_0000*FEP_0000_0000^3
[TZP, TZP, CTT, CTT, CPR], 1
1.000000000*CTT_1000_1000^2*TZP_1000_1000^2*CPR_1000_0000
[TZP, TZP, CTT, CPR, FEP], 1
1.000000000*CTT_1000_1000*TZP_1000_1000^2*CPR_1000_0000*FEP_0000_0000
[TZP, TZP, CTT, TZP, CPR], 1
1.000000000*CTT_1000_1000*TZP_1000_1000^3*CPR_1000_0000
[TZP, TZP, CPR, FEP, FEP], 1
1.000000000*TZP_1000_1000^2*CPR_1000_0000*FEP_0000_0000^2
[TZP, TZP, TZP, CTT, CPR], 1
1.000000000*CTT_1000_1000*TZP_1000_1000^3*CPR_1000_0000
[TZP, TZP, TZP, CPR, FEP], 1
1.000000000*TZP_1000_1000^3*CPR_1000_0000*FEP_0000_0000
[TZP, TZP, TZP, TZP, CPR], 1
1.000000000*TZP_1000_1000^4*CPR_1000_0000


[0, 1, 0, 0], .6171861963 = .6171861963, 1360
[AM, FEP, FEP, FEP, FEP], 1
.6171861963*AM_0100_0000*FEP_0000_0000^4
[CEC, AM, FEP, FEP, FEP], 1
.6171861963*CEC_0100_0100*AM_0100_0000*FEP_0000_0000^3
[CEC, CEC, AM, FEP, FEP], 1
.6171861963*CEC_0100_0100^2*AM_0100_0000*FEP_0000_0000^2
[CEC, CEC, CEC, AM, FEP], 1
.6171861963*CEC_0100_0100^3*AM_0100_0000*FEP_0000_0000
[CEC, CEC, CEC, CEC, AM], 1
.6171861963*CEC_0100_0100^4*AM_0100_0000
[CEC, CEC, CEC, CXM, AM], 1
.6171861963*CEC_0100_0100^3*CXM_0100_0100*AM_0100_0000
[CEC, CEC, CEC, CRO, AM], 1
.6171861963*CEC_0100_0100^3*CRO_0100_0100*AM_0100_0000
[CEC, CEC, CEC, AMC, AM], 1
.6171861963*CEC_0100_0100^3*AMC_0100_0100*AM_0100_0000
[CEC, CEC, CEC, CTT, AM], 1
.6171861963*CEC_0100_0100^3*CTT_0100_0100*AM_0100_0000
[CEC, CEC, CTX, TZP, AM], 1
.6171861963*CEC_0100_0100^2*CTX_0100_0110*TZP_0110_0100*AM_0100_0000
[CEC, CEC, CXM, AM, FEP], 1
.6171861963*CEC_0100_0100^2*CXM_0100_0100*AM_0100_0000*FEP_0000_0000
[CEC, CEC, CXM, CEC, AM], 1
.6171861963*CEC_0100_0100^3*CXM_0100_0100*AM_0100_0000
[CEC, CEC, CXM, CXM, AM], 1
.6171861963*CEC_0100_0100^2*CXM_0100_0100^2*AM_0100_0000
[CEC, CEC, CXM, CRO, AM], 1
.6171861963*CEC_0100_0100^2*CXM_0100_0100*CRO_0100_0100*AM_0100_0000
[CEC, CEC, CXM, AMC, AM], 1
.6171861963*CEC_0100_0100^2*CXM_0100_0100*AMC_0100_0100*AM_0100_0000
[CEC, CEC, CXM, CTT, AM], 1
.6171861963*CEC_0100_0100^2*CXM_0100_0100*CTT_0100_0100*AM_0100_0000
[CEC, CEC, CRO, AM, FEP], 1
.6171861963*CEC_0100_0100^2*CRO_0100_0100*AM_0100_0000*FEP_0000_0000
[CEC, CEC, CRO, CEC, AM], 1
.6171861963*CEC_0100_0100^3*CRO_0100_0100*AM_0100_0000
[CEC, CEC, CRO, CXM, AM], 1
.6171861963*CEC_0100_0100^2*CXM_0100_0100*CRO_0100_0100*AM_0100_0000
[CEC, CEC, CRO, CRO, AM], 1
.6171861963*CEC_0100_0100^2*CRO_0100_0100^2*AM_0100_0000
[CEC, CEC, CRO, AMC, AM], 1
.6171861963*CEC_0100_0100^2*CRO_0100_0100*AMC_0100_0100*AM_0100_0000
[CEC, CEC, CRO, CTT, AM], 1
.6171861963*CEC_0100_0100^2*CRO_0100_0100*CTT_0100_0100*AM_0100_0000
[CEC, CEC, AMC, AM, FEP], 1
.6171861963*CEC_0100_0100^2*AMC_0100_0100*AM_0100_0000*FEP_0000_0000
[CEC, CEC, AMC, CEC, AM], 1
.6171861963*CEC_0100_0100^3*AMC_0100_0100*AM_0100_0000
[CEC, CEC, AMC, CXM, AM], 1
.6171861963*CEC_0100_0100^2*CXM_0100_0100*AMC_0100_0100*AM_0100_0000
[CEC, CEC, AMC, CRO, AM], 1
.6171861963*CEC_0100_0100^2*CRO_0100_0100*AMC_0100_0100*AM_0100_0000
[CEC, CEC, AMC, AMC, AM], 1
.6171861963*CEC_0100_0100^2*AMC_0100_0100^2*AM_0100_0000
[CEC, CEC, AMC, CTT, AM], 1
.6171861963*CEC_0100_0100^2*AMC_0100_0100*CTT_0100_0100*AM_0100_0000
[CEC, CEC, CTT, AM, FEP], 1
.6171861963*CEC_0100_0100^2*CTT_0100_0100*AM_0100_0000*FEP_0000_0000
[CEC, CEC, CTT, CEC, AM], 1
.6171861963*CEC_0100_0100^3*CTT_0100_0100*AM_0100_0000
[CEC, CEC, CTT, CXM, AM], 1
.6171861963*CEC_0100_0100^2*CXM_0100_0100*CTT_0100_0100*AM_0100_0000
[CEC, CEC, CTT, CRO, AM], 1
.6171861963*CEC_0100_0100^2*CRO_0100_0100*CTT_0100_0100*AM_0100_0000
[CEC, CEC, CTT, AMC, AM], 1
.6171861963*CEC_0100_0100^2*AMC_0100_0100*CTT_0100_0100*AM_0100_0000
[CEC, CEC, CTT, CTT, AM], 1
.6171861963*CEC_0100_0100^2*CTT_0100_0100^2*AM_0100_0000
[CEC, CEC, SAM, CTX, AM], 1
.6171861963*CEC_0100_0100^2*SAM_0100_1100*CTX_1100_0100*AM_0100_0000
[CEC, CEC, SAM, ZOX, AM], 1
.6171861963*CEC_0100_0100^2*SAM_0100_1100*ZOX_1100_0100*AM_0100_0000
[CEC, CEC, SAM, CXM, AM], 1
.6171861963*CEC_0100_0100^2*SAM_0100_1100*CXM_1100_0100*AM_0100_0000
[CEC, CEC, CPD, TZP, AM], 1
.6171861963*CEC_0100_0100^2*CPD_0100_0110*TZP_0110_0100*AM_0100_0000
[CEC, CTX, AMP, TZP, AM], 1
.6171861963*CEC_0100_0100*CTX_0100_0110*AMP_0110_0110*TZP_0110_0100*
AM_0100_0000
[CEC, CTX, CTX, TZP, AM], 1
.6171861963*CEC_0100_0100*CTX_0100_0110*CTX_0110_0110*TZP_0110_0100*
AM_0100_0000
[CEC, CTX, CAZ, TZP, AM], 1
.6171861963*CEC_0100_0100*CTX_0100_0110*CAZ_0110_0110*TZP_0110_0100*
AM_0100_0000
[CEC, CTX, CPR, TZP, AM], 1
.6171861963*CEC_0100_0100*CTX_0100_0110*CPR_0110_0110*TZP_0110_0100*
AM_0100_0000
[CEC, CTX, TZP, AM, FEP], 1
.6171861963*CEC_0100_0100*CTX_0100_0110*TZP_0110_0100*AM_0100_0000*
FEP_0000_0000
[CEC, CTX, TZP, CEC, AM], 1
.6171861963*CEC_0100_0100^2*CTX_0100_0110*TZP_0110_0100*AM_0100_0000
[CEC, CTX, TZP, CXM, AM], 1
.6171861963*CEC_0100_0100*CTX_0100_0110*TZP_0110_0100*CXM_0100_0100*
AM_0100_0000
[CEC, CTX, TZP, CRO, AM], 1
.6171861963*CEC_0100_0100*CTX_0100_0110*TZP_0110_0100*CRO_0100_0100*
AM_0100_0000
[CEC, CTX, TZP, AMC, AM], 1
.6171861963*CEC_0100_0100*CTX_0100_0110*TZP_0110_0100*AMC_0100_0100*
AM_0100_0000
[CEC, CTX, TZP, CTT, AM], 1
.6171861963*CEC_0100_0100*CTX_0100_0110*TZP_0110_0100*CTT_0100_0100*
AM_0100_0000
[CEC, CXM, AM, FEP, FEP], 1
.6171861963*CEC_0100_0100*CXM_0100_0100*AM_0100_0000*FEP_0000_0000^2
[CEC, CXM, CEC, AM, FEP], 1
.6171861963*CEC_0100_0100^2*CXM_0100_0100*AM_0100_0000*FEP_0000_0000
[CEC, CXM, CEC, CEC, AM], 1
.6171861963*CEC_0100_0100^3*CXM_0100_0100*AM_0100_0000
[CEC, CXM, CEC, CXM, AM], 1
.6171861963*CEC_0100_0100^2*CXM_0100_0100^2*AM_0100_0000
[CEC, CXM, CEC, CRO, AM], 1
.6171861963*CEC_0100_0100^2*CXM_0100_0100*CRO_0100_0100*AM_0100_0000
[CEC, CXM, CEC, AMC, AM], 1
.6171861963*CEC_0100_0100^2*CXM_0100_0100*AMC_0100_0100*AM_0100_0000
[CEC, CXM, CEC, CTT, AM], 1
.6171861963*CEC_0100_0100^2*CXM_0100_0100*CTT_0100_0100*AM_0100_0000
[CEC, CXM, CTX, TZP, AM], 1
.6171861963*CEC_0100_0100*CTX_0100_0110*TZP_0110_0100*CXM_0100_0100*
AM_0100_0000
[CEC, CXM, CXM, AM, FEP], 1
.6171861963*CEC_0100_0100*CXM_0100_0100^2*AM_0100_0000*FEP_0000_0000
[CEC, CXM, CXM, CEC, AM], 1
.6171861963*CEC_0100_0100^2*CXM_0100_0100^2*AM_0100_0000
[CEC, CXM, CXM, CXM, AM], 1
.6171861963*CEC_0100_0100*CXM_0100_0100^3*AM_0100_0000
[CEC, CXM, CXM, CRO, AM], 1
.6171861963*CEC_0100_0100*CXM_0100_0100^2*CRO_0100_0100*AM_0100_0000
[CEC, CXM, CXM, AMC, AM], 1
.6171861963*CEC_0100_0100*CXM_0100_0100^2*AMC_0100_0100*AM_0100_0000
[CEC, CXM, CXM, CTT, AM], 1
.6171861963*CEC_0100_0100*CXM_0100_0100^2*CTT_0100_0100*AM_0100_0000
[CEC, CXM, CRO, AM, FEP], 1
.6171861963*CEC_0100_0100*CXM_0100_0100*CRO_0100_0100*AM_0100_0000*
FEP_0000_0000
[CEC, CXM, CRO, CEC, AM], 1
.6171861963*CEC_0100_0100^2*CXM_0100_0100*CRO_0100_0100*AM_0100_0000
[CEC, CXM, CRO, CXM, AM], 1
.6171861963*CEC_0100_0100*CXM_0100_0100^2*CRO_0100_0100*AM_0100_0000
[CEC, CXM, CRO, CRO, AM], 1
.6171861963*CEC_0100_0100*CXM_0100_0100*CRO_0100_0100^2*AM_0100_0000
[CEC, CXM, CRO, AMC, AM], 1
.6171861963*CEC_0100_0100*CXM_0100_0100*CRO_0100_0100*AMC_0100_0100*
AM_0100_0000
[CEC, CXM, CRO, CTT, AM], 1
.6171861963*CEC_0100_0100*CXM_0100_0100*CRO_0100_0100*CTT_0100_0100*
AM_0100_0000
[CEC, CXM, AMC, AM, FEP], 1
.6171861963*CEC_0100_0100*CXM_0100_0100*AMC_0100_0100*AM_0100_0000*
FEP_0000_0000
[CEC, CXM, AMC, CEC, AM], 1
.6171861963*CEC_0100_0100^2*CXM_0100_0100*AMC_0100_0100*AM_0100_0000
[CEC, CXM, AMC, CXM, AM], 1
.6171861963*CEC_0100_0100*CXM_0100_0100^2*AMC_0100_0100*AM_0100_0000
[CEC, CXM, AMC, CRO, AM], 1
.6171861963*CEC_0100_0100*CXM_0100_0100*CRO_0100_0100*AMC_0100_0100*
AM_0100_0000
[CEC, CXM, AMC, AMC, AM], 1
.6171861963*CEC_0100_0100*CXM_0100_0100*AMC_0100_0100^2*AM_0100_0000
[CEC, CXM, AMC, CTT, AM], 1
.6171861963*CEC_0100_0100*CXM_0100_0100*AMC_0100_0100*CTT_0100_0100*
AM_0100_0000
[CEC, CXM, CTT, AM, FEP], 1
.6171861963*CEC_0100_0100*CXM_0100_0100*CTT_0100_0100*AM_0100_0000*
FEP_0000_0000
[CEC, CXM, CTT, CEC, AM], 1
.6171861963*CEC_0100_0100^2*CXM_0100_0100*CTT_0100_0100*AM_0100_0000
[CEC, CXM, CTT, CXM, AM], 1
.6171861963*CEC_0100_0100*CXM_0100_0100^2*CTT_0100_0100*AM_0100_0000
[CEC, CXM, CTT, CRO, AM], 1
.6171861963*CEC_0100_0100*CXM_0100_0100*CRO_0100_0100*CTT_0100_0100*
AM_0100_0000
[CEC, CXM, CTT, AMC, AM], 1
.6171861963*CEC_0100_0100*CXM_0100_0100*AMC_0100_0100*CTT_0100_0100*
AM_0100_0000
[CEC, CXM, CTT, CTT, AM], 1
.6171861963*CEC_0100_0100*CXM_0100_0100*CTT_0100_0100^2*AM_0100_0000
[CEC, CXM, SAM, CTX, AM], 1
.6171861963*CEC_0100_0100*CXM_0100_0100*SAM_0100_1100*CTX_1100_0100*
AM_0100_0000
[CEC, CXM, SAM, ZOX, AM], 1
.6171861963*CEC_0100_0100*CXM_0100_0100*SAM_0100_1100*ZOX_1100_0100*
AM_0100_0000
[CEC, CXM, SAM, CXM, AM], 1
.6171861963*CEC_0100_0100*CXM_0100_0100*SAM_0100_1100*CXM_1100_0100*
AM_0100_0000
[CEC, CXM, CPD, TZP, AM], 1
.6171861963*CEC_0100_0100*CXM_0100_0100*CPD_0100_0110*TZP_0110_0100*
AM_0100_0000
[CEC, CRO, AM, FEP, FEP], 1
.6171861963*CEC_0100_0100*CRO_0100_0100*AM_0100_0000*FEP_0000_0000^2
[CEC, CRO, CEC, AM, FEP], 1
.6171861963*CEC_0100_0100^2*CRO_0100_0100*AM_0100_0000*FEP_0000_0000
[CEC, CRO, CEC, CEC, AM], 1
.6171861963*CEC_0100_0100^3*CRO_0100_0100*AM_0100_0000
[CEC, CRO, CEC, CXM, AM], 1
.6171861963*CEC_0100_0100^2*CXM_0100_0100*CRO_0100_0100*AM_0100_0000
[CEC, CRO, CEC, CRO, AM], 1
.6171861963*CEC_0100_0100^2*CRO_0100_0100^2*AM_0100_0000
[CEC, CRO, CEC, AMC, AM], 1
.6171861963*CEC_0100_0100^2*CRO_0100_0100*AMC_0100_0100*AM_0100_0000
[CEC, CRO, CEC, CTT, AM], 1
.6171861963*CEC_0100_0100^2*CRO_0100_0100*CTT_0100_0100*AM_0100_0000
[CEC, CRO, CTX, TZP, AM], 1
.6171861963*CEC_0100_0100*CTX_0100_0110*TZP_0110_0100*CRO_0100_0100*
AM_0100_0000
[CEC, CRO, CXM, AM, FEP], 1
.6171861963*CEC_0100_0100*CXM_0100_0100*CRO_0100_0100*AM_0100_0000*
FEP_0000_0000
[CEC, CRO, CXM, CEC, AM], 1
.6171861963*CEC_0100_0100^2*CXM_0100_0100*CRO_0100_0100*AM_0100_0000
[CEC, CRO, CXM, CXM, AM], 1
.6171861963*CEC_0100_0100*CXM_0100_0100^2*CRO_0100_0100*AM_0100_0000
[CEC, CRO, CXM, CRO, AM], 1
.6171861963*CEC_0100_0100*CXM_0100_0100*CRO_0100_0100^2*AM_0100_0000
[CEC, CRO, CXM, AMC, AM], 1
.6171861963*CEC_0100_0100*CXM_0100_0100*CRO_0100_0100*AMC_0100_0100*
AM_0100_0000
[CEC, CRO, CXM, CTT, AM], 1
.6171861963*CEC_0100_0100*CXM_0100_0100*CRO_0100_0100*CTT_0100_0100*
AM_0100_0000
[CEC, CRO, CRO, AM, FEP], 1
.6171861963*CEC_0100_0100*CRO_0100_0100^2*AM_0100_0000*FEP_0000_0000
[CEC, CRO, CRO, CEC, AM], 1
.6171861963*CEC_0100_0100^2*CRO_0100_0100^2*AM_0100_0000
[CEC, CRO, CRO, CXM, AM], 1
.6171861963*CEC_0100_0100*CXM_0100_0100*CRO_0100_0100^2*AM_0100_0000
[CEC, CRO, CRO, CRO, AM], 1
.6171861963*CEC_0100_0100*CRO_0100_0100^3*AM_0100_0000
[CEC, CRO, CRO, AMC, AM], 1
.6171861963*CEC_0100_0100*CRO_0100_0100^2*AMC_0100_0100*AM_0100_0000
[CEC, CRO, CRO, CTT, AM], 1
.6171861963*CEC_0100_0100*CRO_0100_0100^2*CTT_0100_0100*AM_0100_0000
[CEC, CRO, AMC, AM, FEP], 1
.6171861963*CEC_0100_0100*CRO_0100_0100*AMC_0100_0100*AM_0100_0000*
FEP_0000_0000
[CEC, CRO, AMC, CEC, AM], 1
.6171861963*CEC_0100_0100^2*CRO_0100_0100*AMC_0100_0100*AM_0100_0000
[CEC, CRO, AMC, CXM, AM], 1
.6171861963*CEC_0100_0100*CXM_0100_0100*CRO_0100_0100*AMC_0100_0100*
AM_0100_0000
[CEC, CRO, AMC, CRO, AM], 1
.6171861963*CEC_0100_0100*CRO_0100_0100^2*AMC_0100_0100*AM_0100_0000
[CEC, CRO, AMC, AMC, AM], 1
.6171861963*CEC_0100_0100*CRO_0100_0100*AMC_0100_0100^2*AM_0100_0000
[CEC, CRO, AMC, CTT, AM], 1
.6171861963*CEC_0100_0100*CRO_0100_0100*AMC_0100_0100*CTT_0100_0100*
AM_0100_0000
[CEC, CRO, CTT, AM, FEP], 1
.6171861963*CEC_0100_0100*CRO_0100_0100*CTT_0100_0100*AM_0100_0000*
FEP_0000_0000
[CEC, CRO, CTT, CEC, AM], 1
.6171861963*CEC_0100_0100^2*CRO_0100_0100*CTT_0100_0100*AM_0100_0000
[CEC, CRO, CTT, CXM, AM], 1
.6171861963*CEC_0100_0100*CXM_0100_0100*CRO_0100_0100*CTT_0100_0100*
AM_0100_0000
[CEC, CRO, CTT, CRO, AM], 1
.6171861963*CEC_0100_0100*CRO_0100_0100^2*CTT_0100_0100*AM_0100_0000
[CEC, CRO, CTT, AMC, AM], 1
.6171861963*CEC_0100_0100*CRO_0100_0100*AMC_0100_0100*CTT_0100_0100*
AM_0100_0000
[CEC, CRO, CTT, CTT, AM], 1
.6171861963*CEC_0100_0100*CRO_0100_0100*CTT_0100_0100^2*AM_0100_0000
[CEC, CRO, SAM, CTX, AM], 1
.6171861963*CEC_0100_0100*CRO_0100_0100*SAM_0100_1100*CTX_1100_0100*
AM_0100_0000
[CEC, CRO, SAM, ZOX, AM], 1
.6171861963*CEC_0100_0100*CRO_0100_0100*SAM_0100_1100*ZOX_1100_0100*
AM_0100_0000
[CEC, CRO, SAM, CXM, AM], 1
.6171861963*CEC_0100_0100*CRO_0100_0100*SAM_0100_1100*CXM_1100_0100*
AM_0100_0000
[CEC, CRO, CPD, TZP, AM], 1
.6171861963*CEC_0100_0100*CRO_0100_0100*CPD_0100_0110*TZP_0110_0100*
AM_0100_0000
[CEC, AMC, AM, FEP, FEP], 1
.6171861963*CEC_0100_0100*AMC_0100_0100*AM_0100_0000*FEP_0000_0000^2
[CEC, AMC, CEC, AM, FEP], 1
.6171861963*CEC_0100_0100^2*AMC_0100_0100*AM_0100_0000*FEP_0000_0000
[CEC, AMC, CEC, CEC, AM], 1
.6171861963*CEC_0100_0100^3*AMC_0100_0100*AM_0100_0000
[CEC, AMC, CEC, CXM, AM], 1
.6171861963*CEC_0100_0100^2*CXM_0100_0100*AMC_0100_0100*AM_0100_0000
[CEC, AMC, CEC, CRO, AM], 1
.6171861963*CEC_0100_0100^2*CRO_0100_0100*AMC_0100_0100*AM_0100_0000
[CEC, AMC, CEC, AMC, AM], 1
.6171861963*CEC_0100_0100^2*AMC_0100_0100^2*AM_0100_0000
[CEC, AMC, CEC, CTT, AM], 1
.6171861963*CEC_0100_0100^2*AMC_0100_0100*CTT_0100_0100*AM_0100_0000
[CEC, AMC, CTX, TZP, AM], 1
.6171861963*CEC_0100_0100*CTX_0100_0110*TZP_0110_0100*AMC_0100_0100*
AM_0100_0000
[CEC, AMC, CXM, AM, FEP], 1
.6171861963*CEC_0100_0100*CXM_0100_0100*AMC_0100_0100*AM_0100_0000*
FEP_0000_0000
[CEC, AMC, CXM, CEC, AM], 1
.6171861963*CEC_0100_0100^2*CXM_0100_0100*AMC_0100_0100*AM_0100_0000
[CEC, AMC, CXM, CXM, AM], 1
.6171861963*CEC_0100_0100*CXM_0100_0100^2*AMC_0100_0100*AM_0100_0000
[CEC, AMC, CXM, CRO, AM], 1
.6171861963*CEC_0100_0100*CXM_0100_0100*CRO_0100_0100*AMC_0100_0100*
AM_0100_0000
[CEC, AMC, CXM, AMC, AM], 1
.6171861963*CEC_0100_0100*CXM_0100_0100*AMC_0100_0100^2*AM_0100_0000
[CEC, AMC, CXM, CTT, AM], 1
.6171861963*CEC_0100_0100*CXM_0100_0100*AMC_0100_0100*CTT_0100_0100*
AM_0100_0000
[CEC, AMC, CRO, AM, FEP], 1
.6171861963*CEC_0100_0100*CRO_0100_0100*AMC_0100_0100*AM_0100_0000*
FEP_0000_0000
[CEC, AMC, CRO, CEC, AM], 1
.6171861963*CEC_0100_0100^2*CRO_0100_0100*AMC_0100_0100*AM_0100_0000
[CEC, AMC, CRO, CXM, AM], 1
.6171861963*CEC_0100_0100*CXM_0100_0100*CRO_0100_0100*AMC_0100_0100*
AM_0100_0000
[CEC, AMC, CRO, CRO, AM], 1
.6171861963*CEC_0100_0100*CRO_0100_0100^2*AMC_0100_0100*AM_0100_0000
[CEC, AMC, CRO, AMC, AM], 1
.6171861963*CEC_0100_0100*CRO_0100_0100*AMC_0100_0100^2*AM_0100_0000
[CEC, AMC, CRO, CTT, AM], 1
.6171861963*CEC_0100_0100*CRO_0100_0100*AMC_0100_0100*CTT_0100_0100*
AM_0100_0000
[CEC, AMC, AMC, AM, FEP], 1
.6171861963*CEC_0100_0100*AMC_0100_0100^2*AM_0100_0000*FEP_0000_0000
[CEC, AMC, AMC, CEC, AM], 1
.6171861963*CEC_0100_0100^2*AMC_0100_0100^2*AM_0100_0000
[CEC, AMC, AMC, CXM, AM], 1
.6171861963*CEC_0100_0100*CXM_0100_0100*AMC_0100_0100^2*AM_0100_0000
[CEC, AMC, AMC, CRO, AM], 1
.6171861963*CEC_0100_0100*CRO_0100_0100*AMC_0100_0100^2*AM_0100_0000
[CEC, AMC, AMC, AMC, AM], 1
.6171861963*CEC_0100_0100*AMC_0100_0100^3*AM_0100_0000
[CEC, AMC, AMC, CTT, AM], 1
.6171861963*CEC_0100_0100*AMC_0100_0100^2*CTT_0100_0100*AM_0100_0000
[CEC, AMC, CTT, AM, FEP], 1
.6171861963*CEC_0100_0100*AMC_0100_0100*CTT_0100_0100*AM_0100_0000*
FEP_0000_0000
[CEC, AMC, CTT, CEC, AM], 1
.6171861963*CEC_0100_0100^2*AMC_0100_0100*CTT_0100_0100*AM_0100_0000
[CEC, AMC, CTT, CXM, AM], 1
.6171861963*CEC_0100_0100*CXM_0100_0100*AMC_0100_0100*CTT_0100_0100*
AM_0100_0000
[CEC, AMC, CTT, CRO, AM], 1
.6171861963*CEC_0100_0100*CRO_0100_0100*AMC_0100_0100*CTT_0100_0100*
AM_0100_0000
[CEC, AMC, CTT, AMC, AM], 1
.6171861963*CEC_0100_0100*AMC_0100_0100^2*CTT_0100_0100*AM_0100_0000
[CEC, AMC, CTT, CTT, AM], 1
.6171861963*CEC_0100_0100*AMC_0100_0100*CTT_0100_0100^2*AM_0100_0000
[CEC, AMC, SAM, CTX, AM], 1
.6171861963*CEC_0100_0100*AMC_0100_0100*SAM_0100_1100*CTX_1100_0100*
AM_0100_0000
[CEC, AMC, SAM, ZOX, AM], 1
.6171861963*CEC_0100_0100*AMC_0100_0100*SAM_0100_1100*ZOX_1100_0100*
AM_0100_0000
[CEC, AMC, SAM, CXM, AM], 1
.6171861963*CEC_0100_0100*AMC_0100_0100*SAM_0100_1100*CXM_1100_0100*
AM_0100_0000
[CEC, AMC, CPD, TZP, AM], 1
.6171861963*CEC_0100_0100*AMC_0100_0100*CPD_0100_0110*TZP_0110_0100*
AM_0100_0000
[CEC, CTT, AM, FEP, FEP], 1
.6171861963*CEC_0100_0100*CTT_0100_0100*AM_0100_0000*FEP_0000_0000^2
[CEC, CTT, CEC, AM, FEP], 1
.6171861963*CEC_0100_0100^2*CTT_0100_0100*AM_0100_0000*FEP_0000_0000
[CEC, CTT, CEC, CEC, AM], 1
.6171861963*CEC_0100_0100^3*CTT_0100_0100*AM_0100_0000
[CEC, CTT, CEC, CXM, AM], 1
.6171861963*CEC_0100_0100^2*CXM_0100_0100*CTT_0100_0100*AM_0100_0000
[CEC, CTT, CEC, CRO, AM], 1
.6171861963*CEC_0100_0100^2*CRO_0100_0100*CTT_0100_0100*AM_0100_0000
[CEC, CTT, CEC, AMC, AM], 1
.6171861963*CEC_0100_0100^2*AMC_0100_0100*CTT_0100_0100*AM_0100_0000
[CEC, CTT, CEC, CTT, AM], 1
.6171861963*CEC_0100_0100^2*CTT_0100_0100^2*AM_0100_0000
[CEC, CTT, CTX, TZP, AM], 1
.6171861963*CEC_0100_0100*CTX_0100_0110*TZP_0110_0100*CTT_0100_0100*
AM_0100_0000
[CEC, CTT, CXM, AM, FEP], 1
.6171861963*CEC_0100_0100*CXM_0100_0100*CTT_0100_0100*AM_0100_0000*
FEP_0000_0000
[CEC, CTT, CXM, CEC, AM], 1
.6171861963*CEC_0100_0100^2*CXM_0100_0100*CTT_0100_0100*AM_0100_0000
[CEC, CTT, CXM, CXM, AM], 1
.6171861963*CEC_0100_0100*CXM_0100_0100^2*CTT_0100_0100*AM_0100_0000
[CEC, CTT, CXM, CRO, AM], 1
.6171861963*CEC_0100_0100*CXM_0100_0100*CRO_0100_0100*CTT_0100_0100*
AM_0100_0000
[CEC, CTT, CXM, AMC, AM], 1
.6171861963*CEC_0100_0100*CXM_0100_0100*AMC_0100_0100*CTT_0100_0100*
AM_0100_0000
[CEC, CTT, CXM, CTT, AM], 1
.6171861963*CEC_0100_0100*CXM_0100_0100*CTT_0100_0100^2*AM_0100_0000
[CEC, CTT, CRO, AM, FEP], 1
.6171861963*CEC_0100_0100*CRO_0100_0100*CTT_0100_0100*AM_0100_0000*
FEP_0000_0000
[CEC, CTT, CRO, CEC, AM], 1
.6171861963*CEC_0100_0100^2*CRO_0100_0100*CTT_0100_0100*AM_0100_0000
[CEC, CTT, CRO, CXM, AM], 1
.6171861963*CEC_0100_0100*CXM_0100_0100*CRO_0100_0100*CTT_0100_0100*
AM_0100_0000
[CEC, CTT, CRO, CRO, AM], 1
.6171861963*CEC_0100_0100*CRO_0100_0100^2*CTT_0100_0100*AM_0100_0000
[CEC, CTT, CRO, AMC, AM], 1
.6171861963*CEC_0100_0100*CRO_0100_0100*AMC_0100_0100*CTT_0100_0100*
AM_0100_0000
[CEC, CTT, CRO, CTT, AM], 1
.6171861963*CEC_0100_0100*CRO_0100_0100*CTT_0100_0100^2*AM_0100_0000
[CEC, CTT, AMC, AM, FEP], 1
.6171861963*CEC_0100_0100*AMC_0100_0100*CTT_0100_0100*AM_0100_0000*
FEP_0000_0000
[CEC, CTT, AMC, CEC, AM], 1
.6171861963*CEC_0100_0100^2*AMC_0100_0100*CTT_0100_0100*AM_0100_0000
[CEC, CTT, AMC, CXM, AM], 1
.6171861963*CEC_0100_0100*CXM_0100_0100*AMC_0100_0100*CTT_0100_0100*
AM_0100_0000
[CEC, CTT, AMC, CRO, AM], 1
.6171861963*CEC_0100_0100*CRO_0100_0100*AMC_0100_0100*CTT_0100_0100*
AM_0100_0000
[CEC, CTT, AMC, AMC, AM], 1
.6171861963*CEC_0100_0100*AMC_0100_0100^2*CTT_0100_0100*AM_0100_0000
[CEC, CTT, AMC, CTT, AM], 1
.6171861963*CEC_0100_0100*AMC_0100_0100*CTT_0100_0100^2*AM_0100_0000
[CEC, CTT, CTT, AM, FEP], 1
.6171861963*CEC_0100_0100*CTT_0100_0100^2*AM_0100_0000*FEP_0000_0000
[CEC, CTT, CTT, CEC, AM], 1
.6171861963*CEC_0100_0100^2*CTT_0100_0100^2*AM_0100_0000
[CEC, CTT, CTT, CXM, AM], 1
.6171861963*CEC_0100_0100*CXM_0100_0100*CTT_0100_0100^2*AM_0100_0000
[CEC, CTT, CTT, CRO, AM], 1
.6171861963*CEC_0100_0100*CRO_0100_0100*CTT_0100_0100^2*AM_0100_0000
[CEC, CTT, CTT, AMC, AM], 1
.6171861963*CEC_0100_0100*AMC_0100_0100*CTT_0100_0100^2*AM_0100_0000
[CEC, CTT, CTT, CTT, AM], 1
.6171861963*CEC_0100_0100*CTT_0100_0100^3*AM_0100_0000
[CEC, CTT, SAM, CTX, AM], 1
.6171861963*CEC_0100_0100*CTT_0100_0100*SAM_0100_1100*CTX_1100_0100*
AM_0100_0000
[CEC, CTT, SAM, ZOX, AM], 1
.6171861963*CEC_0100_0100*CTT_0100_0100*SAM_0100_1100*ZOX_1100_0100*
AM_0100_0000
[CEC, CTT, SAM, CXM, AM], 1
.6171861963*CEC_0100_0100*CTT_0100_0100*SAM_0100_1100*CXM_1100_0100*
AM_0100_0000
[CEC, CTT, CPD, TZP, AM], 1
.6171861963*CEC_0100_0100*CTT_0100_0100*CPD_0100_0110*TZP_0110_0100*
AM_0100_0000
[CEC, SAM, CTX, AM, FEP], 1
.6171861963*CEC_0100_0100*SAM_0100_1100*CTX_1100_0100*AM_0100_0000*
FEP_0000_0000
[CEC, SAM, CTX, CEC, AM], 1
.6171861963*CEC_0100_0100^2*SAM_0100_1100*CTX_1100_0100*AM_0100_0000
[CEC, SAM, CTX, CXM, AM], 1
.6171861963*CEC_0100_0100*CXM_0100_0100*SAM_0100_1100*CTX_1100_0100*
AM_0100_0000
[CEC, SAM, CTX, CRO, AM], 1
.6171861963*CEC_0100_0100*CRO_0100_0100*SAM_0100_1100*CTX_1100_0100*
AM_0100_0000
[CEC, SAM, CTX, AMC, AM], 1
.6171861963*CEC_0100_0100*AMC_0100_0100*SAM_0100_1100*CTX_1100_0100*
AM_0100_0000
[CEC, SAM, CTX, CTT, AM], 1
.6171861963*CEC_0100_0100*CTT_0100_0100*SAM_0100_1100*CTX_1100_0100*
AM_0100_0000
[CEC, SAM, ZOX, AM, FEP], 1
.6171861963*CEC_0100_0100*SAM_0100_1100*ZOX_1100_0100*AM_0100_0000*
FEP_0000_0000
[CEC, SAM, ZOX, CEC, AM], 1
.6171861963*CEC_0100_0100^2*SAM_0100_1100*ZOX_1100_0100*AM_0100_0000
[CEC, SAM, ZOX, CXM, AM], 1
.6171861963*CEC_0100_0100*CXM_0100_0100*SAM_0100_1100*ZOX_1100_0100*
AM_0100_0000
[CEC, SAM, ZOX, CRO, AM], 1
.6171861963*CEC_0100_0100*CRO_0100_0100*SAM_0100_1100*ZOX_1100_0100*
AM_0100_0000
[CEC, SAM, ZOX, AMC, AM], 1
.6171861963*CEC_0100_0100*AMC_0100_0100*SAM_0100_1100*ZOX_1100_0100*
AM_0100_0000
[CEC, SAM, ZOX, CTT, AM], 1
.6171861963*CEC_0100_0100*CTT_0100_0100*SAM_0100_1100*ZOX_1100_0100*
AM_0100_0000
[CEC, SAM, CXM, AM, FEP], 1
.6171861963*CEC_0100_0100*SAM_0100_1100*CXM_1100_0100*AM_0100_0000*
FEP_0000_0000
[CEC, SAM, CXM, CEC, AM], 1
.6171861963*CEC_0100_0100^2*SAM_0100_1100*CXM_1100_0100*AM_0100_0000
[CEC, SAM, CXM, CXM, AM], 1
.6171861963*CEC_0100_0100*CXM_0100_0100*SAM_0100_1100*CXM_1100_0100*
AM_0100_0000
[CEC, SAM, CXM, CRO, AM], 1
.6171861963*CEC_0100_0100*CRO_0100_0100*SAM_0100_1100*CXM_1100_0100*
AM_0100_0000
[CEC, SAM, CXM, AMC, AM], 1
.6171861963*CEC_0100_0100*AMC_0100_0100*SAM_0100_1100*CXM_1100_0100*
AM_0100_0000
[CEC, SAM, CXM, CTT, AM], 1
.6171861963*CEC_0100_0100*CTT_0100_0100*SAM_0100_1100*CXM_1100_0100*
AM_0100_0000
[CEC, CPD, AMP, TZP, AM], 1
.6171861963*CEC_0100_0100*CPD_0100_0110*AMP_0110_0110*TZP_0110_0100*
AM_0100_0000
[CEC, CPD, CTX, TZP, AM], 1
.6171861963*CEC_0100_0100*CPD_0100_0110*CTX_0110_0110*TZP_0110_0100*
AM_0100_0000
[CEC, CPD, CAZ, TZP, AM], 1
.6171861963*CEC_0100_0100*CPD_0100_0110*CAZ_0110_0110*TZP_0110_0100*
AM_0100_0000
[CEC, CPD, CPR, TZP, AM], 1
.6171861963*CEC_0100_0100*CPD_0100_0110*CPR_0110_0110*TZP_0110_0100*
AM_0100_0000
[CEC, CPD, TZP, AM, FEP], 1
.6171861963*CEC_0100_0100*CPD_0100_0110*TZP_0110_0100*AM_0100_0000*
FEP_0000_0000
[CEC, CPD, TZP, CEC, AM], 1
.6171861963*CEC_0100_0100^2*CPD_0100_0110*TZP_0110_0100*AM_0100_0000
[CEC, CPD, TZP, CXM, AM], 1
.6171861963*CEC_0100_0100*CXM_0100_0100*CPD_0100_0110*TZP_0110_0100*
AM_0100_0000
[CEC, CPD, TZP, CRO, AM], 1
.6171861963*CEC_0100_0100*CRO_0100_0100*CPD_0100_0110*TZP_0110_0100*
AM_0100_0000
[CEC, CPD, TZP, AMC, AM], 1
.6171861963*CEC_0100_0100*AMC_0100_0100*CPD_0100_0110*TZP_0110_0100*
AM_0100_0000
[CEC, CPD, TZP, CTT, AM], 1
.6171861963*CEC_0100_0100*CTT_0100_0100*CPD_0100_0110*TZP_0110_0100*
AM_0100_0000
[CTX, AMP, AMP, TZP, AM], 1
.6171861963*CTX_0100_0110*AMP_0110_0110^2*TZP_0110_0100*AM_0100_0000
[CTX, AMP, CTX, TZP, AM], 1
.6171861963*CTX_0100_0110*AMP_0110_0110*CTX_0110_0110*TZP_0110_0100*
AM_0100_0000
[CTX, AMP, CAZ, TZP, AM], 1
.6171861963*CTX_0100_0110*AMP_0110_0110*CAZ_0110_0110*TZP_0110_0100*
AM_0100_0000
[CTX, AMP, CPR, TZP, AM], 1
.6171861963*CTX_0100_0110*AMP_0110_0110*CPR_0110_0110*TZP_0110_0100*
AM_0100_0000
[CTX, AMP, TZP, AM, FEP], 1
.6171861963*CTX_0100_0110*AMP_0110_0110*TZP_0110_0100*AM_0100_0000*
FEP_0000_0000
[CTX, AMP, TZP, CEC, AM], 1
.6171861963*CEC_0100_0100*CTX_0100_0110*AMP_0110_0110*TZP_0110_0100*
AM_0100_0000
[CTX, AMP, TZP, CXM, AM], 1
.6171861963*CTX_0100_0110*AMP_0110_0110*TZP_0110_0100*CXM_0100_0100*
AM_0100_0000
[CTX, AMP, TZP, CRO, AM], 1
.6171861963*CTX_0100_0110*AMP_0110_0110*TZP_0110_0100*CRO_0100_0100*
AM_0100_0000
[CTX, AMP, TZP, AMC, AM], 1
.6171861963*CTX_0100_0110*AMP_0110_0110*TZP_0110_0100*AMC_0100_0100*
AM_0100_0000
[CTX, AMP, TZP, CTT, AM], 1
.6171861963*CTX_0100_0110*AMP_0110_0110*TZP_0110_0100*CTT_0100_0100*
AM_0100_0000
[CTX, CTX, AMP, TZP, AM], 1
.6171861963*CTX_0100_0110*AMP_0110_0110*CTX_0110_0110*TZP_0110_0100*
AM_0100_0000
[CTX, CTX, CTX, TZP, AM], 1
.6171861963*CTX_0100_0110*CTX_0110_0110^2*TZP_0110_0100*AM_0100_0000
[CTX, CTX, CAZ, TZP, AM], 1
.6171861963*CTX_0100_0110*CTX_0110_0110*CAZ_0110_0110*TZP_0110_0100*
AM_0100_0000
[CTX, CTX, CPR, TZP, AM], 1
.6171861963*CTX_0100_0110*CTX_0110_0110*CPR_0110_0110*TZP_0110_0100*
AM_0100_0000
[CTX, CTX, TZP, AM, FEP], 1
.6171861963*CTX_0100_0110*CTX_0110_0110*TZP_0110_0100*AM_0100_0000*
FEP_0000_0000
[CTX, CTX, TZP, CEC, AM], 1
.6171861963*CEC_0100_0100*CTX_0100_0110*CTX_0110_0110*TZP_0110_0100*
AM_0100_0000
[CTX, CTX, TZP, CXM, AM], 1
.6171861963*CTX_0100_0110*CTX_0110_0110*TZP_0110_0100*CXM_0100_0100*
AM_0100_0000
[CTX, CTX, TZP, CRO, AM], 1
.6171861963*CTX_0100_0110*CTX_0110_0110*TZP_0110_0100*CRO_0100_0100*
AM_0100_0000
[CTX, CTX, TZP, AMC, AM], 1
.6171861963*CTX_0100_0110*CTX_0110_0110*TZP_0110_0100*AMC_0100_0100*
AM_0100_0000
[CTX, CTX, TZP, CTT, AM], 1
.6171861963*CTX_0100_0110*CTX_0110_0110*TZP_0110_0100*CTT_0100_0100*
AM_0100_0000
[CTX, CAZ, AMP, TZP, AM], 1
.6171861963*CTX_0100_0110*AMP_0110_0110*CAZ_0110_0110*TZP_0110_0100*
AM_0100_0000
[CTX, CAZ, CTX, TZP, AM], 1
.6171861963*CTX_0100_0110*CTX_0110_0110*CAZ_0110_0110*TZP_0110_0100*
AM_0100_0000
[CTX, CAZ, CAZ, TZP, AM], 1
.6171861963*CTX_0100_0110*CAZ_0110_0110^2*TZP_0110_0100*AM_0100_0000
[CTX, CAZ, CPR, TZP, AM], 1
.6171861963*CTX_0100_0110*CAZ_0110_0110*CPR_0110_0110*TZP_0110_0100*
AM_0100_0000
[CTX, CAZ, TZP, AM, FEP], 1
.6171861963*CTX_0100_0110*CAZ_0110_0110*TZP_0110_0100*AM_0100_0000*
FEP_0000_0000
[CTX, CAZ, TZP, CEC, AM], 1
.6171861963*CEC_0100_0100*CTX_0100_0110*CAZ_0110_0110*TZP_0110_0100*
AM_0100_0000
[CTX, CAZ, TZP, CXM, AM], 1
.6171861963*CTX_0100_0110*CAZ_0110_0110*TZP_0110_0100*CXM_0100_0100*
AM_0100_0000
[CTX, CAZ, TZP, CRO, AM], 1
.6171861963*CTX_0100_0110*CAZ_0110_0110*TZP_0110_0100*CRO_0100_0100*
AM_0100_0000
[CTX, CAZ, TZP, AMC, AM], 1
.6171861963*CTX_0100_0110*CAZ_0110_0110*TZP_0110_0100*AMC_0100_0100*
AM_0100_0000
[CTX, CAZ, TZP, CTT, AM], 1
.6171861963*CTX_0100_0110*CAZ_0110_0110*TZP_0110_0100*CTT_0100_0100*
AM_0100_0000
[CTX, CPR, AMP, TZP, AM], 1
.6171861963*CTX_0100_0110*AMP_0110_0110*CPR_0110_0110*TZP_0110_0100*
AM_0100_0000
[CTX, CPR, CTX, TZP, AM], 1
.6171861963*CTX_0100_0110*CTX_0110_0110*CPR_0110_0110*TZP_0110_0100*
AM_0100_0000
[CTX, CPR, CAZ, TZP, AM], 1
.6171861963*CTX_0100_0110*CAZ_0110_0110*CPR_0110_0110*TZP_0110_0100*
AM_0100_0000
[CTX, CPR, CPR, TZP, AM], 1
.6171861963*CTX_0100_0110*CPR_0110_0110^2*TZP_0110_0100*AM_0100_0000
[CTX, CPR, TZP, AM, FEP], 1
.6171861963*CTX_0100_0110*CPR_0110_0110*TZP_0110_0100*AM_0100_0000*
FEP_0000_0000
[CTX, CPR, TZP, CEC, AM], 1
.6171861963*CEC_0100_0100*CTX_0100_0110*CPR_0110_0110*TZP_0110_0100*
AM_0100_0000
[CTX, CPR, TZP, CXM, AM], 1
.6171861963*CTX_0100_0110*CPR_0110_0110*TZP_0110_0100*CXM_0100_0100*
AM_0100_0000
[CTX, CPR, TZP, CRO, AM], 1
.6171861963*CTX_0100_0110*CPR_0110_0110*TZP_0110_0100*CRO_0100_0100*
AM_0100_0000
[CTX, CPR, TZP, AMC, AM], 1
.6171861963*CTX_0100_0110*CPR_0110_0110*TZP_0110_0100*AMC_0100_0100*
AM_0100_0000
[CTX, CPR, TZP, CTT, AM], 1
.6171861963*CTX_0100_0110*CPR_0110_0110*TZP_0110_0100*CTT_0100_0100*
AM_0100_0000
[CTX, TZP, AM, FEP, FEP], 1
.6171861963*CTX_0100_0110*TZP_0110_0100*AM_0100_0000*FEP_0000_0000^2
[CTX, TZP, CEC, AM, FEP], 1
.6171861963*CEC_0100_0100*CTX_0100_0110*TZP_0110_0100*AM_0100_0000*
FEP_0000_0000
[CTX, TZP, CEC, CEC, AM], 1
.6171861963*CEC_0100_0100^2*CTX_0100_0110*TZP_0110_0100*AM_0100_0000
[CTX, TZP, CEC, CXM, AM], 1
.6171861963*CEC_0100_0100*CTX_0100_0110*TZP_0110_0100*CXM_0100_0100*
AM_0100_0000
[CTX, TZP, CEC, CRO, AM], 1
.6171861963*CEC_0100_0100*CTX_0100_0110*TZP_0110_0100*CRO_0100_0100*
AM_0100_0000
[CTX, TZP, CEC, AMC, AM], 1
.6171861963*CEC_0100_0100*CTX_0100_0110*TZP_0110_0100*AMC_0100_0100*
AM_0100_0000
[CTX, TZP, CEC, CTT, AM], 1
.6171861963*CEC_0100_0100*CTX_0100_0110*TZP_0110_0100*CTT_0100_0100*
AM_0100_0000
[CTX, TZP, CTX, TZP, AM], 1
.6171861963*CTX_0100_0110^2*TZP_0110_0100^2*AM_0100_0000
[CTX, TZP, CXM, AM, FEP], 1
.6171861963*CTX_0100_0110*TZP_0110_0100*CXM_0100_0100*AM_0100_0000*
FEP_0000_0000
[CTX, TZP, CXM, CEC, AM], 1
.6171861963*CEC_0100_0100*CTX_0100_0110*TZP_0110_0100*CXM_0100_0100*
AM_0100_0000
[CTX, TZP, CXM, CXM, AM], 1
.6171861963*CTX_0100_0110*TZP_0110_0100*CXM_0100_0100^2*AM_0100_0000
[CTX, TZP, CXM, CRO, AM], 1
.6171861963*CTX_0100_0110*TZP_0110_0100*CXM_0100_0100*CRO_0100_0100*
AM_0100_0000
[CTX, TZP, CXM, AMC, AM], 1
.6171861963*CTX_0100_0110*TZP_0110_0100*CXM_0100_0100*AMC_0100_0100*
AM_0100_0000
[CTX, TZP, CXM, CTT, AM], 1
.6171861963*CTX_0100_0110*TZP_0110_0100*CXM_0100_0100*CTT_0100_0100*
AM_0100_0000
[CTX, TZP, CRO, AM, FEP], 1
.6171861963*CTX_0100_0110*TZP_0110_0100*CRO_0100_0100*AM_0100_0000*
FEP_0000_0000
[CTX, TZP, CRO, CEC, AM], 1
.6171861963*CEC_0100_0100*CTX_0100_0110*TZP_0110_0100*CRO_0100_0100*
AM_0100_0000
[CTX, TZP, CRO, CXM, AM], 1
.6171861963*CTX_0100_0110*TZP_0110_0100*CXM_0100_0100*CRO_0100_0100*
AM_0100_0000
[CTX, TZP, CRO, CRO, AM], 1
.6171861963*CTX_0100_0110*TZP_0110_0100*CRO_0100_0100^2*AM_0100_0000
[CTX, TZP, CRO, AMC, AM], 1
.6171861963*CTX_0100_0110*TZP_0110_0100*CRO_0100_0100*AMC_0100_0100*
AM_0100_0000
[CTX, TZP, CRO, CTT, AM], 1
.6171861963*CTX_0100_0110*TZP_0110_0100*CRO_0100_0100*CTT_0100_0100*
AM_0100_0000
[CTX, TZP, AMC, AM, FEP], 1
.6171861963*CTX_0100_0110*TZP_0110_0100*AMC_0100_0100*AM_0100_0000*
FEP_0000_0000
[CTX, TZP, AMC, CEC, AM], 1
.6171861963*CEC_0100_0100*CTX_0100_0110*TZP_0110_0100*AMC_0100_0100*
AM_0100_0000
[CTX, TZP, AMC, CXM, AM], 1
.6171861963*CTX_0100_0110*TZP_0110_0100*CXM_0100_0100*AMC_0100_0100*
AM_0100_0000
[CTX, TZP, AMC, CRO, AM], 1
.6171861963*CTX_0100_0110*TZP_0110_0100*CRO_0100_0100*AMC_0100_0100*
AM_0100_0000
[CTX, TZP, AMC, AMC, AM], 1
.6171861963*CTX_0100_0110*TZP_0110_0100*AMC_0100_0100^2*AM_0100_0000
[CTX, TZP, AMC, CTT, AM], 1
.6171861963*CTX_0100_0110*TZP_0110_0100*AMC_0100_0100*CTT_0100_0100*
AM_0100_0000
[CTX, TZP, CTT, AM, FEP], 1
.6171861963*CTX_0100_0110*TZP_0110_0100*CTT_0100_0100*AM_0100_0000*
FEP_0000_0000
[CTX, TZP, CTT, CEC, AM], 1
.6171861963*CEC_0100_0100*CTX_0100_0110*TZP_0110_0100*CTT_0100_0100*
AM_0100_0000
[CTX, TZP, CTT, CXM, AM], 1
.6171861963*CTX_0100_0110*TZP_0110_0100*CXM_0100_0100*CTT_0100_0100*
AM_0100_0000
[CTX, TZP, CTT, CRO, AM], 1
.6171861963*CTX_0100_0110*TZP_0110_0100*CRO_0100_0100*CTT_0100_0100*
AM_0100_0000
[CTX, TZP, CTT, AMC, AM], 1
.6171861963*CTX_0100_0110*TZP_0110_0100*AMC_0100_0100*CTT_0100_0100*
AM_0100_0000
[CTX, TZP, CTT, CTT, AM], 1
.6171861963*CTX_0100_0110*TZP_0110_0100*CTT_0100_0100^2*AM_0100_0000
[CTX, TZP, SAM, CTX, AM], 1
.6171861963*CTX_0100_0110*TZP_0110_0100*SAM_0100_1100*CTX_1100_0100*
AM_0100_0000
[CTX, TZP, SAM, ZOX, AM], 1
.6171861963*CTX_0100_0110*TZP_0110_0100*SAM_0100_1100*ZOX_1100_0100*
AM_0100_0000
[CTX, TZP, SAM, CXM, AM], 1
.6171861963*CTX_0100_0110*TZP_0110_0100*SAM_0100_1100*CXM_1100_0100*
AM_0100_0000
[CTX, TZP, CPD, TZP, AM], 1
.6171861963*CTX_0100_0110*TZP_0110_0100^2*CPD_0100_0110*AM_0100_0000
[CTX, FEP, CAZ, TZP, AM], 1
.6171861963*CTX_0100_0110*FEP_0110_1110*CAZ_1110_0110*TZP_0110_0100*
AM_0100_0000
[CTX, FEP, CPR, TZP, AM], 1
.6171861963*CTX_0100_0110*FEP_0110_1110*CPR_1110_0110*TZP_0110_0100*
AM_0100_0000
[CXM, AM, FEP, FEP, FEP], 1
.6171861963*CXM_0100_0100*AM_0100_0000*FEP_0000_0000^3
[CXM, CEC, AM, FEP, FEP], 1
.6171861963*CEC_0100_0100*CXM_0100_0100*AM_0100_0000*FEP_0000_0000^2
[CXM, CEC, CEC, AM, FEP], 1
.6171861963*CEC_0100_0100^2*CXM_0100_0100*AM_0100_0000*FEP_0000_0000
[CXM, CEC, CEC, CEC, AM], 1
.6171861963*CEC_0100_0100^3*CXM_0100_0100*AM_0100_0000
[CXM, CEC, CEC, CXM, AM], 1
.6171861963*CEC_0100_0100^2*CXM_0100_0100^2*AM_0100_0000
[CXM, CEC, CEC, CRO, AM], 1
.6171861963*CEC_0100_0100^2*CXM_0100_0100*CRO_0100_0100*AM_0100_0000
[CXM, CEC, CEC, AMC, AM], 1
.6171861963*CEC_0100_0100^2*CXM_0100_0100*AMC_0100_0100*AM_0100_0000
[CXM, CEC, CEC, CTT, AM], 1
.6171861963*CEC_0100_0100^2*CXM_0100_0100*CTT_0100_0100*AM_0100_0000
[CXM, CEC, CTX, TZP, AM], 1
.6171861963*CEC_0100_0100*CTX_0100_0110*TZP_0110_0100*CXM_0100_0100*
AM_0100_0000
[CXM, CEC, CXM, AM, FEP], 1
.6171861963*CEC_0100_0100*CXM_0100_0100^2*AM_0100_0000*FEP_0000_0000
[CXM, CEC, CXM, CEC, AM], 1
.6171861963*CEC_0100_0100^2*CXM_0100_0100^2*AM_0100_0000
[CXM, CEC, CXM, CXM, AM], 1
.6171861963*CEC_0100_0100*CXM_0100_0100^3*AM_0100_0000
[CXM, CEC, CXM, CRO, AM], 1
.6171861963*CEC_0100_0100*CXM_0100_0100^2*CRO_0100_0100*AM_0100_0000
[CXM, CEC, CXM, AMC, AM], 1
.6171861963*CEC_0100_0100*CXM_0100_0100^2*AMC_0100_0100*AM_0100_0000
[CXM, CEC, CXM, CTT, AM], 1
.6171861963*CEC_0100_0100*CXM_0100_0100^2*CTT_0100_0100*AM_0100_0000
[CXM, CEC, CRO, AM, FEP], 1
.6171861963*CEC_0100_0100*CXM_0100_0100*CRO_0100_0100*AM_0100_0000*
FEP_0000_0000
[CXM, CEC, CRO, CEC, AM], 1
.6171861963*CEC_0100_0100^2*CXM_0100_0100*CRO_0100_0100*AM_0100_0000
[CXM, CEC, CRO, CXM, AM], 1
.6171861963*CEC_0100_0100*CXM_0100_0100^2*CRO_0100_0100*AM_0100_0000
[CXM, CEC, CRO, CRO, AM], 1
.6171861963*CEC_0100_0100*CXM_0100_0100*CRO_0100_0100^2*AM_0100_0000
[CXM, CEC, CRO, AMC, AM], 1
.6171861963*CEC_0100_0100*CXM_0100_0100*CRO_0100_0100*AMC_0100_0100*
AM_0100_0000
[CXM, CEC, CRO, CTT, AM], 1
.6171861963*CEC_0100_0100*CXM_0100_0100*CRO_0100_0100*CTT_0100_0100*
AM_0100_0000
[CXM, CEC, AMC, AM, FEP], 1
.6171861963*CEC_0100_0100*CXM_0100_0100*AMC_0100_0100*AM_0100_0000*
FEP_0000_0000
[CXM, CEC, AMC, CEC, AM], 1
.6171861963*CEC_0100_0100^2*CXM_0100_0100*AMC_0100_0100*AM_0100_0000
[CXM, CEC, AMC, CXM, AM], 1
.6171861963*CEC_0100_0100*CXM_0100_0100^2*AMC_0100_0100*AM_0100_0000
[CXM, CEC, AMC, CRO, AM], 1
.6171861963*CEC_0100_0100*CXM_0100_0100*CRO_0100_0100*AMC_0100_0100*
AM_0100_0000
[CXM, CEC, AMC, AMC, AM], 1
.6171861963*CEC_0100_0100*CXM_0100_0100*AMC_0100_0100^2*AM_0100_0000
[CXM, CEC, AMC, CTT, AM], 1
.6171861963*CEC_0100_0100*CXM_0100_0100*AMC_0100_0100*CTT_0100_0100*
AM_0100_0000
[CXM, CEC, CTT, AM, FEP], 1
.6171861963*CEC_0100_0100*CXM_0100_0100*CTT_0100_0100*AM_0100_0000*
FEP_0000_0000
[CXM, CEC, CTT, CEC, AM], 1
.6171861963*CEC_0100_0100^2*CXM_0100_0100*CTT_0100_0100*AM_0100_0000
[CXM, CEC, CTT, CXM, AM], 1
.6171861963*CEC_0100_0100*CXM_0100_0100^2*CTT_0100_0100*AM_0100_0000
[CXM, CEC, CTT, CRO, AM], 1
.6171861963*CEC_0100_0100*CXM_0100_0100*CRO_0100_0100*CTT_0100_0100*
AM_0100_0000
[CXM, CEC, CTT, AMC, AM], 1
.6171861963*CEC_0100_0100*CXM_0100_0100*AMC_0100_0100*CTT_0100_0100*
AM_0100_0000
[CXM, CEC, CTT, CTT, AM], 1
.6171861963*CEC_0100_0100*CXM_0100_0100*CTT_0100_0100^2*AM_0100_0000
[CXM, CEC, SAM, CTX, AM], 1
.6171861963*CEC_0100_0100*CXM_0100_0100*SAM_0100_1100*CTX_1100_0100*
AM_0100_0000
[CXM, CEC, SAM, ZOX, AM], 1
.6171861963*CEC_0100_0100*CXM_0100_0100*SAM_0100_1100*ZOX_1100_0100*
AM_0100_0000
[CXM, CEC, SAM, CXM, AM], 1
.6171861963*CEC_0100_0100*CXM_0100_0100*SAM_0100_1100*CXM_1100_0100*
AM_0100_0000
[CXM, CEC, CPD, TZP, AM], 1
.6171861963*CEC_0100_0100*CXM_0100_0100*CPD_0100_0110*TZP_0110_0100*
AM_0100_0000
[CXM, CTX, AMP, TZP, AM], 1
.6171861963*CTX_0100_0110*AMP_0110_0110*TZP_0110_0100*CXM_0100_0100*
AM_0100_0000
[CXM, CTX, CTX, TZP, AM], 1
.6171861963*CTX_0100_0110*CTX_0110_0110*TZP_0110_0100*CXM_0100_0100*
AM_0100_0000
[CXM, CTX, CAZ, TZP, AM], 1
.6171861963*CTX_0100_0110*CAZ_0110_0110*TZP_0110_0100*CXM_0100_0100*
AM_0100_0000
[CXM, CTX, CPR, TZP, AM], 1
.6171861963*CTX_0100_0110*CPR_0110_0110*TZP_0110_0100*CXM_0100_0100*
AM_0100_0000
[CXM, CTX, TZP, AM, FEP], 1
.6171861963*CTX_0100_0110*TZP_0110_0100*CXM_0100_0100*AM_0100_0000*
FEP_0000_0000
[CXM, CTX, TZP, CEC, AM], 1
.6171861963*CEC_0100_0100*CTX_0100_0110*TZP_0110_0100*CXM_0100_0100*
AM_0100_0000
[CXM, CTX, TZP, CXM, AM], 1
.6171861963*CTX_0100_0110*TZP_0110_0100*CXM_0100_0100^2*AM_0100_0000
[CXM, CTX, TZP, CRO, AM], 1
.6171861963*CTX_0100_0110*TZP_0110_0100*CXM_0100_0100*CRO_0100_0100*
AM_0100_0000
[CXM, CTX, TZP, AMC, AM], 1
.6171861963*CTX_0100_0110*TZP_0110_0100*CXM_0100_0100*AMC_0100_0100*
AM_0100_0000
[CXM, CTX, TZP, CTT, AM], 1
.6171861963*CTX_0100_0110*TZP_0110_0100*CXM_0100_0100*CTT_0100_0100*
AM_0100_0000
[CXM, CXM, AM, FEP, FEP], 1
.6171861963*CXM_0100_0100^2*AM_0100_0000*FEP_0000_0000^2
[CXM, CXM, CEC, AM, FEP], 1
.6171861963*CEC_0100_0100*CXM_0100_0100^2*AM_0100_0000*FEP_0000_0000
[CXM, CXM, CEC, CEC, AM], 1
.6171861963*CEC_0100_0100^2*CXM_0100_0100^2*AM_0100_0000
[CXM, CXM, CEC, CXM, AM], 1
.6171861963*CEC_0100_0100*CXM_0100_0100^3*AM_0100_0000
[CXM, CXM, CEC, CRO, AM], 1
.6171861963*CEC_0100_0100*CXM_0100_0100^2*CRO_0100_0100*AM_0100_0000
[CXM, CXM, CEC, AMC, AM], 1
.6171861963*CEC_0100_0100*CXM_0100_0100^2*AMC_0100_0100*AM_0100_0000
[CXM, CXM, CEC, CTT, AM], 1
.6171861963*CEC_0100_0100*CXM_0100_0100^2*CTT_0100_0100*AM_0100_0000
[CXM, CXM, CTX, TZP, AM], 1
.6171861963*CTX_0100_0110*TZP_0110_0100*CXM_0100_0100^2*AM_0100_0000
[CXM, CXM, CXM, AM, FEP], 1
.6171861963*CXM_0100_0100^3*AM_0100_0000*FEP_0000_0000
[CXM, CXM, CXM, CEC, AM], 1
.6171861963*CEC_0100_0100*CXM_0100_0100^3*AM_0100_0000
[CXM, CXM, CXM, CXM, AM], 1
.6171861963*CXM_0100_0100^4*AM_0100_0000
[CXM, CXM, CXM, CRO, AM], 1
.6171861963*CXM_0100_0100^3*CRO_0100_0100*AM_0100_0000
[CXM, CXM, CXM, AMC, AM], 1
.6171861963*CXM_0100_0100^3*AMC_0100_0100*AM_0100_0000
[CXM, CXM, CXM, CTT, AM], 1
.6171861963*CXM_0100_0100^3*CTT_0100_0100*AM_0100_0000
[CXM, CXM, CRO, AM, FEP], 1
.6171861963*CXM_0100_0100^2*CRO_0100_0100*AM_0100_0000*FEP_0000_0000
[CXM, CXM, CRO, CEC, AM], 1
.6171861963*CEC_0100_0100*CXM_0100_0100^2*CRO_0100_0100*AM_0100_0000
[CXM, CXM, CRO, CXM, AM], 1
.6171861963*CXM_0100_0100^3*CRO_0100_0100*AM_0100_0000
[CXM, CXM, CRO, CRO, AM], 1
.6171861963*CXM_0100_0100^2*CRO_0100_0100^2*AM_0100_0000
[CXM, CXM, CRO, AMC, AM], 1
.6171861963*CXM_0100_0100^2*CRO_0100_0100*AMC_0100_0100*AM_0100_0000
[CXM, CXM, CRO, CTT, AM], 1
.6171861963*CXM_0100_0100^2*CRO_0100_0100*CTT_0100_0100*AM_0100_0000
[CXM, CXM, AMC, AM, FEP], 1
.6171861963*CXM_0100_0100^2*AMC_0100_0100*AM_0100_0000*FEP_0000_0000
[CXM, CXM, AMC, CEC, AM], 1
.6171861963*CEC_0100_0100*CXM_0100_0100^2*AMC_0100_0100*AM_0100_0000
[CXM, CXM, AMC, CXM, AM], 1
.6171861963*CXM_0100_0100^3*AMC_0100_0100*AM_0100_0000
[CXM, CXM, AMC, CRO, AM], 1
.6171861963*CXM_0100_0100^2*CRO_0100_0100*AMC_0100_0100*AM_0100_0000
[CXM, CXM, AMC, AMC, AM], 1
.6171861963*CXM_0100_0100^2*AMC_0100_0100^2*AM_0100_0000
[CXM, CXM, AMC, CTT, AM], 1
.6171861963*CXM_0100_0100^2*AMC_0100_0100*CTT_0100_0100*AM_0100_0000
[CXM, CXM, CTT, AM, FEP], 1
.6171861963*CXM_0100_0100^2*CTT_0100_0100*AM_0100_0000*FEP_0000_0000
[CXM, CXM, CTT, CEC, AM], 1
.6171861963*CEC_0100_0100*CXM_0100_0100^2*CTT_0100_0100*AM_0100_0000
[CXM, CXM, CTT, CXM, AM], 1
.6171861963*CXM_0100_0100^3*CTT_0100_0100*AM_0100_0000
[CXM, CXM, CTT, CRO, AM], 1
.6171861963*CXM_0100_0100^2*CRO_0100_0100*CTT_0100_0100*AM_0100_0000
[CXM, CXM, CTT, AMC, AM], 1
.6171861963*CXM_0100_0100^2*AMC_0100_0100*CTT_0100_0100*AM_0100_0000
[CXM, CXM, CTT, CTT, AM], 1
.6171861963*CXM_0100_0100^2*CTT_0100_0100^2*AM_0100_0000
[CXM, CXM, SAM, CTX, AM], 1
.6171861963*CXM_0100_0100^2*SAM_0100_1100*CTX_1100_0100*AM_0100_0000
[CXM, CXM, SAM, ZOX, AM], 1
.6171861963*CXM_0100_0100^2*SAM_0100_1100*ZOX_1100_0100*AM_0100_0000
[CXM, CXM, SAM, CXM, AM], 1
.6171861963*CXM_0100_0100^2*SAM_0100_1100*CXM_1100_0100*AM_0100_0000
[CXM, CXM, CPD, TZP, AM], 1
.6171861963*CXM_0100_0100^2*CPD_0100_0110*TZP_0110_0100*AM_0100_0000
[CXM, CRO, AM, FEP, FEP], 1
.6171861963*CXM_0100_0100*CRO_0100_0100*AM_0100_0000*FEP_0000_0000^2
[CXM, CRO, CEC, AM, FEP], 1
.6171861963*CEC_0100_0100*CXM_0100_0100*CRO_0100_0100*AM_0100_0000*
FEP_0000_0000
[CXM, CRO, CEC, CEC, AM], 1
.6171861963*CEC_0100_0100^2*CXM_0100_0100*CRO_0100_0100*AM_0100_0000
[CXM, CRO, CEC, CXM, AM], 1
.6171861963*CEC_0100_0100*CXM_0100_0100^2*CRO_0100_0100*AM_0100_0000
[CXM, CRO, CEC, CRO, AM], 1
.6171861963*CEC_0100_0100*CXM_0100_0100*CRO_0100_0100^2*AM_0100_0000
[CXM, CRO, CEC, AMC, AM], 1
.6171861963*CEC_0100_0100*CXM_0100_0100*CRO_0100_0100*AMC_0100_0100*
AM_0100_0000
[CXM, CRO, CEC, CTT, AM], 1
.6171861963*CEC_0100_0100*CXM_0100_0100*CRO_0100_0100*CTT_0100_0100*
AM_0100_0000
[CXM, CRO, CTX, TZP, AM], 1
.6171861963*CTX_0100_0110*TZP_0110_0100*CXM_0100_0100*CRO_0100_0100*
AM_0100_0000
[CXM, CRO, CXM, AM, FEP], 1
.6171861963*CXM_0100_0100^2*CRO_0100_0100*AM_0100_0000*FEP_0000_0000
[CXM, CRO, CXM, CEC, AM], 1
.6171861963*CEC_0100_0100*CXM_0100_0100^2*CRO_0100_0100*AM_0100_0000
[CXM, CRO, CXM, CXM, AM], 1
.6171861963*CXM_0100_0100^3*CRO_0100_0100*AM_0100_0000
[CXM, CRO, CXM, CRO, AM], 1
.6171861963*CXM_0100_0100^2*CRO_0100_0100^2*AM_0100_0000
[CXM, CRO, CXM, AMC, AM], 1
.6171861963*CXM_0100_0100^2*CRO_0100_0100*AMC_0100_0100*AM_0100_0000
[CXM, CRO, CXM, CTT, AM], 1
.6171861963*CXM_0100_0100^2*CRO_0100_0100*CTT_0100_0100*AM_0100_0000
[CXM, CRO, CRO, AM, FEP], 1
.6171861963*CXM_0100_0100*CRO_0100_0100^2*AM_0100_0000*FEP_0000_0000
[CXM, CRO, CRO, CEC, AM], 1
.6171861963*CEC_0100_0100*CXM_0100_0100*CRO_0100_0100^2*AM_0100_0000
[CXM, CRO, CRO, CXM, AM], 1
.6171861963*CXM_0100_0100^2*CRO_0100_0100^2*AM_0100_0000
[CXM, CRO, CRO, CRO, AM], 1
.6171861963*CXM_0100_0100*CRO_0100_0100^3*AM_0100_0000
[CXM, CRO, CRO, AMC, AM], 1
.6171861963*CXM_0100_0100*CRO_0100_0100^2*AMC_0100_0100*AM_0100_0000
[CXM, CRO, CRO, CTT, AM], 1
.6171861963*CXM_0100_0100*CRO_0100_0100^2*CTT_0100_0100*AM_0100_0000
[CXM, CRO, AMC, AM, FEP], 1
.6171861963*CXM_0100_0100*CRO_0100_0100*AMC_0100_0100*AM_0100_0000*
FEP_0000_0000
[CXM, CRO, AMC, CEC, AM], 1
.6171861963*CEC_0100_0100*CXM_0100_0100*CRO_0100_0100*AMC_0100_0100*
AM_0100_0000
[CXM, CRO, AMC, CXM, AM], 1
.6171861963*CXM_0100_0100^2*CRO_0100_0100*AMC_0100_0100*AM_0100_0000
[CXM, CRO, AMC, CRO, AM], 1
.6171861963*CXM_0100_0100*CRO_0100_0100^2*AMC_0100_0100*AM_0100_0000
[CXM, CRO, AMC, AMC, AM], 1
.6171861963*CXM_0100_0100*CRO_0100_0100*AMC_0100_0100^2*AM_0100_0000
[CXM, CRO, AMC, CTT, AM], 1
.6171861963*CXM_0100_0100*CRO_0100_0100*AMC_0100_0100*CTT_0100_0100*
AM_0100_0000
[CXM, CRO, CTT, AM, FEP], 1
.6171861963*CXM_0100_0100*CRO_0100_0100*CTT_0100_0100*AM_0100_0000*
FEP_0000_0000
[CXM, CRO, CTT, CEC, AM], 1
.6171861963*CEC_0100_0100*CXM_0100_0100*CRO_0100_0100*CTT_0100_0100*
AM_0100_0000
[CXM, CRO, CTT, CXM, AM], 1
.6171861963*CXM_0100_0100^2*CRO_0100_0100*CTT_0100_0100*AM_0100_0000
[CXM, CRO, CTT, CRO, AM], 1
.6171861963*CXM_0100_0100*CRO_0100_0100^2*CTT_0100_0100*AM_0100_0000
[CXM, CRO, CTT, AMC, AM], 1
.6171861963*CXM_0100_0100*CRO_0100_0100*AMC_0100_0100*CTT_0100_0100*
AM_0100_0000
[CXM, CRO, CTT, CTT, AM], 1
.6171861963*CXM_0100_0100*CRO_0100_0100*CTT_0100_0100^2*AM_0100_0000
[CXM, CRO, SAM, CTX, AM], 1
.6171861963*CXM_0100_0100*CRO_0100_0100*SAM_0100_1100*CTX_1100_0100*
AM_0100_0000
[CXM, CRO, SAM, ZOX, AM], 1
.6171861963*CXM_0100_0100*CRO_0100_0100*SAM_0100_1100*ZOX_1100_0100*
AM_0100_0000
[CXM, CRO, SAM, CXM, AM], 1
.6171861963*CXM_0100_0100*CRO_0100_0100*SAM_0100_1100*CXM_1100_0100*
AM_0100_0000
[CXM, CRO, CPD, TZP, AM], 1
.6171861963*CXM_0100_0100*CRO_0100_0100*CPD_0100_0110*TZP_0110_0100*
AM_0100_0000
[CXM, AMC, AM, FEP, FEP], 1
.6171861963*CXM_0100_0100*AMC_0100_0100*AM_0100_0000*FEP_0000_0000^2
[CXM, AMC, CEC, AM, FEP], 1
.6171861963*CEC_0100_0100*CXM_0100_0100*AMC_0100_0100*AM_0100_0000*
FEP_0000_0000
[CXM, AMC, CEC, CEC, AM], 1
.6171861963*CEC_0100_0100^2*CXM_0100_0100*AMC_0100_0100*AM_0100_0000
[CXM, AMC, CEC, CXM, AM], 1
.6171861963*CEC_0100_0100*CXM_0100_0100^2*AMC_0100_0100*AM_0100_0000
[CXM, AMC, CEC, CRO, AM], 1
.6171861963*CEC_0100_0100*CXM_0100_0100*CRO_0100_0100*AMC_0100_0100*
AM_0100_0000
[CXM, AMC, CEC, AMC, AM], 1
.6171861963*CEC_0100_0100*CXM_0100_0100*AMC_0100_0100^2*AM_0100_0000
[CXM, AMC, CEC, CTT, AM], 1
.6171861963*CEC_0100_0100*CXM_0100_0100*AMC_0100_0100*CTT_0100_0100*
AM_0100_0000
[CXM, AMC, CTX, TZP, AM], 1
.6171861963*CTX_0100_0110*TZP_0110_0100*CXM_0100_0100*AMC_0100_0100*
AM_0100_0000
[CXM, AMC, CXM, AM, FEP], 1
.6171861963*CXM_0100_0100^2*AMC_0100_0100*AM_0100_0000*FEP_0000_0000
[CXM, AMC, CXM, CEC, AM], 1
.6171861963*CEC_0100_0100*CXM_0100_0100^2*AMC_0100_0100*AM_0100_0000
[CXM, AMC, CXM, CXM, AM], 1
.6171861963*CXM_0100_0100^3*AMC_0100_0100*AM_0100_0000
[CXM, AMC, CXM, CRO, AM], 1
.6171861963*CXM_0100_0100^2*CRO_0100_0100*AMC_0100_0100*AM_0100_0000
[CXM, AMC, CXM, AMC, AM], 1
.6171861963*CXM_0100_0100^2*AMC_0100_0100^2*AM_0100_0000
[CXM, AMC, CXM, CTT, AM], 1
.6171861963*CXM_0100_0100^2*AMC_0100_0100*CTT_0100_0100*AM_0100_0000
[CXM, AMC, CRO, AM, FEP], 1
.6171861963*CXM_0100_0100*CRO_0100_0100*AMC_0100_0100*AM_0100_0000*
FEP_0000_0000
[CXM, AMC, CRO, CEC, AM], 1
.6171861963*CEC_0100_0100*CXM_0100_0100*CRO_0100_0100*AMC_0100_0100*
AM_0100_0000
[CXM, AMC, CRO, CXM, AM], 1
.6171861963*CXM_0100_0100^2*CRO_0100_0100*AMC_0100_0100*AM_0100_0000
[CXM, AMC, CRO, CRO, AM], 1
.6171861963*CXM_0100_0100*CRO_0100_0100^2*AMC_0100_0100*AM_0100_0000
[CXM, AMC, CRO, AMC, AM], 1
.6171861963*CXM_0100_0100*CRO_0100_0100*AMC_0100_0100^2*AM_0100_0000
[CXM, AMC, CRO, CTT, AM], 1
.6171861963*CXM_0100_0100*CRO_0100_0100*AMC_0100_0100*CTT_0100_0100*
AM_0100_0000
[CXM, AMC, AMC, AM, FEP], 1
.6171861963*CXM_0100_0100*AMC_0100_0100^2*AM_0100_0000*FEP_0000_0000
[CXM, AMC, AMC, CEC, AM], 1
.6171861963*CEC_0100_0100*CXM_0100_0100*AMC_0100_0100^2*AM_0100_0000
[CXM, AMC, AMC, CXM, AM], 1
.6171861963*CXM_0100_0100^2*AMC_0100_0100^2*AM_0100_0000
[CXM, AMC, AMC, CRO, AM], 1
.6171861963*CXM_0100_0100*CRO_0100_0100*AMC_0100_0100^2*AM_0100_0000
[CXM, AMC, AMC, AMC, AM], 1
.6171861963*CXM_0100_0100*AMC_0100_0100^3*AM_0100_0000
[CXM, AMC, AMC, CTT, AM], 1
.6171861963*CXM_0100_0100*AMC_0100_0100^2*CTT_0100_0100*AM_0100_0000
[CXM, AMC, CTT, AM, FEP], 1
.6171861963*CXM_0100_0100*AMC_0100_0100*CTT_0100_0100*AM_0100_0000*
FEP_0000_0000
[CXM, AMC, CTT, CEC, AM], 1
.6171861963*CEC_0100_0100*CXM_0100_0100*AMC_0100_0100*CTT_0100_0100*
AM_0100_0000
[CXM, AMC, CTT, CXM, AM], 1
.6171861963*CXM_0100_0100^2*AMC_0100_0100*CTT_0100_0100*AM_0100_0000
[CXM, AMC, CTT, CRO, AM], 1
.6171861963*CXM_0100_0100*CRO_0100_0100*AMC_0100_0100*CTT_0100_0100*
AM_0100_0000
[CXM, AMC, CTT, AMC, AM], 1
.6171861963*CXM_0100_0100*AMC_0100_0100^2*CTT_0100_0100*AM_0100_0000
[CXM, AMC, CTT, CTT, AM], 1
.6171861963*CXM_0100_0100*AMC_0100_0100*CTT_0100_0100^2*AM_0100_0000
[CXM, AMC, SAM, CTX, AM], 1
.6171861963*CXM_0100_0100*AMC_0100_0100*SAM_0100_1100*CTX_1100_0100*
AM_0100_0000
[CXM, AMC, SAM, ZOX, AM], 1
.6171861963*CXM_0100_0100*AMC_0100_0100*SAM_0100_1100*ZOX_1100_0100*
AM_0100_0000
[CXM, AMC, SAM, CXM, AM], 1
.6171861963*CXM_0100_0100*AMC_0100_0100*SAM_0100_1100*CXM_1100_0100*
AM_0100_0000
[CXM, AMC, CPD, TZP, AM], 1
.6171861963*CXM_0100_0100*AMC_0100_0100*CPD_0100_0110*TZP_0110_0100*
AM_0100_0000
[CXM, CTT, AM, FEP, FEP], 1
.6171861963*CXM_0100_0100*CTT_0100_0100*AM_0100_0000*FEP_0000_0000^2
[CXM, CTT, CEC, AM, FEP], 1
.6171861963*CEC_0100_0100*CXM_0100_0100*CTT_0100_0100*AM_0100_0000*
FEP_0000_0000
[CXM, CTT, CEC, CEC, AM], 1
.6171861963*CEC_0100_0100^2*CXM_0100_0100*CTT_0100_0100*AM_0100_0000
[CXM, CTT, CEC, CXM, AM], 1
.6171861963*CEC_0100_0100*CXM_0100_0100^2*CTT_0100_0100*AM_0100_0000
[CXM, CTT, CEC, CRO, AM], 1
.6171861963*CEC_0100_0100*CXM_0100_0100*CRO_0100_0100*CTT_0100_0100*
AM_0100_0000
[CXM, CTT, CEC, AMC, AM], 1
.6171861963*CEC_0100_0100*CXM_0100_0100*AMC_0100_0100*CTT_0100_0100*
AM_0100_0000
[CXM, CTT, CEC, CTT, AM], 1
.6171861963*CEC_0100_0100*CXM_0100_0100*CTT_0100_0100^2*AM_0100_0000
[CXM, CTT, CTX, TZP, AM], 1
.6171861963*CTX_0100_0110*TZP_0110_0100*CXM_0100_0100*CTT_0100_0100*
AM_0100_0000
[CXM, CTT, CXM, AM, FEP], 1
.6171861963*CXM_0100_0100^2*CTT_0100_0100*AM_0100_0000*FEP_0000_0000
[CXM, CTT, CXM, CEC, AM], 1
.6171861963*CEC_0100_0100*CXM_0100_0100^2*CTT_0100_0100*AM_0100_0000
[CXM, CTT, CXM, CXM, AM], 1
.6171861963*CXM_0100_0100^3*CTT_0100_0100*AM_0100_0000
[CXM, CTT, CXM, CRO, AM], 1
.6171861963*CXM_0100_0100^2*CRO_0100_0100*CTT_0100_0100*AM_0100_0000
[CXM, CTT, CXM, AMC, AM], 1
.6171861963*CXM_0100_0100^2*AMC_0100_0100*CTT_0100_0100*AM_0100_0000
[CXM, CTT, CXM, CTT, AM], 1
.6171861963*CXM_0100_0100^2*CTT_0100_0100^2*AM_0100_0000
[CXM, CTT, CRO, AM, FEP], 1
.6171861963*CXM_0100_0100*CRO_0100_0100*CTT_0100_0100*AM_0100_0000*
FEP_0000_0000
[CXM, CTT, CRO, CEC, AM], 1
.6171861963*CEC_0100_0100*CXM_0100_0100*CRO_0100_0100*CTT_0100_0100*
AM_0100_0000
[CXM, CTT, CRO, CXM, AM], 1
.6171861963*CXM_0100_0100^2*CRO_0100_0100*CTT_0100_0100*AM_0100_0000
[CXM, CTT, CRO, CRO, AM], 1
.6171861963*CXM_0100_0100*CRO_0100_0100^2*CTT_0100_0100*AM_0100_0000
[CXM, CTT, CRO, AMC, AM], 1
.6171861963*CXM_0100_0100*CRO_0100_0100*AMC_0100_0100*CTT_0100_0100*
AM_0100_0000
[CXM, CTT, CRO, CTT, AM], 1
.6171861963*CXM_0100_0100*CRO_0100_0100*CTT_0100_0100^2*AM_0100_0000
[CXM, CTT, AMC, AM, FEP], 1
.6171861963*CXM_0100_0100*AMC_0100_0100*CTT_0100_0100*AM_0100_0000*
FEP_0000_0000
[CXM, CTT, AMC, CEC, AM], 1
.6171861963*CEC_0100_0100*CXM_0100_0100*AMC_0100_0100*CTT_0100_0100*
AM_0100_0000
[CXM, CTT, AMC, CXM, AM], 1
.6171861963*CXM_0100_0100^2*AMC_0100_0100*CTT_0100_0100*AM_0100_0000
[CXM, CTT, AMC, CRO, AM], 1
.6171861963*CXM_0100_0100*CRO_0100_0100*AMC_0100_0100*CTT_0100_0100*
AM_0100_0000
[CXM, CTT, AMC, AMC, AM], 1
.6171861963*CXM_0100_0100*AMC_0100_0100^2*CTT_0100_0100*AM_0100_0000
[CXM, CTT, AMC, CTT, AM], 1
.6171861963*CXM_0100_0100*AMC_0100_0100*CTT_0100_0100^2*AM_0100_0000
[CXM, CTT, CTT, AM, FEP], 1
.6171861963*CXM_0100_0100*CTT_0100_0100^2*AM_0100_0000*FEP_0000_0000
[CXM, CTT, CTT, CEC, AM], 1
.6171861963*CEC_0100_0100*CXM_0100_0100*CTT_0100_0100^2*AM_0100_0000
[CXM, CTT, CTT, CXM, AM], 1
.6171861963*CXM_0100_0100^2*CTT_0100_0100^2*AM_0100_0000
[CXM, CTT, CTT, CRO, AM], 1
.6171861963*CXM_0100_0100*CRO_0100_0100*CTT_0100_0100^2*AM_0100_0000
[CXM, CTT, CTT, AMC, AM], 1
.6171861963*CXM_0100_0100*AMC_0100_0100*CTT_0100_0100^2*AM_0100_0000
[CXM, CTT, CTT, CTT, AM], 1
.6171861963*CXM_0100_0100*CTT_0100_0100^3*AM_0100_0000
[CXM, CTT, SAM, CTX, AM], 1
.6171861963*CXM_0100_0100*CTT_0100_0100*SAM_0100_1100*CTX_1100_0100*
AM_0100_0000
[CXM, CTT, SAM, ZOX, AM], 1
.6171861963*CXM_0100_0100*CTT_0100_0100*SAM_0100_1100*ZOX_1100_0100*
AM_0100_0000
[CXM, CTT, SAM, CXM, AM], 1
.6171861963*CXM_0100_0100*CTT_0100_0100*SAM_0100_1100*CXM_1100_0100*
AM_0100_0000
[CXM, CTT, CPD, TZP, AM], 1
.6171861963*CXM_0100_0100*CTT_0100_0100*CPD_0100_0110*TZP_0110_0100*
AM_0100_0000
[CXM, SAM, CTX, AM, FEP], 1
.6171861963*CXM_0100_0100*SAM_0100_1100*CTX_1100_0100*AM_0100_0000*
FEP_0000_0000
[CXM, SAM, CTX, CEC, AM], 1
.6171861963*CEC_0100_0100*CXM_0100_0100*SAM_0100_1100*CTX_1100_0100*
AM_0100_0000
[CXM, SAM, CTX, CXM, AM], 1
.6171861963*CXM_0100_0100^2*SAM_0100_1100*CTX_1100_0100*AM_0100_0000
[CXM, SAM, CTX, CRO, AM], 1
.6171861963*CXM_0100_0100*CRO_0100_0100*SAM_0100_1100*CTX_1100_0100*
AM_0100_0000
[CXM, SAM, CTX, AMC, AM], 1
.6171861963*CXM_0100_0100*AMC_0100_0100*SAM_0100_1100*CTX_1100_0100*
AM_0100_0000
[CXM, SAM, CTX, CTT, AM], 1
.6171861963*CXM_0100_0100*CTT_0100_0100*SAM_0100_1100*CTX_1100_0100*
AM_0100_0000
[CXM, SAM, ZOX, AM, FEP], 1
.6171861963*CXM_0100_0100*SAM_0100_1100*ZOX_1100_0100*AM_0100_0000*
FEP_0000_0000
[CXM, SAM, ZOX, CEC, AM], 1
.6171861963*CEC_0100_0100*CXM_0100_0100*SAM_0100_1100*ZOX_1100_0100*
AM_0100_0000
[CXM, SAM, ZOX, CXM, AM], 1
.6171861963*CXM_0100_0100^2*SAM_0100_1100*ZOX_1100_0100*AM_0100_0000
[CXM, SAM, ZOX, CRO, AM], 1
.6171861963*CXM_0100_0100*CRO_0100_0100*SAM_0100_1100*ZOX_1100_0100*
AM_0100_0000
[CXM, SAM, ZOX, AMC, AM], 1
.6171861963*CXM_0100_0100*AMC_0100_0100*SAM_0100_1100*ZOX_1100_0100*
AM_0100_0000
[CXM, SAM, ZOX, CTT, AM], 1
.6171861963*CXM_0100_0100*CTT_0100_0100*SAM_0100_1100*ZOX_1100_0100*
AM_0100_0000
[CXM, SAM, CXM, AM, FEP], 1
.6171861963*CXM_0100_0100*SAM_0100_1100*CXM_1100_0100*AM_0100_0000*
FEP_0000_0000
[CXM, SAM, CXM, CEC, AM], 1
.6171861963*CEC_0100_0100*CXM_0100_0100*SAM_0100_1100*CXM_1100_0100*
AM_0100_0000
[CXM, SAM, CXM, CXM, AM], 1
.6171861963*CXM_0100_0100^2*SAM_0100_1100*CXM_1100_0100*AM_0100_0000
[CXM, SAM, CXM, CRO, AM], 1
.6171861963*CXM_0100_0100*CRO_0100_0100*SAM_0100_1100*CXM_1100_0100*
AM_0100_0000
[CXM, SAM, CXM, AMC, AM], 1
.6171861963*CXM_0100_0100*AMC_0100_0100*SAM_0100_1100*CXM_1100_0100*
AM_0100_0000
[CXM, SAM, CXM, CTT, AM], 1
.6171861963*CXM_0100_0100*CTT_0100_0100*SAM_0100_1100*CXM_1100_0100*
AM_0100_0000
[CXM, CPD, AMP, TZP, AM], 1
.6171861963*CXM_0100_0100*CPD_0100_0110*AMP_0110_0110*TZP_0110_0100*
AM_0100_0000
[CXM, CPD, CTX, TZP, AM], 1
.6171861963*CXM_0100_0100*CPD_0100_0110*CTX_0110_0110*TZP_0110_0100*
AM_0100_0000
[CXM, CPD, CAZ, TZP, AM], 1
.6171861963*CXM_0100_0100*CPD_0100_0110*CAZ_0110_0110*TZP_0110_0100*
AM_0100_0000
[CXM, CPD, CPR, TZP, AM], 1
.6171861963*CXM_0100_0100*CPD_0100_0110*CPR_0110_0110*TZP_0110_0100*
AM_0100_0000
[CXM, CPD, TZP, AM, FEP], 1
.6171861963*CXM_0100_0100*CPD_0100_0110*TZP_0110_0100*AM_0100_0000*
FEP_0000_0000
[CXM, CPD, TZP, CEC, AM], 1
.6171861963*CEC_0100_0100*CXM_0100_0100*CPD_0100_0110*TZP_0110_0100*
AM_0100_0000
[CXM, CPD, TZP, CXM, AM], 1
.6171861963*CXM_0100_0100^2*CPD_0100_0110*TZP_0110_0100*AM_0100_0000
[CXM, CPD, TZP, CRO, AM], 1
.6171861963*CXM_0100_0100*CRO_0100_0100*CPD_0100_0110*TZP_0110_0100*
AM_0100_0000
[CXM, CPD, TZP, AMC, AM], 1
.6171861963*CXM_0100_0100*AMC_0100_0100*CPD_0100_0110*TZP_0110_0100*
AM_0100_0000
[CXM, CPD, TZP, CTT, AM], 1
.6171861963*CXM_0100_0100*CTT_0100_0100*CPD_0100_0110*TZP_0110_0100*
AM_0100_0000
[CRO, AM, FEP, FEP, FEP], 1
.6171861963*CRO_0100_0100*AM_0100_0000*FEP_0000_0000^3
[CRO, CEC, AM, FEP, FEP], 1
.6171861963*CEC_0100_0100*CRO_0100_0100*AM_0100_0000*FEP_0000_0000^2
[CRO, CEC, CEC, AM, FEP], 1
.6171861963*CEC_0100_0100^2*CRO_0100_0100*AM_0100_0000*FEP_0000_0000
[CRO, CEC, CEC, CEC, AM], 1
.6171861963*CEC_0100_0100^3*CRO_0100_0100*AM_0100_0000
[CRO, CEC, CEC, CXM, AM], 1
.6171861963*CEC_0100_0100^2*CXM_0100_0100*CRO_0100_0100*AM_0100_0000
[CRO, CEC, CEC, CRO, AM], 1
.6171861963*CEC_0100_0100^2*CRO_0100_0100^2*AM_0100_0000
[CRO, CEC, CEC, AMC, AM], 1
.6171861963*CEC_0100_0100^2*CRO_0100_0100*AMC_0100_0100*AM_0100_0000
[CRO, CEC, CEC, CTT, AM], 1
.6171861963*CEC_0100_0100^2*CRO_0100_0100*CTT_0100_0100*AM_0100_0000
[CRO, CEC, CTX, TZP, AM], 1
.6171861963*CEC_0100_0100*CTX_0100_0110*TZP_0110_0100*CRO_0100_0100*
AM_0100_0000
[CRO, CEC, CXM, AM, FEP], 1
.6171861963*CEC_0100_0100*CXM_0100_0100*CRO_0100_0100*AM_0100_0000*
FEP_0000_0000
[CRO, CEC, CXM, CEC, AM], 1
.6171861963*CEC_0100_0100^2*CXM_0100_0100*CRO_0100_0100*AM_0100_0000
[CRO, CEC, CXM, CXM, AM], 1
.6171861963*CEC_0100_0100*CXM_0100_0100^2*CRO_0100_0100*AM_0100_0000
[CRO, CEC, CXM, CRO, AM], 1
.6171861963*CEC_0100_0100*CXM_0100_0100*CRO_0100_0100^2*AM_0100_0000
[CRO, CEC, CXM, AMC, AM], 1
.6171861963*CEC_0100_0100*CXM_0100_0100*CRO_0100_0100*AMC_0100_0100*
AM_0100_0000
[CRO, CEC, CXM, CTT, AM], 1
.6171861963*CEC_0100_0100*CXM_0100_0100*CRO_0100_0100*CTT_0100_0100*
AM_0100_0000
[CRO, CEC, CRO, AM, FEP], 1
.6171861963*CEC_0100_0100*CRO_0100_0100^2*AM_0100_0000*FEP_0000_0000
[CRO, CEC, CRO, CEC, AM], 1
.6171861963*CEC_0100_0100^2*CRO_0100_0100^2*AM_0100_0000
[CRO, CEC, CRO, CXM, AM], 1
.6171861963*CEC_0100_0100*CXM_0100_0100*CRO_0100_0100^2*AM_0100_0000
[CRO, CEC, CRO, CRO, AM], 1
.6171861963*CEC_0100_0100*CRO_0100_0100^3*AM_0100_0000
[CRO, CEC, CRO, AMC, AM], 1
.6171861963*CEC_0100_0100*CRO_0100_0100^2*AMC_0100_0100*AM_0100_0000
[CRO, CEC, CRO, CTT, AM], 1
.6171861963*CEC_0100_0100*CRO_0100_0100^2*CTT_0100_0100*AM_0100_0000
[CRO, CEC, AMC, AM, FEP], 1
.6171861963*CEC_0100_0100*CRO_0100_0100*AMC_0100_0100*AM_0100_0000*
FEP_0000_0000
[CRO, CEC, AMC, CEC, AM], 1
.6171861963*CEC_0100_0100^2*CRO_0100_0100*AMC_0100_0100*AM_0100_0000
[CRO, CEC, AMC, CXM, AM], 1
.6171861963*CEC_0100_0100*CXM_0100_0100*CRO_0100_0100*AMC_0100_0100*
AM_0100_0000
[CRO, CEC, AMC, CRO, AM], 1
.6171861963*CEC_0100_0100*CRO_0100_0100^2*AMC_0100_0100*AM_0100_0000
[CRO, CEC, AMC, AMC, AM], 1
.6171861963*CEC_0100_0100*CRO_0100_0100*AMC_0100_0100^2*AM_0100_0000
[CRO, CEC, AMC, CTT, AM], 1
.6171861963*CEC_0100_0100*CRO_0100_0100*AMC_0100_0100*CTT_0100_0100*
AM_0100_0000
[CRO, CEC, CTT, AM, FEP], 1
.6171861963*CEC_0100_0100*CRO_0100_0100*CTT_0100_0100*AM_0100_0000*
FEP_0000_0000
[CRO, CEC, CTT, CEC, AM], 1
.6171861963*CEC_0100_0100^2*CRO_0100_0100*CTT_0100_0100*AM_0100_0000
[CRO, CEC, CTT, CXM, AM], 1
.6171861963*CEC_0100_0100*CXM_0100_0100*CRO_0100_0100*CTT_0100_0100*
AM_0100_0000
[CRO, CEC, CTT, CRO, AM], 1
.6171861963*CEC_0100_0100*CRO_0100_0100^2*CTT_0100_0100*AM_0100_0000
[CRO, CEC, CTT, AMC, AM], 1
.6171861963*CEC_0100_0100*CRO_0100_0100*AMC_0100_0100*CTT_0100_0100*
AM_0100_0000
[CRO, CEC, CTT, CTT, AM], 1
.6171861963*CEC_0100_0100*CRO_0100_0100*CTT_0100_0100^2*AM_0100_0000
[CRO, CEC, SAM, CTX, AM], 1
.6171861963*CEC_0100_0100*CRO_0100_0100*SAM_0100_1100*CTX_1100_0100*
AM_0100_0000
[CRO, CEC, SAM, ZOX, AM], 1
.6171861963*CEC_0100_0100*CRO_0100_0100*SAM_0100_1100*ZOX_1100_0100*
AM_0100_0000
[CRO, CEC, SAM, CXM, AM], 1
.6171861963*CEC_0100_0100*CRO_0100_0100*SAM_0100_1100*CXM_1100_0100*
AM_0100_0000
[CRO, CEC, CPD, TZP, AM], 1
.6171861963*CEC_0100_0100*CRO_0100_0100*CPD_0100_0110*TZP_0110_0100*
AM_0100_0000
[CRO, CTX, AMP, TZP, AM], 1
.6171861963*CTX_0100_0110*AMP_0110_0110*TZP_0110_0100*CRO_0100_0100*
AM_0100_0000
[CRO, CTX, CTX, TZP, AM], 1
.6171861963*CTX_0100_0110*CTX_0110_0110*TZP_0110_0100*CRO_0100_0100*
AM_0100_0000
[CRO, CTX, CAZ, TZP, AM], 1
.6171861963*CTX_0100_0110*CAZ_0110_0110*TZP_0110_0100*CRO_0100_0100*
AM_0100_0000
[CRO, CTX, CPR, TZP, AM], 1
.6171861963*CTX_0100_0110*CPR_0110_0110*TZP_0110_0100*CRO_0100_0100*
AM_0100_0000
[CRO, CTX, TZP, AM, FEP], 1
.6171861963*CTX_0100_0110*TZP_0110_0100*CRO_0100_0100*AM_0100_0000*
FEP_0000_0000
[CRO, CTX, TZP, CEC, AM], 1
.6171861963*CEC_0100_0100*CTX_0100_0110*TZP_0110_0100*CRO_0100_0100*
AM_0100_0000
[CRO, CTX, TZP, CXM, AM], 1
.6171861963*CTX_0100_0110*TZP_0110_0100*CXM_0100_0100*CRO_0100_0100*
AM_0100_0000
[CRO, CTX, TZP, CRO, AM], 1
.6171861963*CTX_0100_0110*TZP_0110_0100*CRO_0100_0100^2*AM_0100_0000
[CRO, CTX, TZP, AMC, AM], 1
.6171861963*CTX_0100_0110*TZP_0110_0100*CRO_0100_0100*AMC_0100_0100*
AM_0100_0000
[CRO, CTX, TZP, CTT, AM], 1
.6171861963*CTX_0100_0110*TZP_0110_0100*CRO_0100_0100*CTT_0100_0100*
AM_0100_0000
[CRO, CXM, AM, FEP, FEP], 1
.6171861963*CXM_0100_0100*CRO_0100_0100*AM_0100_0000*FEP_0000_0000^2
[CRO, CXM, CEC, AM, FEP], 1
.6171861963*CEC_0100_0100*CXM_0100_0100*CRO_0100_0100*AM_0100_0000*
FEP_0000_0000
[CRO, CXM, CEC, CEC, AM], 1
.6171861963*CEC_0100_0100^2*CXM_0100_0100*CRO_0100_0100*AM_0100_0000
[CRO, CXM, CEC, CXM, AM], 1
.6171861963*CEC_0100_0100*CXM_0100_0100^2*CRO_0100_0100*AM_0100_0000
[CRO, CXM, CEC, CRO, AM], 1
.6171861963*CEC_0100_0100*CXM_0100_0100*CRO_0100_0100^2*AM_0100_0000
[CRO, CXM, CEC, AMC, AM], 1
.6171861963*CEC_0100_0100*CXM_0100_0100*CRO_0100_0100*AMC_0100_0100*
AM_0100_0000
[CRO, CXM, CEC, CTT, AM], 1
.6171861963*CEC_0100_0100*CXM_0100_0100*CRO_0100_0100*CTT_0100_0100*
AM_0100_0000
[CRO, CXM, CTX, TZP, AM], 1
.6171861963*CTX_0100_0110*TZP_0110_0100*CXM_0100_0100*CRO_0100_0100*
AM_0100_0000
[CRO, CXM, CXM, AM, FEP], 1
.6171861963*CXM_0100_0100^2*CRO_0100_0100*AM_0100_0000*FEP_0000_0000
[CRO, CXM, CXM, CEC, AM], 1
.6171861963*CEC_0100_0100*CXM_0100_0100^2*CRO_0100_0100*AM_0100_0000
[CRO, CXM, CXM, CXM, AM], 1
.6171861963*CXM_0100_0100^3*CRO_0100_0100*AM_0100_0000
[CRO, CXM, CXM, CRO, AM], 1
.6171861963*CXM_0100_0100^2*CRO_0100_0100^2*AM_0100_0000
[CRO, CXM, CXM, AMC, AM], 1
.6171861963*CXM_0100_0100^2*CRO_0100_0100*AMC_0100_0100*AM_0100_0000
[CRO, CXM, CXM, CTT, AM], 1
.6171861963*CXM_0100_0100^2*CRO_0100_0100*CTT_0100_0100*AM_0100_0000
[CRO, CXM, CRO, AM, FEP], 1
.6171861963*CXM_0100_0100*CRO_0100_0100^2*AM_0100_0000*FEP_0000_0000
[CRO, CXM, CRO, CEC, AM], 1
.6171861963*CEC_0100_0100*CXM_0100_0100*CRO_0100_0100^2*AM_0100_0000
[CRO, CXM, CRO, CXM, AM], 1
.6171861963*CXM_0100_0100^2*CRO_0100_0100^2*AM_0100_0000
[CRO, CXM, CRO, CRO, AM], 1
.6171861963*CXM_0100_0100*CRO_0100_0100^3*AM_0100_0000
[CRO, CXM, CRO, AMC, AM], 1
.6171861963*CXM_0100_0100*CRO_0100_0100^2*AMC_0100_0100*AM_0100_0000
[CRO, CXM, CRO, CTT, AM], 1
.6171861963*CXM_0100_0100*CRO_0100_0100^2*CTT_0100_0100*AM_0100_0000
[CRO, CXM, AMC, AM, FEP], 1
.6171861963*CXM_0100_0100*CRO_0100_0100*AMC_0100_0100*AM_0100_0000*
FEP_0000_0000
[CRO, CXM, AMC, CEC, AM], 1
.6171861963*CEC_0100_0100*CXM_0100_0100*CRO_0100_0100*AMC_0100_0100*
AM_0100_0000
[CRO, CXM, AMC, CXM, AM], 1
.6171861963*CXM_0100_0100^2*CRO_0100_0100*AMC_0100_0100*AM_0100_0000
[CRO, CXM, AMC, CRO, AM], 1
.6171861963*CXM_0100_0100*CRO_0100_0100^2*AMC_0100_0100*AM_0100_0000
[CRO, CXM, AMC, AMC, AM], 1
.6171861963*CXM_0100_0100*CRO_0100_0100*AMC_0100_0100^2*AM_0100_0000
[CRO, CXM, AMC, CTT, AM], 1
.6171861963*CXM_0100_0100*CRO_0100_0100*AMC_0100_0100*CTT_0100_0100*
AM_0100_0000
[CRO, CXM, CTT, AM, FEP], 1
.6171861963*CXM_0100_0100*CRO_0100_0100*CTT_0100_0100*AM_0100_0000*
FEP_0000_0000
[CRO, CXM, CTT, CEC, AM], 1
.6171861963*CEC_0100_0100*CXM_0100_0100*CRO_0100_0100*CTT_0100_0100*
AM_0100_0000
[CRO, CXM, CTT, CXM, AM], 1
.6171861963*CXM_0100_0100^2*CRO_0100_0100*CTT_0100_0100*AM_0100_0000
[CRO, CXM, CTT, CRO, AM], 1
.6171861963*CXM_0100_0100*CRO_0100_0100^2*CTT_0100_0100*AM_0100_0000
[CRO, CXM, CTT, AMC, AM], 1
.6171861963*CXM_0100_0100*CRO_0100_0100*AMC_0100_0100*CTT_0100_0100*
AM_0100_0000
[CRO, CXM, CTT, CTT, AM], 1
.6171861963*CXM_0100_0100*CRO_0100_0100*CTT_0100_0100^2*AM_0100_0000
[CRO, CXM, SAM, CTX, AM], 1
.6171861963*CXM_0100_0100*CRO_0100_0100*SAM_0100_1100*CTX_1100_0100*
AM_0100_0000
[CRO, CXM, SAM, ZOX, AM], 1
.6171861963*CXM_0100_0100*CRO_0100_0100*SAM_0100_1100*ZOX_1100_0100*
AM_0100_0000
[CRO, CXM, SAM, CXM, AM], 1
.6171861963*CXM_0100_0100*CRO_0100_0100*SAM_0100_1100*CXM_1100_0100*
AM_0100_0000
[CRO, CXM, CPD, TZP, AM], 1
.6171861963*CXM_0100_0100*CRO_0100_0100*CPD_0100_0110*TZP_0110_0100*
AM_0100_0000
[CRO, CRO, AM, FEP, FEP], 1
.6171861963*CRO_0100_0100^2*AM_0100_0000*FEP_0000_0000^2
[CRO, CRO, CEC, AM, FEP], 1
.6171861963*CEC_0100_0100*CRO_0100_0100^2*AM_0100_0000*FEP_0000_0000
[CRO, CRO, CEC, CEC, AM], 1
.6171861963*CEC_0100_0100^2*CRO_0100_0100^2*AM_0100_0000
[CRO, CRO, CEC, CXM, AM], 1
.6171861963*CEC_0100_0100*CXM_0100_0100*CRO_0100_0100^2*AM_0100_0000
[CRO, CRO, CEC, CRO, AM], 1
.6171861963*CEC_0100_0100*CRO_0100_0100^3*AM_0100_0000
[CRO, CRO, CEC, AMC, AM], 1
.6171861963*CEC_0100_0100*CRO_0100_0100^2*AMC_0100_0100*AM_0100_0000
[CRO, CRO, CEC, CTT, AM], 1
.6171861963*CEC_0100_0100*CRO_0100_0100^2*CTT_0100_0100*AM_0100_0000
[CRO, CRO, CTX, TZP, AM], 1
.6171861963*CTX_0100_0110*TZP_0110_0100*CRO_0100_0100^2*AM_0100_0000
[CRO, CRO, CXM, AM, FEP], 1
.6171861963*CXM_0100_0100*CRO_0100_0100^2*AM_0100_0000*FEP_0000_0000
[CRO, CRO, CXM, CEC, AM], 1
.6171861963*CEC_0100_0100*CXM_0100_0100*CRO_0100_0100^2*AM_0100_0000
[CRO, CRO, CXM, CXM, AM], 1
.6171861963*CXM_0100_0100^2*CRO_0100_0100^2*AM_0100_0000
[CRO, CRO, CXM, CRO, AM], 1
.6171861963*CXM_0100_0100*CRO_0100_0100^3*AM_0100_0000
[CRO, CRO, CXM, AMC, AM], 1
.6171861963*CXM_0100_0100*CRO_0100_0100^2*AMC_0100_0100*AM_0100_0000
[CRO, CRO, CXM, CTT, AM], 1
.6171861963*CXM_0100_0100*CRO_0100_0100^2*CTT_0100_0100*AM_0100_0000
[CRO, CRO, CRO, AM, FEP], 1
.6171861963*CRO_0100_0100^3*AM_0100_0000*FEP_0000_0000
[CRO, CRO, CRO, CEC, AM], 1
.6171861963*CEC_0100_0100*CRO_0100_0100^3*AM_0100_0000
[CRO, CRO, CRO, CXM, AM], 1
.6171861963*CXM_0100_0100*CRO_0100_0100^3*AM_0100_0000
[CRO, CRO, CRO, CRO, AM], 1
.6171861963*CRO_0100_0100^4*AM_0100_0000
[CRO, CRO, CRO, AMC, AM], 1
.6171861963*CRO_0100_0100^3*AMC_0100_0100*AM_0100_0000
[CRO, CRO, CRO, CTT, AM], 1
.6171861963*CRO_0100_0100^3*CTT_0100_0100*AM_0100_0000
[CRO, CRO, AMC, AM, FEP], 1
.6171861963*CRO_0100_0100^2*AMC_0100_0100*AM_0100_0000*FEP_0000_0000
[CRO, CRO, AMC, CEC, AM], 1
.6171861963*CEC_0100_0100*CRO_0100_0100^2*AMC_0100_0100*AM_0100_0000
[CRO, CRO, AMC, CXM, AM], 1
.6171861963*CXM_0100_0100*CRO_0100_0100^2*AMC_0100_0100*AM_0100_0000
[CRO, CRO, AMC, CRO, AM], 1
.6171861963*CRO_0100_0100^3*AMC_0100_0100*AM_0100_0000
[CRO, CRO, AMC, AMC, AM], 1
.6171861963*CRO_0100_0100^2*AMC_0100_0100^2*AM_0100_0000
[CRO, CRO, AMC, CTT, AM], 1
.6171861963*CRO_0100_0100^2*AMC_0100_0100*CTT_0100_0100*AM_0100_0000
[CRO, CRO, CTT, AM, FEP], 1
.6171861963*CRO_0100_0100^2*CTT_0100_0100*AM_0100_0000*FEP_0000_0000
[CRO, CRO, CTT, CEC, AM], 1
.6171861963*CEC_0100_0100*CRO_0100_0100^2*CTT_0100_0100*AM_0100_0000
[CRO, CRO, CTT, CXM, AM], 1
.6171861963*CXM_0100_0100*CRO_0100_0100^2*CTT_0100_0100*AM_0100_0000
[CRO, CRO, CTT, CRO, AM], 1
.6171861963*CRO_0100_0100^3*CTT_0100_0100*AM_0100_0000
[CRO, CRO, CTT, AMC, AM], 1
.6171861963*CRO_0100_0100^2*AMC_0100_0100*CTT_0100_0100*AM_0100_0000
[CRO, CRO, CTT, CTT, AM], 1
.6171861963*CRO_0100_0100^2*CTT_0100_0100^2*AM_0100_0000
[CRO, CRO, SAM, CTX, AM], 1
.6171861963*CRO_0100_0100^2*SAM_0100_1100*CTX_1100_0100*AM_0100_0000
[CRO, CRO, SAM, ZOX, AM], 1
.6171861963*CRO_0100_0100^2*SAM_0100_1100*ZOX_1100_0100*AM_0100_0000
[CRO, CRO, SAM, CXM, AM], 1
.6171861963*CRO_0100_0100^2*SAM_0100_1100*CXM_1100_0100*AM_0100_0000
[CRO, CRO, CPD, TZP, AM], 1
.6171861963*CRO_0100_0100^2*CPD_0100_0110*TZP_0110_0100*AM_0100_0000
[CRO, AMC, AM, FEP, FEP], 1
.6171861963*CRO_0100_0100*AMC_0100_0100*AM_0100_0000*FEP_0000_0000^2
[CRO, AMC, CEC, AM, FEP], 1
.6171861963*CEC_0100_0100*CRO_0100_0100*AMC_0100_0100*AM_0100_0000*
FEP_0000_0000
[CRO, AMC, CEC, CEC, AM], 1
.6171861963*CEC_0100_0100^2*CRO_0100_0100*AMC_0100_0100*AM_0100_0000
[CRO, AMC, CEC, CXM, AM], 1
.6171861963*CEC_0100_0100*CXM_0100_0100*CRO_0100_0100*AMC_0100_0100*
AM_0100_0000
[CRO, AMC, CEC, CRO, AM], 1
.6171861963*CEC_0100_0100*CRO_0100_0100^2*AMC_0100_0100*AM_0100_0000
[CRO, AMC, CEC, AMC, AM], 1
.6171861963*CEC_0100_0100*CRO_0100_0100*AMC_0100_0100^2*AM_0100_0000
[CRO, AMC, CEC, CTT, AM], 1
.6171861963*CEC_0100_0100*CRO_0100_0100*AMC_0100_0100*CTT_0100_0100*
AM_0100_0000
[CRO, AMC, CTX, TZP, AM], 1
.6171861963*CTX_0100_0110*TZP_0110_0100*CRO_0100_0100*AMC_0100_0100*
AM_0100_0000
[CRO, AMC, CXM, AM, FEP], 1
.6171861963*CXM_0100_0100*CRO_0100_0100*AMC_0100_0100*AM_0100_0000*
FEP_0000_0000
[CRO, AMC, CXM, CEC, AM], 1
.6171861963*CEC_0100_0100*CXM_0100_0100*CRO_0100_0100*AMC_0100_0100*
AM_0100_0000
[CRO, AMC, CXM, CXM, AM], 1
.6171861963*CXM_0100_0100^2*CRO_0100_0100*AMC_0100_0100*AM_0100_0000
[CRO, AMC, CXM, CRO, AM], 1
.6171861963*CXM_0100_0100*CRO_0100_0100^2*AMC_0100_0100*AM_0100_0000
[CRO, AMC, CXM, AMC, AM], 1
.6171861963*CXM_0100_0100*CRO_0100_0100*AMC_0100_0100^2*AM_0100_0000
[CRO, AMC, CXM, CTT, AM], 1
.6171861963*CXM_0100_0100*CRO_0100_0100*AMC_0100_0100*CTT_0100_0100*
AM_0100_0000
[CRO, AMC, CRO, AM, FEP], 1
.6171861963*CRO_0100_0100^2*AMC_0100_0100*AM_0100_0000*FEP_0000_0000
[CRO, AMC, CRO, CEC, AM], 1
.6171861963*CEC_0100_0100*CRO_0100_0100^2*AMC_0100_0100*AM_0100_0000
[CRO, AMC, CRO, CXM, AM], 1
.6171861963*CXM_0100_0100*CRO_0100_0100^2*AMC_0100_0100*AM_0100_0000
[CRO, AMC, CRO, CRO, AM], 1
.6171861963*CRO_0100_0100^3*AMC_0100_0100*AM_0100_0000
[CRO, AMC, CRO, AMC, AM], 1
.6171861963*CRO_0100_0100^2*AMC_0100_0100^2*AM_0100_0000
[CRO, AMC, CRO, CTT, AM], 1
.6171861963*CRO_0100_0100^2*AMC_0100_0100*CTT_0100_0100*AM_0100_0000
[CRO, AMC, AMC, AM, FEP], 1
.6171861963*CRO_0100_0100*AMC_0100_0100^2*AM_0100_0000*FEP_0000_0000
[CRO, AMC, AMC, CEC, AM], 1
.6171861963*CEC_0100_0100*CRO_0100_0100*AMC_0100_0100^2*AM_0100_0000
[CRO, AMC, AMC, CXM, AM], 1
.6171861963*CXM_0100_0100*CRO_0100_0100*AMC_0100_0100^2*AM_0100_0000
[CRO, AMC, AMC, CRO, AM], 1
.6171861963*CRO_0100_0100^2*AMC_0100_0100^2*AM_0100_0000
[CRO, AMC, AMC, AMC, AM], 1
.6171861963*CRO_0100_0100*AMC_0100_0100^3*AM_0100_0000
[CRO, AMC, AMC, CTT, AM], 1
.6171861963*CRO_0100_0100*AMC_0100_0100^2*CTT_0100_0100*AM_0100_0000
[CRO, AMC, CTT, AM, FEP], 1
.6171861963*CRO_0100_0100*AMC_0100_0100*CTT_0100_0100*AM_0100_0000*
FEP_0000_0000
[CRO, AMC, CTT, CEC, AM], 1
.6171861963*CEC_0100_0100*CRO_0100_0100*AMC_0100_0100*CTT_0100_0100*
AM_0100_0000
[CRO, AMC, CTT, CXM, AM], 1
.6171861963*CXM_0100_0100*CRO_0100_0100*AMC_0100_0100*CTT_0100_0100*
AM_0100_0000
[CRO, AMC, CTT, CRO, AM], 1
.6171861963*CRO_0100_0100^2*AMC_0100_0100*CTT_0100_0100*AM_0100_0000
[CRO, AMC, CTT, AMC, AM], 1
.6171861963*CRO_0100_0100*AMC_0100_0100^2*CTT_0100_0100*AM_0100_0000
[CRO, AMC, CTT, CTT, AM], 1
.6171861963*CRO_0100_0100*AMC_0100_0100*CTT_0100_0100^2*AM_0100_0000
[CRO, AMC, SAM, CTX, AM], 1
.6171861963*CRO_0100_0100*AMC_0100_0100*SAM_0100_1100*CTX_1100_0100*
AM_0100_0000
[CRO, AMC, SAM, ZOX, AM], 1
.6171861963*CRO_0100_0100*AMC_0100_0100*SAM_0100_1100*ZOX_1100_0100*
AM_0100_0000
[CRO, AMC, SAM, CXM, AM], 1
.6171861963*CRO_0100_0100*AMC_0100_0100*SAM_0100_1100*CXM_1100_0100*
AM_0100_0000
[CRO, AMC, CPD, TZP, AM], 1
.6171861963*CRO_0100_0100*AMC_0100_0100*CPD_0100_0110*TZP_0110_0100*
AM_0100_0000
[CRO, CTT, AM, FEP, FEP], 1
.6171861963*CRO_0100_0100*CTT_0100_0100*AM_0100_0000*FEP_0000_0000^2
[CRO, CTT, CEC, AM, FEP], 1
.6171861963*CEC_0100_0100*CRO_0100_0100*CTT_0100_0100*AM_0100_0000*
FEP_0000_0000
[CRO, CTT, CEC, CEC, AM], 1
.6171861963*CEC_0100_0100^2*CRO_0100_0100*CTT_0100_0100*AM_0100_0000
[CRO, CTT, CEC, CXM, AM], 1
.6171861963*CEC_0100_0100*CXM_0100_0100*CRO_0100_0100*CTT_0100_0100*
AM_0100_0000
[CRO, CTT, CEC, CRO, AM], 1
.6171861963*CEC_0100_0100*CRO_0100_0100^2*CTT_0100_0100*AM_0100_0000
[CRO, CTT, CEC, AMC, AM], 1
.6171861963*CEC_0100_0100*CRO_0100_0100*AMC_0100_0100*CTT_0100_0100*
AM_0100_0000
[CRO, CTT, CEC, CTT, AM], 1
.6171861963*CEC_0100_0100*CRO_0100_0100*CTT_0100_0100^2*AM_0100_0000
[CRO, CTT, CTX, TZP, AM], 1
.6171861963*CTX_0100_0110*TZP_0110_0100*CRO_0100_0100*CTT_0100_0100*
AM_0100_0000
[CRO, CTT, CXM, AM, FEP], 1
.6171861963*CXM_0100_0100*CRO_0100_0100*CTT_0100_0100*AM_0100_0000*
FEP_0000_0000
[CRO, CTT, CXM, CEC, AM], 1
.6171861963*CEC_0100_0100*CXM_0100_0100*CRO_0100_0100*CTT_0100_0100*
AM_0100_0000
[CRO, CTT, CXM, CXM, AM], 1
.6171861963*CXM_0100_0100^2*CRO_0100_0100*CTT_0100_0100*AM_0100_0000
[CRO, CTT, CXM, CRO, AM], 1
.6171861963*CXM_0100_0100*CRO_0100_0100^2*CTT_0100_0100*AM_0100_0000
[CRO, CTT, CXM, AMC, AM], 1
.6171861963*CXM_0100_0100*CRO_0100_0100*AMC_0100_0100*CTT_0100_0100*
AM_0100_0000
[CRO, CTT, CXM, CTT, AM], 1
.6171861963*CXM_0100_0100*CRO_0100_0100*CTT_0100_0100^2*AM_0100_0000
[CRO, CTT, CRO, AM, FEP], 1
.6171861963*CRO_0100_0100^2*CTT_0100_0100*AM_0100_0000*FEP_0000_0000
[CRO, CTT, CRO, CEC, AM], 1
.6171861963*CEC_0100_0100*CRO_0100_0100^2*CTT_0100_0100*AM_0100_0000
[CRO, CTT, CRO, CXM, AM], 1
.6171861963*CXM_0100_0100*CRO_0100_0100^2*CTT_0100_0100*AM_0100_0000
[CRO, CTT, CRO, CRO, AM], 1
.6171861963*CRO_0100_0100^3*CTT_0100_0100*AM_0100_0000
[CRO, CTT, CRO, AMC, AM], 1
.6171861963*CRO_0100_0100^2*AMC_0100_0100*CTT_0100_0100*AM_0100_0000
[CRO, CTT, CRO, CTT, AM], 1
.6171861963*CRO_0100_0100^2*CTT_0100_0100^2*AM_0100_0000
[CRO, CTT, AMC, AM, FEP], 1
.6171861963*CRO_0100_0100*AMC_0100_0100*CTT_0100_0100*AM_0100_0000*
FEP_0000_0000
[CRO, CTT, AMC, CEC, AM], 1
.6171861963*CEC_0100_0100*CRO_0100_0100*AMC_0100_0100*CTT_0100_0100*
AM_0100_0000
[CRO, CTT, AMC, CXM, AM], 1
.6171861963*CXM_0100_0100*CRO_0100_0100*AMC_0100_0100*CTT_0100_0100*
AM_0100_0000
[CRO, CTT, AMC, CRO, AM], 1
.6171861963*CRO_0100_0100^2*AMC_0100_0100*CTT_0100_0100*AM_0100_0000
[CRO, CTT, AMC, AMC, AM], 1
.6171861963*CRO_0100_0100*AMC_0100_0100^2*CTT_0100_0100*AM_0100_0000
[CRO, CTT, AMC, CTT, AM], 1
.6171861963*CRO_0100_0100*AMC_0100_0100*CTT_0100_0100^2*AM_0100_0000
[CRO, CTT, CTT, AM, FEP], 1
.6171861963*CRO_0100_0100*CTT_0100_0100^2*AM_0100_0000*FEP_0000_0000
[CRO, CTT, CTT, CEC, AM], 1
.6171861963*CEC_0100_0100*CRO_0100_0100*CTT_0100_0100^2*AM_0100_0000
[CRO, CTT, CTT, CXM, AM], 1
.6171861963*CXM_0100_0100*CRO_0100_0100*CTT_0100_0100^2*AM_0100_0000
[CRO, CTT, CTT, CRO, AM], 1
.6171861963*CRO_0100_0100^2*CTT_0100_0100^2*AM_0100_0000
[CRO, CTT, CTT, AMC, AM], 1
.6171861963*CRO_0100_0100*AMC_0100_0100*CTT_0100_0100^2*AM_0100_0000
[CRO, CTT, CTT, CTT, AM], 1
.6171861963*CRO_0100_0100*CTT_0100_0100^3*AM_0100_0000
[CRO, CTT, SAM, CTX, AM], 1
.6171861963*CRO_0100_0100*CTT_0100_0100*SAM_0100_1100*CTX_1100_0100*
AM_0100_0000
[CRO, CTT, SAM, ZOX, AM], 1
.6171861963*CRO_0100_0100*CTT_0100_0100*SAM_0100_1100*ZOX_1100_0100*
AM_0100_0000
[CRO, CTT, SAM, CXM, AM], 1
.6171861963*CRO_0100_0100*CTT_0100_0100*SAM_0100_1100*CXM_1100_0100*
AM_0100_0000
[CRO, CTT, CPD, TZP, AM], 1
.6171861963*CRO_0100_0100*CTT_0100_0100*CPD_0100_0110*TZP_0110_0100*
AM_0100_0000
[CRO, SAM, CTX, AM, FEP], 1
.6171861963*CRO_0100_0100*SAM_0100_1100*CTX_1100_0100*AM_0100_0000*
FEP_0000_0000
[CRO, SAM, CTX, CEC, AM], 1
.6171861963*CEC_0100_0100*CRO_0100_0100*SAM_0100_1100*CTX_1100_0100*
AM_0100_0000
[CRO, SAM, CTX, CXM, AM], 1
.6171861963*CXM_0100_0100*CRO_0100_0100*SAM_0100_1100*CTX_1100_0100*
AM_0100_0000
[CRO, SAM, CTX, CRO, AM], 1
.6171861963*CRO_0100_0100^2*SAM_0100_1100*CTX_1100_0100*AM_0100_0000
[CRO, SAM, CTX, AMC, AM], 1
.6171861963*CRO_0100_0100*AMC_0100_0100*SAM_0100_1100*CTX_1100_0100*
AM_0100_0000
[CRO, SAM, CTX, CTT, AM], 1
.6171861963*CRO_0100_0100*CTT_0100_0100*SAM_0100_1100*CTX_1100_0100*
AM_0100_0000
[CRO, SAM, ZOX, AM, FEP], 1
.6171861963*CRO_0100_0100*SAM_0100_1100*ZOX_1100_0100*AM_0100_0000*
FEP_0000_0000
[CRO, SAM, ZOX, CEC, AM], 1
.6171861963*CEC_0100_0100*CRO_0100_0100*SAM_0100_1100*ZOX_1100_0100*
AM_0100_0000
[CRO, SAM, ZOX, CXM, AM], 1
.6171861963*CXM_0100_0100*CRO_0100_0100*SAM_0100_1100*ZOX_1100_0100*
AM_0100_0000
[CRO, SAM, ZOX, CRO, AM], 1
.6171861963*CRO_0100_0100^2*SAM_0100_1100*ZOX_1100_0100*AM_0100_0000
[CRO, SAM, ZOX, AMC, AM], 1
.6171861963*CRO_0100_0100*AMC_0100_0100*SAM_0100_1100*ZOX_1100_0100*
AM_0100_0000
[CRO, SAM, ZOX, CTT, AM], 1
.6171861963*CRO_0100_0100*CTT_0100_0100*SAM_0100_1100*ZOX_1100_0100*
AM_0100_0000
[CRO, SAM, CXM, AM, FEP], 1
.6171861963*CRO_0100_0100*SAM_0100_1100*CXM_1100_0100*AM_0100_0000*
FEP_0000_0000
[CRO, SAM, CXM, CEC, AM], 1
.6171861963*CEC_0100_0100*CRO_0100_0100*SAM_0100_1100*CXM_1100_0100*
AM_0100_0000
[CRO, SAM, CXM, CXM, AM], 1
.6171861963*CXM_0100_0100*CRO_0100_0100*SAM_0100_1100*CXM_1100_0100*
AM_0100_0000
[CRO, SAM, CXM, CRO, AM], 1
.6171861963*CRO_0100_0100^2*SAM_0100_1100*CXM_1100_0100*AM_0100_0000
[CRO, SAM, CXM, AMC, AM], 1
.6171861963*CRO_0100_0100*AMC_0100_0100*SAM_0100_1100*CXM_1100_0100*
AM_0100_0000
[CRO, SAM, CXM, CTT, AM], 1
.6171861963*CRO_0100_0100*CTT_0100_0100*SAM_0100_1100*CXM_1100_0100*
AM_0100_0000
[CRO, CPD, AMP, TZP, AM], 1
.6171861963*CRO_0100_0100*CPD_0100_0110*AMP_0110_0110*TZP_0110_0100*
AM_0100_0000
[CRO, CPD, CTX, TZP, AM], 1
.6171861963*CRO_0100_0100*CPD_0100_0110*CTX_0110_0110*TZP_0110_0100*
AM_0100_0000
[CRO, CPD, CAZ, TZP, AM], 1
.6171861963*CRO_0100_0100*CPD_0100_0110*CAZ_0110_0110*TZP_0110_0100*
AM_0100_0000
[CRO, CPD, CPR, TZP, AM], 1
.6171861963*CRO_0100_0100*CPD_0100_0110*CPR_0110_0110*TZP_0110_0100*
AM_0100_0000
[CRO, CPD, TZP, AM, FEP], 1
.6171861963*CRO_0100_0100*CPD_0100_0110*TZP_0110_0100*AM_0100_0000*
FEP_0000_0000
[CRO, CPD, TZP, CEC, AM], 1
.6171861963*CEC_0100_0100*CRO_0100_0100*CPD_0100_0110*TZP_0110_0100*
AM_0100_0000
[CRO, CPD, TZP, CXM, AM], 1
.6171861963*CXM_0100_0100*CRO_0100_0100*CPD_0100_0110*TZP_0110_0100*
AM_0100_0000
[CRO, CPD, TZP, CRO, AM], 1
.6171861963*CRO_0100_0100^2*CPD_0100_0110*TZP_0110_0100*AM_0100_0000
[CRO, CPD, TZP, AMC, AM], 1
.6171861963*CRO_0100_0100*AMC_0100_0100*CPD_0100_0110*TZP_0110_0100*
AM_0100_0000
[CRO, CPD, TZP, CTT, AM], 1
.6171861963*CRO_0100_0100*CTT_0100_0100*CPD_0100_0110*TZP_0110_0100*
AM_0100_0000
[AMC, AM, FEP, FEP, FEP], 1
.6171861963*AMC_0100_0100*AM_0100_0000*FEP_0000_0000^3
[AMC, CEC, AM, FEP, FEP], 1
.6171861963*CEC_0100_0100*AMC_0100_0100*AM_0100_0000*FEP_0000_0000^2
[AMC, CEC, CEC, AM, FEP], 1
.6171861963*CEC_0100_0100^2*AMC_0100_0100*AM_0100_0000*FEP_0000_0000
[AMC, CEC, CEC, CEC, AM], 1
.6171861963*CEC_0100_0100^3*AMC_0100_0100*AM_0100_0000
[AMC, CEC, CEC, CXM, AM], 1
.6171861963*CEC_0100_0100^2*CXM_0100_0100*AMC_0100_0100*AM_0100_0000
[AMC, CEC, CEC, CRO, AM], 1
.6171861963*CEC_0100_0100^2*CRO_0100_0100*AMC_0100_0100*AM_0100_0000
[AMC, CEC, CEC, AMC, AM], 1
.6171861963*CEC_0100_0100^2*AMC_0100_0100^2*AM_0100_0000
[AMC, CEC, CEC, CTT, AM], 1
.6171861963*CEC_0100_0100^2*AMC_0100_0100*CTT_0100_0100*AM_0100_0000
[AMC, CEC, CTX, TZP, AM], 1
.6171861963*CEC_0100_0100*CTX_0100_0110*TZP_0110_0100*AMC_0100_0100*
AM_0100_0000
[AMC, CEC, CXM, AM, FEP], 1
.6171861963*CEC_0100_0100*CXM_0100_0100*AMC_0100_0100*AM_0100_0000*
FEP_0000_0000
[AMC, CEC, CXM, CEC, AM], 1
.6171861963*CEC_0100_0100^2*CXM_0100_0100*AMC_0100_0100*AM_0100_0000
[AMC, CEC, CXM, CXM, AM], 1
.6171861963*CEC_0100_0100*CXM_0100_0100^2*AMC_0100_0100*AM_0100_0000
[AMC, CEC, CXM, CRO, AM], 1
.6171861963*CEC_0100_0100*CXM_0100_0100*CRO_0100_0100*AMC_0100_0100*
AM_0100_0000
[AMC, CEC, CXM, AMC, AM], 1
.6171861963*CEC_0100_0100*CXM_0100_0100*AMC_0100_0100^2*AM_0100_0000
[AMC, CEC, CXM, CTT, AM], 1
.6171861963*CEC_0100_0100*CXM_0100_0100*AMC_0100_0100*CTT_0100_0100*
AM_0100_0000
[AMC, CEC, CRO, AM, FEP], 1
.6171861963*CEC_0100_0100*CRO_0100_0100*AMC_0100_0100*AM_0100_0000*
FEP_0000_0000
[AMC, CEC, CRO, CEC, AM], 1
.6171861963*CEC_0100_0100^2*CRO_0100_0100*AMC_0100_0100*AM_0100_0000
[AMC, CEC, CRO, CXM, AM], 1
.6171861963*CEC_0100_0100*CXM_0100_0100*CRO_0100_0100*AMC_0100_0100*
AM_0100_0000
[AMC, CEC, CRO, CRO, AM], 1
.6171861963*CEC_0100_0100*CRO_0100_0100^2*AMC_0100_0100*AM_0100_0000
[AMC, CEC, CRO, AMC, AM], 1
.6171861963*CEC_0100_0100*CRO_0100_0100*AMC_0100_0100^2*AM_0100_0000
[AMC, CEC, CRO, CTT, AM], 1
.6171861963*CEC_0100_0100*CRO_0100_0100*AMC_0100_0100*CTT_0100_0100*
AM_0100_0000
[AMC, CEC, AMC, AM, FEP], 1
.6171861963*CEC_0100_0100*AMC_0100_0100^2*AM_0100_0000*FEP_0000_0000
[AMC, CEC, AMC, CEC, AM], 1
.6171861963*CEC_0100_0100^2*AMC_0100_0100^2*AM_0100_0000
[AMC, CEC, AMC, CXM, AM], 1
.6171861963*CEC_0100_0100*CXM_0100_0100*AMC_0100_0100^2*AM_0100_0000
[AMC, CEC, AMC, CRO, AM], 1
.6171861963*CEC_0100_0100*CRO_0100_0100*AMC_0100_0100^2*AM_0100_0000
[AMC, CEC, AMC, AMC, AM], 1
.6171861963*CEC_0100_0100*AMC_0100_0100^3*AM_0100_0000
[AMC, CEC, AMC, CTT, AM], 1
.6171861963*CEC_0100_0100*AMC_0100_0100^2*CTT_0100_0100*AM_0100_0000
[AMC, CEC, CTT, AM, FEP], 1
.6171861963*CEC_0100_0100*AMC_0100_0100*CTT_0100_0100*AM_0100_0000*
FEP_0000_0000
[AMC, CEC, CTT, CEC, AM], 1
.6171861963*CEC_0100_0100^2*AMC_0100_0100*CTT_0100_0100*AM_0100_0000
[AMC, CEC, CTT, CXM, AM], 1
.6171861963*CEC_0100_0100*CXM_0100_0100*AMC_0100_0100*CTT_0100_0100*
AM_0100_0000
[AMC, CEC, CTT, CRO, AM], 1
.6171861963*CEC_0100_0100*CRO_0100_0100*AMC_0100_0100*CTT_0100_0100*
AM_0100_0000
[AMC, CEC, CTT, AMC, AM], 1
.6171861963*CEC_0100_0100*AMC_0100_0100^2*CTT_0100_0100*AM_0100_0000
[AMC, CEC, CTT, CTT, AM], 1
.6171861963*CEC_0100_0100*AMC_0100_0100*CTT_0100_0100^2*AM_0100_0000
[AMC, CEC, SAM, CTX, AM], 1
.6171861963*CEC_0100_0100*AMC_0100_0100*SAM_0100_1100*CTX_1100_0100*
AM_0100_0000
[AMC, CEC, SAM, ZOX, AM], 1
.6171861963*CEC_0100_0100*AMC_0100_0100*SAM_0100_1100*ZOX_1100_0100*
AM_0100_0000
[AMC, CEC, SAM, CXM, AM], 1
.6171861963*CEC_0100_0100*AMC_0100_0100*SAM_0100_1100*CXM_1100_0100*
AM_0100_0000
[AMC, CEC, CPD, TZP, AM], 1
.6171861963*CEC_0100_0100*AMC_0100_0100*CPD_0100_0110*TZP_0110_0100*
AM_0100_0000
[AMC, CTX, AMP, TZP, AM], 1
.6171861963*CTX_0100_0110*AMP_0110_0110*TZP_0110_0100*AMC_0100_0100*
AM_0100_0000
[AMC, CTX, CTX, TZP, AM], 1
.6171861963*CTX_0100_0110*CTX_0110_0110*TZP_0110_0100*AMC_0100_0100*
AM_0100_0000
[AMC, CTX, CAZ, TZP, AM], 1
.6171861963*CTX_0100_0110*CAZ_0110_0110*TZP_0110_0100*AMC_0100_0100*
AM_0100_0000
[AMC, CTX, CPR, TZP, AM], 1
.6171861963*CTX_0100_0110*CPR_0110_0110*TZP_0110_0100*AMC_0100_0100*
AM_0100_0000
[AMC, CTX, TZP, AM, FEP], 1
.6171861963*CTX_0100_0110*TZP_0110_0100*AMC_0100_0100*AM_0100_0000*
FEP_0000_0000
[AMC, CTX, TZP, CEC, AM], 1
.6171861963*CEC_0100_0100*CTX_0100_0110*TZP_0110_0100*AMC_0100_0100*
AM_0100_0000
[AMC, CTX, TZP, CXM, AM], 1
.6171861963*CTX_0100_0110*TZP_0110_0100*CXM_0100_0100*AMC_0100_0100*
AM_0100_0000
[AMC, CTX, TZP, CRO, AM], 1
.6171861963*CTX_0100_0110*TZP_0110_0100*CRO_0100_0100*AMC_0100_0100*
AM_0100_0000
[AMC, CTX, TZP, AMC, AM], 1
.6171861963*CTX_0100_0110*TZP_0110_0100*AMC_0100_0100^2*AM_0100_0000
[AMC, CTX, TZP, CTT, AM], 1
.6171861963*CTX_0100_0110*TZP_0110_0100*AMC_0100_0100*CTT_0100_0100*
AM_0100_0000
[AMC, CXM, AM, FEP, FEP], 1
.6171861963*CXM_0100_0100*AMC_0100_0100*AM_0100_0000*FEP_0000_0000^2
[AMC, CXM, CEC, AM, FEP], 1
.6171861963*CEC_0100_0100*CXM_0100_0100*AMC_0100_0100*AM_0100_0000*
FEP_0000_0000
[AMC, CXM, CEC, CEC, AM], 1
.6171861963*CEC_0100_0100^2*CXM_0100_0100*AMC_0100_0100*AM_0100_0000
[AMC, CXM, CEC, CXM, AM], 1
.6171861963*CEC_0100_0100*CXM_0100_0100^2*AMC_0100_0100*AM_0100_0000
[AMC, CXM, CEC, CRO, AM], 1
.6171861963*CEC_0100_0100*CXM_0100_0100*CRO_0100_0100*AMC_0100_0100*
AM_0100_0000
[AMC, CXM, CEC, AMC, AM], 1
.6171861963*CEC_0100_0100*CXM_0100_0100*AMC_0100_0100^2*AM_0100_0000
[AMC, CXM, CEC, CTT, AM], 1
.6171861963*CEC_0100_0100*CXM_0100_0100*AMC_0100_0100*CTT_0100_0100*
AM_0100_0000
[AMC, CXM, CTX, TZP, AM], 1
.6171861963*CTX_0100_0110*TZP_0110_0100*CXM_0100_0100*AMC_0100_0100*
AM_0100_0000
[AMC, CXM, CXM, AM, FEP], 1
.6171861963*CXM_0100_0100^2*AMC_0100_0100*AM_0100_0000*FEP_0000_0000
[AMC, CXM, CXM, CEC, AM], 1
.6171861963*CEC_0100_0100*CXM_0100_0100^2*AMC_0100_0100*AM_0100_0000
[AMC, CXM, CXM, CXM, AM], 1
.6171861963*CXM_0100_0100^3*AMC_0100_0100*AM_0100_0000
[AMC, CXM, CXM, CRO, AM], 1
.6171861963*CXM_0100_0100^2*CRO_0100_0100*AMC_0100_0100*AM_0100_0000
[AMC, CXM, CXM, AMC, AM], 1
.6171861963*CXM_0100_0100^2*AMC_0100_0100^2*AM_0100_0000
[AMC, CXM, CXM, CTT, AM], 1
.6171861963*CXM_0100_0100^2*AMC_0100_0100*CTT_0100_0100*AM_0100_0000
[AMC, CXM, CRO, AM, FEP], 1
.6171861963*CXM_0100_0100*CRO_0100_0100*AMC_0100_0100*AM_0100_0000*
FEP_0000_0000
[AMC, CXM, CRO, CEC, AM], 1
.6171861963*CEC_0100_0100*CXM_0100_0100*CRO_0100_0100*AMC_0100_0100*
AM_0100_0000
[AMC, CXM, CRO, CXM, AM], 1
.6171861963*CXM_0100_0100^2*CRO_0100_0100*AMC_0100_0100*AM_0100_0000
[AMC, CXM, CRO, CRO, AM], 1
.6171861963*CXM_0100_0100*CRO_0100_0100^2*AMC_0100_0100*AM_0100_0000
[AMC, CXM, CRO, AMC, AM], 1
.6171861963*CXM_0100_0100*CRO_0100_0100*AMC_0100_0100^2*AM_0100_0000
[AMC, CXM, CRO, CTT, AM], 1
.6171861963*CXM_0100_0100*CRO_0100_0100*AMC_0100_0100*CTT_0100_0100*
AM_0100_0000
[AMC, CXM, AMC, AM, FEP], 1
.6171861963*CXM_0100_0100*AMC_0100_0100^2*AM_0100_0000*FEP_0000_0000
[AMC, CXM, AMC, CEC, AM], 1
.6171861963*CEC_0100_0100*CXM_0100_0100*AMC_0100_0100^2*AM_0100_0000
[AMC, CXM, AMC, CXM, AM], 1
.6171861963*CXM_0100_0100^2*AMC_0100_0100^2*AM_0100_0000
[AMC, CXM, AMC, CRO, AM], 1
.6171861963*CXM_0100_0100*CRO_0100_0100*AMC_0100_0100^2*AM_0100_0000
[AMC, CXM, AMC, AMC, AM], 1
.6171861963*CXM_0100_0100*AMC_0100_0100^3*AM_0100_0000
[AMC, CXM, AMC, CTT, AM], 1
.6171861963*CXM_0100_0100*AMC_0100_0100^2*CTT_0100_0100*AM_0100_0000
[AMC, CXM, CTT, AM, FEP], 1
.6171861963*CXM_0100_0100*AMC_0100_0100*CTT_0100_0100*AM_0100_0000*
FEP_0000_0000
[AMC, CXM, CTT, CEC, AM], 1
.6171861963*CEC_0100_0100*CXM_0100_0100*AMC_0100_0100*CTT_0100_0100*
AM_0100_0000
[AMC, CXM, CTT, CXM, AM], 1
.6171861963*CXM_0100_0100^2*AMC_0100_0100*CTT_0100_0100*AM_0100_0000
[AMC, CXM, CTT, CRO, AM], 1
.6171861963*CXM_0100_0100*CRO_0100_0100*AMC_0100_0100*CTT_0100_0100*
AM_0100_0000
[AMC, CXM, CTT, AMC, AM], 1
.6171861963*CXM_0100_0100*AMC_0100_0100^2*CTT_0100_0100*AM_0100_0000
[AMC, CXM, CTT, CTT, AM], 1
.6171861963*CXM_0100_0100*AMC_0100_0100*CTT_0100_0100^2*AM_0100_0000
[AMC, CXM, SAM, CTX, AM], 1
.6171861963*CXM_0100_0100*AMC_0100_0100*SAM_0100_1100*CTX_1100_0100*
AM_0100_0000
[AMC, CXM, SAM, ZOX, AM], 1
.6171861963*CXM_0100_0100*AMC_0100_0100*SAM_0100_1100*ZOX_1100_0100*
AM_0100_0000
[AMC, CXM, SAM, CXM, AM], 1
.6171861963*CXM_0100_0100*AMC_0100_0100*SAM_0100_1100*CXM_1100_0100*
AM_0100_0000
[AMC, CXM, CPD, TZP, AM], 1
.6171861963*CXM_0100_0100*AMC_0100_0100*CPD_0100_0110*TZP_0110_0100*
AM_0100_0000
[AMC, CRO, AM, FEP, FEP], 1
.6171861963*CRO_0100_0100*AMC_0100_0100*AM_0100_0000*FEP_0000_0000^2
[AMC, CRO, CEC, AM, FEP], 1
.6171861963*CEC_0100_0100*CRO_0100_0100*AMC_0100_0100*AM_0100_0000*
FEP_0000_0000
[AMC, CRO, CEC, CEC, AM], 1
.6171861963*CEC_0100_0100^2*CRO_0100_0100*AMC_0100_0100*AM_0100_0000
[AMC, CRO, CEC, CXM, AM], 1
.6171861963*CEC_0100_0100*CXM_0100_0100*CRO_0100_0100*AMC_0100_0100*
AM_0100_0000
[AMC, CRO, CEC, CRO, AM], 1
.6171861963*CEC_0100_0100*CRO_0100_0100^2*AMC_0100_0100*AM_0100_0000
[AMC, CRO, CEC, AMC, AM], 1
.6171861963*CEC_0100_0100*CRO_0100_0100*AMC_0100_0100^2*AM_0100_0000
[AMC, CRO, CEC, CTT, AM], 1
.6171861963*CEC_0100_0100*CRO_0100_0100*AMC_0100_0100*CTT_0100_0100*
AM_0100_0000
[AMC, CRO, CTX, TZP, AM], 1
.6171861963*CTX_0100_0110*TZP_0110_0100*CRO_0100_0100*AMC_0100_0100*
AM_0100_0000
[AMC, CRO, CXM, AM, FEP], 1
.6171861963*CXM_0100_0100*CRO_0100_0100*AMC_0100_0100*AM_0100_0000*
FEP_0000_0000
[AMC, CRO, CXM, CEC, AM], 1
.6171861963*CEC_0100_0100*CXM_0100_0100*CRO_0100_0100*AMC_0100_0100*
AM_0100_0000
[AMC, CRO, CXM, CXM, AM], 1
.6171861963*CXM_0100_0100^2*CRO_0100_0100*AMC_0100_0100*AM_0100_0000
[AMC, CRO, CXM, CRO, AM], 1
.6171861963*CXM_0100_0100*CRO_0100_0100^2*AMC_0100_0100*AM_0100_0000
[AMC, CRO, CXM, AMC, AM], 1
.6171861963*CXM_0100_0100*CRO_0100_0100*AMC_0100_0100^2*AM_0100_0000
[AMC, CRO, CXM, CTT, AM], 1
.6171861963*CXM_0100_0100*CRO_0100_0100*AMC_0100_0100*CTT_0100_0100*
AM_0100_0000
[AMC, CRO, CRO, AM, FEP], 1
.6171861963*CRO_0100_0100^2*AMC_0100_0100*AM_0100_0000*FEP_0000_0000
[AMC, CRO, CRO, CEC, AM], 1
.6171861963*CEC_0100_0100*CRO_0100_0100^2*AMC_0100_0100*AM_0100_0000
[AMC, CRO, CRO, CXM, AM], 1
.6171861963*CXM_0100_0100*CRO_0100_0100^2*AMC_0100_0100*AM_0100_0000
[AMC, CRO, CRO, CRO, AM], 1
.6171861963*CRO_0100_0100^3*AMC_0100_0100*AM_0100_0000
[AMC, CRO, CRO, AMC, AM], 1
.6171861963*CRO_0100_0100^2*AMC_0100_0100^2*AM_0100_0000
[AMC, CRO, CRO, CTT, AM], 1
.6171861963*CRO_0100_0100^2*AMC_0100_0100*CTT_0100_0100*AM_0100_0000
[AMC, CRO, AMC, AM, FEP], 1
.6171861963*CRO_0100_0100*AMC_0100_0100^2*AM_0100_0000*FEP_0000_0000
[AMC, CRO, AMC, CEC, AM], 1
.6171861963*CEC_0100_0100*CRO_0100_0100*AMC_0100_0100^2*AM_0100_0000
[AMC, CRO, AMC, CXM, AM], 1
.6171861963*CXM_0100_0100*CRO_0100_0100*AMC_0100_0100^2*AM_0100_0000
[AMC, CRO, AMC, CRO, AM], 1
.6171861963*CRO_0100_0100^2*AMC_0100_0100^2*AM_0100_0000
[AMC, CRO, AMC, AMC, AM], 1
.6171861963*CRO_0100_0100*AMC_0100_0100^3*AM_0100_0000
[AMC, CRO, AMC, CTT, AM], 1
.6171861963*CRO_0100_0100*AMC_0100_0100^2*CTT_0100_0100*AM_0100_0000
[AMC, CRO, CTT, AM, FEP], 1
.6171861963*CRO_0100_0100*AMC_0100_0100*CTT_0100_0100*AM_0100_0000*
FEP_0000_0000
[AMC, CRO, CTT, CEC, AM], 1
.6171861963*CEC_0100_0100*CRO_0100_0100*AMC_0100_0100*CTT_0100_0100*
AM_0100_0000
[AMC, CRO, CTT, CXM, AM], 1
.6171861963*CXM_0100_0100*CRO_0100_0100*AMC_0100_0100*CTT_0100_0100*
AM_0100_0000
[AMC, CRO, CTT, CRO, AM], 1
.6171861963*CRO_0100_0100^2*AMC_0100_0100*CTT_0100_0100*AM_0100_0000
[AMC, CRO, CTT, AMC, AM], 1
.6171861963*CRO_0100_0100*AMC_0100_0100^2*CTT_0100_0100*AM_0100_0000
[AMC, CRO, CTT, CTT, AM], 1
.6171861963*CRO_0100_0100*AMC_0100_0100*CTT_0100_0100^2*AM_0100_0000
[AMC, CRO, SAM, CTX, AM], 1
.6171861963*CRO_0100_0100*AMC_0100_0100*SAM_0100_1100*CTX_1100_0100*
AM_0100_0000
[AMC, CRO, SAM, ZOX, AM], 1
.6171861963*CRO_0100_0100*AMC_0100_0100*SAM_0100_1100*ZOX_1100_0100*
AM_0100_0000
[AMC, CRO, SAM, CXM, AM], 1
.6171861963*CRO_0100_0100*AMC_0100_0100*SAM_0100_1100*CXM_1100_0100*
AM_0100_0000
[AMC, CRO, CPD, TZP, AM], 1
.6171861963*CRO_0100_0100*AMC_0100_0100*CPD_0100_0110*TZP_0110_0100*
AM_0100_0000
[AMC, AMC, AM, FEP, FEP], 1
.6171861963*AMC_0100_0100^2*AM_0100_0000*FEP_0000_0000^2
[AMC, AMC, CEC, AM, FEP], 1
.6171861963*CEC_0100_0100*AMC_0100_0100^2*AM_0100_0000*FEP_0000_0000
[AMC, AMC, CEC, CEC, AM], 1
.6171861963*CEC_0100_0100^2*AMC_0100_0100^2*AM_0100_0000
[AMC, AMC, CEC, CXM, AM], 1
.6171861963*CEC_0100_0100*CXM_0100_0100*AMC_0100_0100^2*AM_0100_0000
[AMC, AMC, CEC, CRO, AM], 1
.6171861963*CEC_0100_0100*CRO_0100_0100*AMC_0100_0100^2*AM_0100_0000
[AMC, AMC, CEC, AMC, AM], 1
.6171861963*CEC_0100_0100*AMC_0100_0100^3*AM_0100_0000
[AMC, AMC, CEC, CTT, AM], 1
.6171861963*CEC_0100_0100*AMC_0100_0100^2*CTT_0100_0100*AM_0100_0000
[AMC, AMC, CTX, TZP, AM], 1
.6171861963*CTX_0100_0110*TZP_0110_0100*AMC_0100_0100^2*AM_0100_0000
[AMC, AMC, CXM, AM, FEP], 1
.6171861963*CXM_0100_0100*AMC_0100_0100^2*AM_0100_0000*FEP_0000_0000
[AMC, AMC, CXM, CEC, AM], 1
.6171861963*CEC_0100_0100*CXM_0100_0100*AMC_0100_0100^2*AM_0100_0000
[AMC, AMC, CXM, CXM, AM], 1
.6171861963*CXM_0100_0100^2*AMC_0100_0100^2*AM_0100_0000
[AMC, AMC, CXM, CRO, AM], 1
.6171861963*CXM_0100_0100*CRO_0100_0100*AMC_0100_0100^2*AM_0100_0000
[AMC, AMC, CXM, AMC, AM], 1
.6171861963*CXM_0100_0100*AMC_0100_0100^3*AM_0100_0000
[AMC, AMC, CXM, CTT, AM], 1
.6171861963*CXM_0100_0100*AMC_0100_0100^2*CTT_0100_0100*AM_0100_0000
[AMC, AMC, CRO, AM, FEP], 1
.6171861963*CRO_0100_0100*AMC_0100_0100^2*AM_0100_0000*FEP_0000_0000
[AMC, AMC, CRO, CEC, AM], 1
.6171861963*CEC_0100_0100*CRO_0100_0100*AMC_0100_0100^2*AM_0100_0000
[AMC, AMC, CRO, CXM, AM], 1
.6171861963*CXM_0100_0100*CRO_0100_0100*AMC_0100_0100^2*AM_0100_0000
[AMC, AMC, CRO, CRO, AM], 1
.6171861963*CRO_0100_0100^2*AMC_0100_0100^2*AM_0100_0000
[AMC, AMC, CRO, AMC, AM], 1
.6171861963*CRO_0100_0100*AMC_0100_0100^3*AM_0100_0000
[AMC, AMC, CRO, CTT, AM], 1
.6171861963*CRO_0100_0100*AMC_0100_0100^2*CTT_0100_0100*AM_0100_0000
[AMC, AMC, AMC, AM, FEP], 1
.6171861963*AMC_0100_0100^3*AM_0100_0000*FEP_0000_0000
[AMC, AMC, AMC, CEC, AM], 1
.6171861963*CEC_0100_0100*AMC_0100_0100^3*AM_0100_0000
[AMC, AMC, AMC, CXM, AM], 1
.6171861963*CXM_0100_0100*AMC_0100_0100^3*AM_0100_0000
[AMC, AMC, AMC, CRO, AM], 1
.6171861963*CRO_0100_0100*AMC_0100_0100^3*AM_0100_0000
[AMC, AMC, AMC, AMC, AM], 1
.6171861963*AMC_0100_0100^4*AM_0100_0000
[AMC, AMC, AMC, CTT, AM], 1
.6171861963*AMC_0100_0100^3*CTT_0100_0100*AM_0100_0000
[AMC, AMC, CTT, AM, FEP], 1
.6171861963*AMC_0100_0100^2*CTT_0100_0100*AM_0100_0000*FEP_0000_0000
[AMC, AMC, CTT, CEC, AM], 1
.6171861963*CEC_0100_0100*AMC_0100_0100^2*CTT_0100_0100*AM_0100_0000
[AMC, AMC, CTT, CXM, AM], 1
.6171861963*CXM_0100_0100*AMC_0100_0100^2*CTT_0100_0100*AM_0100_0000
[AMC, AMC, CTT, CRO, AM], 1
.6171861963*CRO_0100_0100*AMC_0100_0100^2*CTT_0100_0100*AM_0100_0000
[AMC, AMC, CTT, AMC, AM], 1
.6171861963*AMC_0100_0100^3*CTT_0100_0100*AM_0100_0000
[AMC, AMC, CTT, CTT, AM], 1
.6171861963*AMC_0100_0100^2*CTT_0100_0100^2*AM_0100_0000
[AMC, AMC, SAM, CTX, AM], 1
.6171861963*AMC_0100_0100^2*SAM_0100_1100*CTX_1100_0100*AM_0100_0000
[AMC, AMC, SAM, ZOX, AM], 1
.6171861963*AMC_0100_0100^2*SAM_0100_1100*ZOX_1100_0100*AM_0100_0000
[AMC, AMC, SAM, CXM, AM], 1
.6171861963*AMC_0100_0100^2*SAM_0100_1100*CXM_1100_0100*AM_0100_0000
[AMC, AMC, CPD, TZP, AM], 1
.6171861963*AMC_0100_0100^2*CPD_0100_0110*TZP_0110_0100*AM_0100_0000
[AMC, CTT, AM, FEP, FEP], 1
.6171861963*AMC_0100_0100*CTT_0100_0100*AM_0100_0000*FEP_0000_0000^2
[AMC, CTT, CEC, AM, FEP], 1
.6171861963*CEC_0100_0100*AMC_0100_0100*CTT_0100_0100*AM_0100_0000*
FEP_0000_0000
[AMC, CTT, CEC, CEC, AM], 1
.6171861963*CEC_0100_0100^2*AMC_0100_0100*CTT_0100_0100*AM_0100_0000
[AMC, CTT, CEC, CXM, AM], 1
.6171861963*CEC_0100_0100*CXM_0100_0100*AMC_0100_0100*CTT_0100_0100*
AM_0100_0000
[AMC, CTT, CEC, CRO, AM], 1
.6171861963*CEC_0100_0100*CRO_0100_0100*AMC_0100_0100*CTT_0100_0100*
AM_0100_0000
[AMC, CTT, CEC, AMC, AM], 1
.6171861963*CEC_0100_0100*AMC_0100_0100^2*CTT_0100_0100*AM_0100_0000
[AMC, CTT, CEC, CTT, AM], 1
.6171861963*CEC_0100_0100*AMC_0100_0100*CTT_0100_0100^2*AM_0100_0000
[AMC, CTT, CTX, TZP, AM], 1
.6171861963*CTX_0100_0110*TZP_0110_0100*AMC_0100_0100*CTT_0100_0100*
AM_0100_0000
[AMC, CTT, CXM, AM, FEP], 1
.6171861963*CXM_0100_0100*AMC_0100_0100*CTT_0100_0100*AM_0100_0000*
FEP_0000_0000
[AMC, CTT, CXM, CEC, AM], 1
.6171861963*CEC_0100_0100*CXM_0100_0100*AMC_0100_0100*CTT_0100_0100*
AM_0100_0000
[AMC, CTT, CXM, CXM, AM], 1
.6171861963*CXM_0100_0100^2*AMC_0100_0100*CTT_0100_0100*AM_0100_0000
[AMC, CTT, CXM, CRO, AM], 1
.6171861963*CXM_0100_0100*CRO_0100_0100*AMC_0100_0100*CTT_0100_0100*
AM_0100_0000
[AMC, CTT, CXM, AMC, AM], 1
.6171861963*CXM_0100_0100*AMC_0100_0100^2*CTT_0100_0100*AM_0100_0000
[AMC, CTT, CXM, CTT, AM], 1
.6171861963*CXM_0100_0100*AMC_0100_0100*CTT_0100_0100^2*AM_0100_0000
[AMC, CTT, CRO, AM, FEP], 1
.6171861963*CRO_0100_0100*AMC_0100_0100*CTT_0100_0100*AM_0100_0000*
FEP_0000_0000
[AMC, CTT, CRO, CEC, AM], 1
.6171861963*CEC_0100_0100*CRO_0100_0100*AMC_0100_0100*CTT_0100_0100*
AM_0100_0000
[AMC, CTT, CRO, CXM, AM], 1
.6171861963*CXM_0100_0100*CRO_0100_0100*AMC_0100_0100*CTT_0100_0100*
AM_0100_0000
[AMC, CTT, CRO, CRO, AM], 1
.6171861963*CRO_0100_0100^2*AMC_0100_0100*CTT_0100_0100*AM_0100_0000
[AMC, CTT, CRO, AMC, AM], 1
.6171861963*CRO_0100_0100*AMC_0100_0100^2*CTT_0100_0100*AM_0100_0000
[AMC, CTT, CRO, CTT, AM], 1
.6171861963*CRO_0100_0100*AMC_0100_0100*CTT_0100_0100^2*AM_0100_0000
[AMC, CTT, AMC, AM, FEP], 1
.6171861963*AMC_0100_0100^2*CTT_0100_0100*AM_0100_0000*FEP_0000_0000
[AMC, CTT, AMC, CEC, AM], 1
.6171861963*CEC_0100_0100*AMC_0100_0100^2*CTT_0100_0100*AM_0100_0000
[AMC, CTT, AMC, CXM, AM], 1
.6171861963*CXM_0100_0100*AMC_0100_0100^2*CTT_0100_0100*AM_0100_0000
[AMC, CTT, AMC, CRO, AM], 1
.6171861963*CRO_0100_0100*AMC_0100_0100^2*CTT_0100_0100*AM_0100_0000
[AMC, CTT, AMC, AMC, AM], 1
.6171861963*AMC_0100_0100^3*CTT_0100_0100*AM_0100_0000
[AMC, CTT, AMC, CTT, AM], 1
.6171861963*AMC_0100_0100^2*CTT_0100_0100^2*AM_0100_0000
[AMC, CTT, CTT, AM, FEP], 1
.6171861963*AMC_0100_0100*CTT_0100_0100^2*AM_0100_0000*FEP_0000_0000
[AMC, CTT, CTT, CEC, AM], 1
.6171861963*CEC_0100_0100*AMC_0100_0100*CTT_0100_0100^2*AM_0100_0000
[AMC, CTT, CTT, CXM, AM], 1
.6171861963*CXM_0100_0100*AMC_0100_0100*CTT_0100_0100^2*AM_0100_0000
[AMC, CTT, CTT, CRO, AM], 1
.6171861963*CRO_0100_0100*AMC_0100_0100*CTT_0100_0100^2*AM_0100_0000
[AMC, CTT, CTT, AMC, AM], 1
.6171861963*AMC_0100_0100^2*CTT_0100_0100^2*AM_0100_0000
[AMC, CTT, CTT, CTT, AM], 1
.6171861963*AMC_0100_0100*CTT_0100_0100^3*AM_0100_0000
[AMC, CTT, SAM, CTX, AM], 1
.6171861963*AMC_0100_0100*CTT_0100_0100*SAM_0100_1100*CTX_1100_0100*
AM_0100_0000
[AMC, CTT, SAM, ZOX, AM], 1
.6171861963*AMC_0100_0100*CTT_0100_0100*SAM_0100_1100*ZOX_1100_0100*
AM_0100_0000
[AMC, CTT, SAM, CXM, AM], 1
.6171861963*AMC_0100_0100*CTT_0100_0100*SAM_0100_1100*CXM_1100_0100*
AM_0100_0000
[AMC, CTT, CPD, TZP, AM], 1
.6171861963*AMC_0100_0100*CTT_0100_0100*CPD_0100_0110*TZP_0110_0100*
AM_0100_0000
[AMC, SAM, CTX, AM, FEP], 1
.6171861963*AMC_0100_0100*SAM_0100_1100*CTX_1100_0100*AM_0100_0000*
FEP_0000_0000
[AMC, SAM, CTX, CEC, AM], 1
.6171861963*CEC_0100_0100*AMC_0100_0100*SAM_0100_1100*CTX_1100_0100*
AM_0100_0000
[AMC, SAM, CTX, CXM, AM], 1
.6171861963*CXM_0100_0100*AMC_0100_0100*SAM_0100_1100*CTX_1100_0100*
AM_0100_0000
[AMC, SAM, CTX, CRO, AM], 1
.6171861963*CRO_0100_0100*AMC_0100_0100*SAM_0100_1100*CTX_1100_0100*
AM_0100_0000
[AMC, SAM, CTX, AMC, AM], 1
.6171861963*AMC_0100_0100^2*SAM_0100_1100*CTX_1100_0100*AM_0100_0000
[AMC, SAM, CTX, CTT, AM], 1
.6171861963*AMC_0100_0100*CTT_0100_0100*SAM_0100_1100*CTX_1100_0100*
AM_0100_0000
[AMC, SAM, ZOX, AM, FEP], 1
.6171861963*AMC_0100_0100*SAM_0100_1100*ZOX_1100_0100*AM_0100_0000*
FEP_0000_0000
[AMC, SAM, ZOX, CEC, AM], 1
.6171861963*CEC_0100_0100*AMC_0100_0100*SAM_0100_1100*ZOX_1100_0100*
AM_0100_0000
[AMC, SAM, ZOX, CXM, AM], 1
.6171861963*CXM_0100_0100*AMC_0100_0100*SAM_0100_1100*ZOX_1100_0100*
AM_0100_0000
[AMC, SAM, ZOX, CRO, AM], 1
.6171861963*CRO_0100_0100*AMC_0100_0100*SAM_0100_1100*ZOX_1100_0100*
AM_0100_0000
[AMC, SAM, ZOX, AMC, AM], 1
.6171861963*AMC_0100_0100^2*SAM_0100_1100*ZOX_1100_0100*AM_0100_0000
[AMC, SAM, ZOX, CTT, AM], 1
.6171861963*AMC_0100_0100*CTT_0100_0100*SAM_0100_1100*ZOX_1100_0100*
AM_0100_0000
[AMC, SAM, CXM, AM, FEP], 1
.6171861963*AMC_0100_0100*SAM_0100_1100*CXM_1100_0100*AM_0100_0000*
FEP_0000_0000
[AMC, SAM, CXM, CEC, AM], 1
.6171861963*CEC_0100_0100*AMC_0100_0100*SAM_0100_1100*CXM_1100_0100*
AM_0100_0000
[AMC, SAM, CXM, CXM, AM], 1
.6171861963*CXM_0100_0100*AMC_0100_0100*SAM_0100_1100*CXM_1100_0100*
AM_0100_0000
[AMC, SAM, CXM, CRO, AM], 1
.6171861963*CRO_0100_0100*AMC_0100_0100*SAM_0100_1100*CXM_1100_0100*
AM_0100_0000
[AMC, SAM, CXM, AMC, AM], 1
.6171861963*AMC_0100_0100^2*SAM_0100_1100*CXM_1100_0100*AM_0100_0000
[AMC, SAM, CXM, CTT, AM], 1
.6171861963*AMC_0100_0100*CTT_0100_0100*SAM_0100_1100*CXM_1100_0100*
AM_0100_0000
[AMC, CPD, AMP, TZP, AM], 1
.6171861963*AMC_0100_0100*CPD_0100_0110*AMP_0110_0110*TZP_0110_0100*
AM_0100_0000
[AMC, CPD, CTX, TZP, AM], 1
.6171861963*AMC_0100_0100*CPD_0100_0110*CTX_0110_0110*TZP_0110_0100*
AM_0100_0000
[AMC, CPD, CAZ, TZP, AM], 1
.6171861963*AMC_0100_0100*CPD_0100_0110*CAZ_0110_0110*TZP_0110_0100*
AM_0100_0000
[AMC, CPD, CPR, TZP, AM], 1
.6171861963*AMC_0100_0100*CPD_0100_0110*CPR_0110_0110*TZP_0110_0100*
AM_0100_0000
[AMC, CPD, TZP, AM, FEP], 1
.6171861963*AMC_0100_0100*CPD_0100_0110*TZP_0110_0100*AM_0100_0000*
FEP_0000_0000
[AMC, CPD, TZP, CEC, AM], 1
.6171861963*CEC_0100_0100*AMC_0100_0100*CPD_0100_0110*TZP_0110_0100*
AM_0100_0000
[AMC, CPD, TZP, CXM, AM], 1
.6171861963*CXM_0100_0100*AMC_0100_0100*CPD_0100_0110*TZP_0110_0100*
AM_0100_0000
[AMC, CPD, TZP, CRO, AM], 1
.6171861963*CRO_0100_0100*AMC_0100_0100*CPD_0100_0110*TZP_0110_0100*
AM_0100_0000
[AMC, CPD, TZP, AMC, AM], 1
.6171861963*AMC_0100_0100^2*CPD_0100_0110*TZP_0110_0100*AM_0100_0000
[AMC, CPD, TZP, CTT, AM], 1
.6171861963*AMC_0100_0100*CTT_0100_0100*CPD_0100_0110*TZP_0110_0100*
AM_0100_0000
[CTT, AM, FEP, FEP, FEP], 1
.6171861963*CTT_0100_0100*AM_0100_0000*FEP_0000_0000^3
[CTT, CEC, AM, FEP, FEP], 1
.6171861963*CEC_0100_0100*CTT_0100_0100*AM_0100_0000*FEP_0000_0000^2
[CTT, CEC, CEC, AM, FEP], 1
.6171861963*CEC_0100_0100^2*CTT_0100_0100*AM_0100_0000*FEP_0000_0000
[CTT, CEC, CEC, CEC, AM], 1
.6171861963*CEC_0100_0100^3*CTT_0100_0100*AM_0100_0000
[CTT, CEC, CEC, CXM, AM], 1
.6171861963*CEC_0100_0100^2*CXM_0100_0100*CTT_0100_0100*AM_0100_0000
[CTT, CEC, CEC, CRO, AM], 1
.6171861963*CEC_0100_0100^2*CRO_0100_0100*CTT_0100_0100*AM_0100_0000
[CTT, CEC, CEC, AMC, AM], 1
.6171861963*CEC_0100_0100^2*AMC_0100_0100*CTT_0100_0100*AM_0100_0000
[CTT, CEC, CEC, CTT, AM], 1
.6171861963*CEC_0100_0100^2*CTT_0100_0100^2*AM_0100_0000
[CTT, CEC, CTX, TZP, AM], 1
.6171861963*CEC_0100_0100*CTX_0100_0110*TZP_0110_0100*CTT_0100_0100*
AM_0100_0000
[CTT, CEC, CXM, AM, FEP], 1
.6171861963*CEC_0100_0100*CXM_0100_0100*CTT_0100_0100*AM_0100_0000*
FEP_0000_0000
[CTT, CEC, CXM, CEC, AM], 1
.6171861963*CEC_0100_0100^2*CXM_0100_0100*CTT_0100_0100*AM_0100_0000
[CTT, CEC, CXM, CXM, AM], 1
.6171861963*CEC_0100_0100*CXM_0100_0100^2*CTT_0100_0100*AM_0100_0000
[CTT, CEC, CXM, CRO, AM], 1
.6171861963*CEC_0100_0100*CXM_0100_0100*CRO_0100_0100*CTT_0100_0100*
AM_0100_0000
[CTT, CEC, CXM, AMC, AM], 1
.6171861963*CEC_0100_0100*CXM_0100_0100*AMC_0100_0100*CTT_0100_0100*
AM_0100_0000
[CTT, CEC, CXM, CTT, AM], 1
.6171861963*CEC_0100_0100*CXM_0100_0100*CTT_0100_0100^2*AM_0100_0000
[CTT, CEC, CRO, AM, FEP], 1
.6171861963*CEC_0100_0100*CRO_0100_0100*CTT_0100_0100*AM_0100_0000*
FEP_0000_0000
[CTT, CEC, CRO, CEC, AM], 1
.6171861963*CEC_0100_0100^2*CRO_0100_0100*CTT_0100_0100*AM_0100_0000
[CTT, CEC, CRO, CXM, AM], 1
.6171861963*CEC_0100_0100*CXM_0100_0100*CRO_0100_0100*CTT_0100_0100*
AM_0100_0000
[CTT, CEC, CRO, CRO, AM], 1
.6171861963*CEC_0100_0100*CRO_0100_0100^2*CTT_0100_0100*AM_0100_0000
[CTT, CEC, CRO, AMC, AM], 1
.6171861963*CEC_0100_0100*CRO_0100_0100*AMC_0100_0100*CTT_0100_0100*
AM_0100_0000
[CTT, CEC, CRO, CTT, AM], 1
.6171861963*CEC_0100_0100*CRO_0100_0100*CTT_0100_0100^2*AM_0100_0000
[CTT, CEC, AMC, AM, FEP], 1
.6171861963*CEC_0100_0100*AMC_0100_0100*CTT_0100_0100*AM_0100_0000*
FEP_0000_0000
[CTT, CEC, AMC, CEC, AM], 1
.6171861963*CEC_0100_0100^2*AMC_0100_0100*CTT_0100_0100*AM_0100_0000
[CTT, CEC, AMC, CXM, AM], 1
.6171861963*CEC_0100_0100*CXM_0100_0100*AMC_0100_0100*CTT_0100_0100*
AM_0100_0000
[CTT, CEC, AMC, CRO, AM], 1
.6171861963*CEC_0100_0100*CRO_0100_0100*AMC_0100_0100*CTT_0100_0100*
AM_0100_0000
[CTT, CEC, AMC, AMC, AM], 1
.6171861963*CEC_0100_0100*AMC_0100_0100^2*CTT_0100_0100*AM_0100_0000
[CTT, CEC, AMC, CTT, AM], 1
.6171861963*CEC_0100_0100*AMC_0100_0100*CTT_0100_0100^2*AM_0100_0000
[CTT, CEC, CTT, AM, FEP], 1
.6171861963*CEC_0100_0100*CTT_0100_0100^2*AM_0100_0000*FEP_0000_0000
[CTT, CEC, CTT, CEC, AM], 1
.6171861963*CEC_0100_0100^2*CTT_0100_0100^2*AM_0100_0000
[CTT, CEC, CTT, CXM, AM], 1
.6171861963*CEC_0100_0100*CXM_0100_0100*CTT_0100_0100^2*AM_0100_0000
[CTT, CEC, CTT, CRO, AM], 1
.6171861963*CEC_0100_0100*CRO_0100_0100*CTT_0100_0100^2*AM_0100_0000
[CTT, CEC, CTT, AMC, AM], 1
.6171861963*CEC_0100_0100*AMC_0100_0100*CTT_0100_0100^2*AM_0100_0000
[CTT, CEC, CTT, CTT, AM], 1
.6171861963*CEC_0100_0100*CTT_0100_0100^3*AM_0100_0000
[CTT, CEC, SAM, CTX, AM], 1
.6171861963*CEC_0100_0100*CTT_0100_0100*SAM_0100_1100*CTX_1100_0100*
AM_0100_0000
[CTT, CEC, SAM, ZOX, AM], 1
.6171861963*CEC_0100_0100*CTT_0100_0100*SAM_0100_1100*ZOX_1100_0100*
AM_0100_0000
[CTT, CEC, SAM, CXM, AM], 1
.6171861963*CEC_0100_0100*CTT_0100_0100*SAM_0100_1100*CXM_1100_0100*
AM_0100_0000
[CTT, CEC, CPD, TZP, AM], 1
.6171861963*CEC_0100_0100*CTT_0100_0100*CPD_0100_0110*TZP_0110_0100*
AM_0100_0000
[CTT, CTX, AMP, TZP, AM], 1
.6171861963*CTX_0100_0110*AMP_0110_0110*TZP_0110_0100*CTT_0100_0100*
AM_0100_0000
[CTT, CTX, CTX, TZP, AM], 1
.6171861963*CTX_0100_0110*CTX_0110_0110*TZP_0110_0100*CTT_0100_0100*
AM_0100_0000
[CTT, CTX, CAZ, TZP, AM], 1
.6171861963*CTX_0100_0110*CAZ_0110_0110*TZP_0110_0100*CTT_0100_0100*
AM_0100_0000
[CTT, CTX, CPR, TZP, AM], 1
.6171861963*CTX_0100_0110*CPR_0110_0110*TZP_0110_0100*CTT_0100_0100*
AM_0100_0000
[CTT, CTX, TZP, AM, FEP], 1
.6171861963*CTX_0100_0110*TZP_0110_0100*CTT_0100_0100*AM_0100_0000*
FEP_0000_0000
[CTT, CTX, TZP, CEC, AM], 1
.6171861963*CEC_0100_0100*CTX_0100_0110*TZP_0110_0100*CTT_0100_0100*
AM_0100_0000
[CTT, CTX, TZP, CXM, AM], 1
.6171861963*CTX_0100_0110*TZP_0110_0100*CXM_0100_0100*CTT_0100_0100*
AM_0100_0000
[CTT, CTX, TZP, CRO, AM], 1
.6171861963*CTX_0100_0110*TZP_0110_0100*CRO_0100_0100*CTT_0100_0100*
AM_0100_0000
[CTT, CTX, TZP, AMC, AM], 1
.6171861963*CTX_0100_0110*TZP_0110_0100*AMC_0100_0100*CTT_0100_0100*
AM_0100_0000
[CTT, CTX, TZP, CTT, AM], 1
.6171861963*CTX_0100_0110*TZP_0110_0100*CTT_0100_0100^2*AM_0100_0000
[CTT, CXM, AM, FEP, FEP], 1
.6171861963*CXM_0100_0100*CTT_0100_0100*AM_0100_0000*FEP_0000_0000^2
[CTT, CXM, CEC, AM, FEP], 1
.6171861963*CEC_0100_0100*CXM_0100_0100*CTT_0100_0100*AM_0100_0000*
FEP_0000_0000
[CTT, CXM, CEC, CEC, AM], 1
.6171861963*CEC_0100_0100^2*CXM_0100_0100*CTT_0100_0100*AM_0100_0000
[CTT, CXM, CEC, CXM, AM], 1
.6171861963*CEC_0100_0100*CXM_0100_0100^2*CTT_0100_0100*AM_0100_0000
[CTT, CXM, CEC, CRO, AM], 1
.6171861963*CEC_0100_0100*CXM_0100_0100*CRO_0100_0100*CTT_0100_0100*
AM_0100_0000
[CTT, CXM, CEC, AMC, AM], 1
.6171861963*CEC_0100_0100*CXM_0100_0100*AMC_0100_0100*CTT_0100_0100*
AM_0100_0000
[CTT, CXM, CEC, CTT, AM], 1
.6171861963*CEC_0100_0100*CXM_0100_0100*CTT_0100_0100^2*AM_0100_0000
[CTT, CXM, CTX, TZP, AM], 1
.6171861963*CTX_0100_0110*TZP_0110_0100*CXM_0100_0100*CTT_0100_0100*
AM_0100_0000
[CTT, CXM, CXM, AM, FEP], 1
.6171861963*CXM_0100_0100^2*CTT_0100_0100*AM_0100_0000*FEP_0000_0000
[CTT, CXM, CXM, CEC, AM], 1
.6171861963*CEC_0100_0100*CXM_0100_0100^2*CTT_0100_0100*AM_0100_0000
[CTT, CXM, CXM, CXM, AM], 1
.6171861963*CXM_0100_0100^3*CTT_0100_0100*AM_0100_0000
[CTT, CXM, CXM, CRO, AM], 1
.6171861963*CXM_0100_0100^2*CRO_0100_0100*CTT_0100_0100*AM_0100_0000
[CTT, CXM, CXM, AMC, AM], 1
.6171861963*CXM_0100_0100^2*AMC_0100_0100*CTT_0100_0100*AM_0100_0000
[CTT, CXM, CXM, CTT, AM], 1
.6171861963*CXM_0100_0100^2*CTT_0100_0100^2*AM_0100_0000
[CTT, CXM, CRO, AM, FEP], 1
.6171861963*CXM_0100_0100*CRO_0100_0100*CTT_0100_0100*AM_0100_0000*
FEP_0000_0000
[CTT, CXM, CRO, CEC, AM], 1
.6171861963*CEC_0100_0100*CXM_0100_0100*CRO_0100_0100*CTT_0100_0100*
AM_0100_0000
[CTT, CXM, CRO, CXM, AM], 1
.6171861963*CXM_0100_0100^2*CRO_0100_0100*CTT_0100_0100*AM_0100_0000
[CTT, CXM, CRO, CRO, AM], 1
.6171861963*CXM_0100_0100*CRO_0100_0100^2*CTT_0100_0100*AM_0100_0000
[CTT, CXM, CRO, AMC, AM], 1
.6171861963*CXM_0100_0100*CRO_0100_0100*AMC_0100_0100*CTT_0100_0100*
AM_0100_0000
[CTT, CXM, CRO, CTT, AM], 1
.6171861963*CXM_0100_0100*CRO_0100_0100*CTT_0100_0100^2*AM_0100_0000
[CTT, CXM, AMC, AM, FEP], 1
.6171861963*CXM_0100_0100*AMC_0100_0100*CTT_0100_0100*AM_0100_0000*
FEP_0000_0000
[CTT, CXM, AMC, CEC, AM], 1
.6171861963*CEC_0100_0100*CXM_0100_0100*AMC_0100_0100*CTT_0100_0100*
AM_0100_0000
[CTT, CXM, AMC, CXM, AM], 1
.6171861963*CXM_0100_0100^2*AMC_0100_0100*CTT_0100_0100*AM_0100_0000
[CTT, CXM, AMC, CRO, AM], 1
.6171861963*CXM_0100_0100*CRO_0100_0100*AMC_0100_0100*CTT_0100_0100*
AM_0100_0000
[CTT, CXM, AMC, AMC, AM], 1
.6171861963*CXM_0100_0100*AMC_0100_0100^2*CTT_0100_0100*AM_0100_0000
[CTT, CXM, AMC, CTT, AM], 1
.6171861963*CXM_0100_0100*AMC_0100_0100*CTT_0100_0100^2*AM_0100_0000
[CTT, CXM, CTT, AM, FEP], 1
.6171861963*CXM_0100_0100*CTT_0100_0100^2*AM_0100_0000*FEP_0000_0000
[CTT, CXM, CTT, CEC, AM], 1
.6171861963*CEC_0100_0100*CXM_0100_0100*CTT_0100_0100^2*AM_0100_0000
[CTT, CXM, CTT, CXM, AM], 1
.6171861963*CXM_0100_0100^2*CTT_0100_0100^2*AM_0100_0000
[CTT, CXM, CTT, CRO, AM], 1
.6171861963*CXM_0100_0100*CRO_0100_0100*CTT_0100_0100^2*AM_0100_0000
[CTT, CXM, CTT, AMC, AM], 1
.6171861963*CXM_0100_0100*AMC_0100_0100*CTT_0100_0100^2*AM_0100_0000
[CTT, CXM, CTT, CTT, AM], 1
.6171861963*CXM_0100_0100*CTT_0100_0100^3*AM_0100_0000
[CTT, CXM, SAM, CTX, AM], 1
.6171861963*CXM_0100_0100*CTT_0100_0100*SAM_0100_1100*CTX_1100_0100*
AM_0100_0000
[CTT, CXM, SAM, ZOX, AM], 1
.6171861963*CXM_0100_0100*CTT_0100_0100*SAM_0100_1100*ZOX_1100_0100*
AM_0100_0000
[CTT, CXM, SAM, CXM, AM], 1
.6171861963*CXM_0100_0100*CTT_0100_0100*SAM_0100_1100*CXM_1100_0100*
AM_0100_0000
[CTT, CXM, CPD, TZP, AM], 1
.6171861963*CXM_0100_0100*CTT_0100_0100*CPD_0100_0110*TZP_0110_0100*
AM_0100_0000
[CTT, CRO, AM, FEP, FEP], 1
.6171861963*CRO_0100_0100*CTT_0100_0100*AM_0100_0000*FEP_0000_0000^2
[CTT, CRO, CEC, AM, FEP], 1
.6171861963*CEC_0100_0100*CRO_0100_0100*CTT_0100_0100*AM_0100_0000*
FEP_0000_0000
[CTT, CRO, CEC, CEC, AM], 1
.6171861963*CEC_0100_0100^2*CRO_0100_0100*CTT_0100_0100*AM_0100_0000
[CTT, CRO, CEC, CXM, AM], 1
.6171861963*CEC_0100_0100*CXM_0100_0100*CRO_0100_0100*CTT_0100_0100*
AM_0100_0000
[CTT, CRO, CEC, CRO, AM], 1
.6171861963*CEC_0100_0100*CRO_0100_0100^2*CTT_0100_0100*AM_0100_0000
[CTT, CRO, CEC, AMC, AM], 1
.6171861963*CEC_0100_0100*CRO_0100_0100*AMC_0100_0100*CTT_0100_0100*
AM_0100_0000
[CTT, CRO, CEC, CTT, AM], 1
.6171861963*CEC_0100_0100*CRO_0100_0100*CTT_0100_0100^2*AM_0100_0000
[CTT, CRO, CTX, TZP, AM], 1
.6171861963*CTX_0100_0110*TZP_0110_0100*CRO_0100_0100*CTT_0100_0100*
AM_0100_0000
[CTT, CRO, CXM, AM, FEP], 1
.6171861963*CXM_0100_0100*CRO_0100_0100*CTT_0100_0100*AM_0100_0000*
FEP_0000_0000
[CTT, CRO, CXM, CEC, AM], 1
.6171861963*CEC_0100_0100*CXM_0100_0100*CRO_0100_0100*CTT_0100_0100*
AM_0100_0000
[CTT, CRO, CXM, CXM, AM], 1
.6171861963*CXM_0100_0100^2*CRO_0100_0100*CTT_0100_0100*AM_0100_0000
[CTT, CRO, CXM, CRO, AM], 1
.6171861963*CXM_0100_0100*CRO_0100_0100^2*CTT_0100_0100*AM_0100_0000
[CTT, CRO, CXM, AMC, AM], 1
.6171861963*CXM_0100_0100*CRO_0100_0100*AMC_0100_0100*CTT_0100_0100*
AM_0100_0000
[CTT, CRO, CXM, CTT, AM], 1
.6171861963*CXM_0100_0100*CRO_0100_0100*CTT_0100_0100^2*AM_0100_0000
[CTT, CRO, CRO, AM, FEP], 1
.6171861963*CRO_0100_0100^2*CTT_0100_0100*AM_0100_0000*FEP_0000_0000
[CTT, CRO, CRO, CEC, AM], 1
.6171861963*CEC_0100_0100*CRO_0100_0100^2*CTT_0100_0100*AM_0100_0000
[CTT, CRO, CRO, CXM, AM], 1
.6171861963*CXM_0100_0100*CRO_0100_0100^2*CTT_0100_0100*AM_0100_0000
[CTT, CRO, CRO, CRO, AM], 1
.6171861963*CRO_0100_0100^3*CTT_0100_0100*AM_0100_0000
[CTT, CRO, CRO, AMC, AM], 1
.6171861963*CRO_0100_0100^2*AMC_0100_0100*CTT_0100_0100*AM_0100_0000
[CTT, CRO, CRO, CTT, AM], 1
.6171861963*CRO_0100_0100^2*CTT_0100_0100^2*AM_0100_0000
[CTT, CRO, AMC, AM, FEP], 1
.6171861963*CRO_0100_0100*AMC_0100_0100*CTT_0100_0100*AM_0100_0000*
FEP_0000_0000
[CTT, CRO, AMC, CEC, AM], 1
.6171861963*CEC_0100_0100*CRO_0100_0100*AMC_0100_0100*CTT_0100_0100*
AM_0100_0000
[CTT, CRO, AMC, CXM, AM], 1
.6171861963*CXM_0100_0100*CRO_0100_0100*AMC_0100_0100*CTT_0100_0100*
AM_0100_0000
[CTT, CRO, AMC, CRO, AM], 1
.6171861963*CRO_0100_0100^2*AMC_0100_0100*CTT_0100_0100*AM_0100_0000
[CTT, CRO, AMC, AMC, AM], 1
.6171861963*CRO_0100_0100*AMC_0100_0100^2*CTT_0100_0100*AM_0100_0000
[CTT, CRO, AMC, CTT, AM], 1
.6171861963*CRO_0100_0100*AMC_0100_0100*CTT_0100_0100^2*AM_0100_0000
[CTT, CRO, CTT, AM, FEP], 1
.6171861963*CRO_0100_0100*CTT_0100_0100^2*AM_0100_0000*FEP_0000_0000
[CTT, CRO, CTT, CEC, AM], 1
.6171861963*CEC_0100_0100*CRO_0100_0100*CTT_0100_0100^2*AM_0100_0000
[CTT, CRO, CTT, CXM, AM], 1
.6171861963*CXM_0100_0100*CRO_0100_0100*CTT_0100_0100^2*AM_0100_0000
[CTT, CRO, CTT, CRO, AM], 1
.6171861963*CRO_0100_0100^2*CTT_0100_0100^2*AM_0100_0000
[CTT, CRO, CTT, AMC, AM], 1
.6171861963*CRO_0100_0100*AMC_0100_0100*CTT_0100_0100^2*AM_0100_0000
[CTT, CRO, CTT, CTT, AM], 1
.6171861963*CRO_0100_0100*CTT_0100_0100^3*AM_0100_0000
[CTT, CRO, SAM, CTX, AM], 1
.6171861963*CRO_0100_0100*CTT_0100_0100*SAM_0100_1100*CTX_1100_0100*
AM_0100_0000
[CTT, CRO, SAM, ZOX, AM], 1
.6171861963*CRO_0100_0100*CTT_0100_0100*SAM_0100_1100*ZOX_1100_0100*
AM_0100_0000
[CTT, CRO, SAM, CXM, AM], 1
.6171861963*CRO_0100_0100*CTT_0100_0100*SAM_0100_1100*CXM_1100_0100*
AM_0100_0000
[CTT, CRO, CPD, TZP, AM], 1
.6171861963*CRO_0100_0100*CTT_0100_0100*CPD_0100_0110*TZP_0110_0100*
AM_0100_0000
[CTT, AMC, AM, FEP, FEP], 1
.6171861963*AMC_0100_0100*CTT_0100_0100*AM_0100_0000*FEP_0000_0000^2
[CTT, AMC, CEC, AM, FEP], 1
.6171861963*CEC_0100_0100*AMC_0100_0100*CTT_0100_0100*AM_0100_0000*
FEP_0000_0000
[CTT, AMC, CEC, CEC, AM], 1
.6171861963*CEC_0100_0100^2*AMC_0100_0100*CTT_0100_0100*AM_0100_0000
[CTT, AMC, CEC, CXM, AM], 1
.6171861963*CEC_0100_0100*CXM_0100_0100*AMC_0100_0100*CTT_0100_0100*
AM_0100_0000
[CTT, AMC, CEC, CRO, AM], 1
.6171861963*CEC_0100_0100*CRO_0100_0100*AMC_0100_0100*CTT_0100_0100*
AM_0100_0000
[CTT, AMC, CEC, AMC, AM], 1
.6171861963*CEC_0100_0100*AMC_0100_0100^2*CTT_0100_0100*AM_0100_0000
[CTT, AMC, CEC, CTT, AM], 1
.6171861963*CEC_0100_0100*AMC_0100_0100*CTT_0100_0100^2*AM_0100_0000
[CTT, AMC, CTX, TZP, AM], 1
.6171861963*CTX_0100_0110*TZP_0110_0100*AMC_0100_0100*CTT_0100_0100*
AM_0100_0000
[CTT, AMC, CXM, AM, FEP], 1
.6171861963*CXM_0100_0100*AMC_0100_0100*CTT_0100_0100*AM_0100_0000*
FEP_0000_0000
[CTT, AMC, CXM, CEC, AM], 1
.6171861963*CEC_0100_0100*CXM_0100_0100*AMC_0100_0100*CTT_0100_0100*
AM_0100_0000
[CTT, AMC, CXM, CXM, AM], 1
.6171861963*CXM_0100_0100^2*AMC_0100_0100*CTT_0100_0100*AM_0100_0000
[CTT, AMC, CXM, CRO, AM], 1
.6171861963*CXM_0100_0100*CRO_0100_0100*AMC_0100_0100*CTT_0100_0100*
AM_0100_0000
[CTT, AMC, CXM, AMC, AM], 1
.6171861963*CXM_0100_0100*AMC_0100_0100^2*CTT_0100_0100*AM_0100_0000
[CTT, AMC, CXM, CTT, AM], 1
.6171861963*CXM_0100_0100*AMC_0100_0100*CTT_0100_0100^2*AM_0100_0000
[CTT, AMC, CRO, AM, FEP], 1
.6171861963*CRO_0100_0100*AMC_0100_0100*CTT_0100_0100*AM_0100_0000*
FEP_0000_0000
[CTT, AMC, CRO, CEC, AM], 1
.6171861963*CEC_0100_0100*CRO_0100_0100*AMC_0100_0100*CTT_0100_0100*
AM_0100_0000
[CTT, AMC, CRO, CXM, AM], 1
.6171861963*CXM_0100_0100*CRO_0100_0100*AMC_0100_0100*CTT_0100_0100*
AM_0100_0000
[CTT, AMC, CRO, CRO, AM], 1
.6171861963*CRO_0100_0100^2*AMC_0100_0100*CTT_0100_0100*AM_0100_0000
[CTT, AMC, CRO, AMC, AM], 1
.6171861963*CRO_0100_0100*AMC_0100_0100^2*CTT_0100_0100*AM_0100_0000
[CTT, AMC, CRO, CTT, AM], 1
.6171861963*CRO_0100_0100*AMC_0100_0100*CTT_0100_0100^2*AM_0100_0000
[CTT, AMC, AMC, AM, FEP], 1
.6171861963*AMC_0100_0100^2*CTT_0100_0100*AM_0100_0000*FEP_0000_0000
[CTT, AMC, AMC, CEC, AM], 1
.6171861963*CEC_0100_0100*AMC_0100_0100^2*CTT_0100_0100*AM_0100_0000
[CTT, AMC, AMC, CXM, AM], 1
.6171861963*CXM_0100_0100*AMC_0100_0100^2*CTT_0100_0100*AM_0100_0000
[CTT, AMC, AMC, CRO, AM], 1
.6171861963*CRO_0100_0100*AMC_0100_0100^2*CTT_0100_0100*AM_0100_0000
[CTT, AMC, AMC, AMC, AM], 1
.6171861963*AMC_0100_0100^3*CTT_0100_0100*AM_0100_0000
[CTT, AMC, AMC, CTT, AM], 1
.6171861963*AMC_0100_0100^2*CTT_0100_0100^2*AM_0100_0000
[CTT, AMC, CTT, AM, FEP], 1
.6171861963*AMC_0100_0100*CTT_0100_0100^2*AM_0100_0000*FEP_0000_0000
[CTT, AMC, CTT, CEC, AM], 1
.6171861963*CEC_0100_0100*AMC_0100_0100*CTT_0100_0100^2*AM_0100_0000
[CTT, AMC, CTT, CXM, AM], 1
.6171861963*CXM_0100_0100*AMC_0100_0100*CTT_0100_0100^2*AM_0100_0000
[CTT, AMC, CTT, CRO, AM], 1
.6171861963*CRO_0100_0100*AMC_0100_0100*CTT_0100_0100^2*AM_0100_0000
[CTT, AMC, CTT, AMC, AM], 1
.6171861963*AMC_0100_0100^2*CTT_0100_0100^2*AM_0100_0000
[CTT, AMC, CTT, CTT, AM], 1
.6171861963*AMC_0100_0100*CTT_0100_0100^3*AM_0100_0000
[CTT, AMC, SAM, CTX, AM], 1
.6171861963*AMC_0100_0100*CTT_0100_0100*SAM_0100_1100*CTX_1100_0100*
AM_0100_0000
[CTT, AMC, SAM, ZOX, AM], 1
.6171861963*AMC_0100_0100*CTT_0100_0100*SAM_0100_1100*ZOX_1100_0100*
AM_0100_0000
[CTT, AMC, SAM, CXM, AM], 1
.6171861963*AMC_0100_0100*CTT_0100_0100*SAM_0100_1100*CXM_1100_0100*
AM_0100_0000
[CTT, AMC, CPD, TZP, AM], 1
.6171861963*AMC_0100_0100*CTT_0100_0100*CPD_0100_0110*TZP_0110_0100*
AM_0100_0000
[CTT, CTT, AM, FEP, FEP], 1
.6171861963*CTT_0100_0100^2*AM_0100_0000*FEP_0000_0000^2
[CTT, CTT, CEC, AM, FEP], 1
.6171861963*CEC_0100_0100*CTT_0100_0100^2*AM_0100_0000*FEP_0000_0000
[CTT, CTT, CEC, CEC, AM], 1
.6171861963*CEC_0100_0100^2*CTT_0100_0100^2*AM_0100_0000
[CTT, CTT, CEC, CXM, AM], 1
.6171861963*CEC_0100_0100*CXM_0100_0100*CTT_0100_0100^2*AM_0100_0000
[CTT, CTT, CEC, CRO, AM], 1
.6171861963*CEC_0100_0100*CRO_0100_0100*CTT_0100_0100^2*AM_0100_0000
[CTT, CTT, CEC, AMC, AM], 1
.6171861963*CEC_0100_0100*AMC_0100_0100*CTT_0100_0100^2*AM_0100_0000
[CTT, CTT, CEC, CTT, AM], 1
.6171861963*CEC_0100_0100*CTT_0100_0100^3*AM_0100_0000
[CTT, CTT, CTX, TZP, AM], 1
.6171861963*CTX_0100_0110*TZP_0110_0100*CTT_0100_0100^2*AM_0100_0000
[CTT, CTT, CXM, AM, FEP], 1
.6171861963*CXM_0100_0100*CTT_0100_0100^2*AM_0100_0000*FEP_0000_0000
[CTT, CTT, CXM, CEC, AM], 1
.6171861963*CEC_0100_0100*CXM_0100_0100*CTT_0100_0100^2*AM_0100_0000
[CTT, CTT, CXM, CXM, AM], 1
.6171861963*CXM_0100_0100^2*CTT_0100_0100^2*AM_0100_0000
[CTT, CTT, CXM, CRO, AM], 1
.6171861963*CXM_0100_0100*CRO_0100_0100*CTT_0100_0100^2*AM_0100_0000
[CTT, CTT, CXM, AMC, AM], 1
.6171861963*CXM_0100_0100*AMC_0100_0100*CTT_0100_0100^2*AM_0100_0000
[CTT, CTT, CXM, CTT, AM], 1
.6171861963*CXM_0100_0100*CTT_0100_0100^3*AM_0100_0000
[CTT, CTT, CRO, AM, FEP], 1
.6171861963*CRO_0100_0100*CTT_0100_0100^2*AM_0100_0000*FEP_0000_0000
[CTT, CTT, CRO, CEC, AM], 1
.6171861963*CEC_0100_0100*CRO_0100_0100*CTT_0100_0100^2*AM_0100_0000
[CTT, CTT, CRO, CXM, AM], 1
.6171861963*CXM_0100_0100*CRO_0100_0100*CTT_0100_0100^2*AM_0100_0000
[CTT, CTT, CRO, CRO, AM], 1
.6171861963*CRO_0100_0100^2*CTT_0100_0100^2*AM_0100_0000
[CTT, CTT, CRO, AMC, AM], 1
.6171861963*CRO_0100_0100*AMC_0100_0100*CTT_0100_0100^2*AM_0100_0000
[CTT, CTT, CRO, CTT, AM], 1
.6171861963*CRO_0100_0100*CTT_0100_0100^3*AM_0100_0000
[CTT, CTT, AMC, AM, FEP], 1
.6171861963*AMC_0100_0100*CTT_0100_0100^2*AM_0100_0000*FEP_0000_0000
[CTT, CTT, AMC, CEC, AM], 1
.6171861963*CEC_0100_0100*AMC_0100_0100*CTT_0100_0100^2*AM_0100_0000
[CTT, CTT, AMC, CXM, AM], 1
.6171861963*CXM_0100_0100*AMC_0100_0100*CTT_0100_0100^2*AM_0100_0000
[CTT, CTT, AMC, CRO, AM], 1
.6171861963*CRO_0100_0100*AMC_0100_0100*CTT_0100_0100^2*AM_0100_0000
[CTT, CTT, AMC, AMC, AM], 1
.6171861963*AMC_0100_0100^2*CTT_0100_0100^2*AM_0100_0000
[CTT, CTT, AMC, CTT, AM], 1
.6171861963*AMC_0100_0100*CTT_0100_0100^3*AM_0100_0000
[CTT, CTT, CTT, AM, FEP], 1
.6171861963*CTT_0100_0100^3*AM_0100_0000*FEP_0000_0000
[CTT, CTT, CTT, CEC, AM], 1
.6171861963*CEC_0100_0100*CTT_0100_0100^3*AM_0100_0000
[CTT, CTT, CTT, CXM, AM], 1
.6171861963*CXM_0100_0100*CTT_0100_0100^3*AM_0100_0000
[CTT, CTT, CTT, CRO, AM], 1
.6171861963*CRO_0100_0100*CTT_0100_0100^3*AM_0100_0000
[CTT, CTT, CTT, AMC, AM], 1
.6171861963*AMC_0100_0100*CTT_0100_0100^3*AM_0100_0000
[CTT, CTT, CTT, CTT, AM], 1
.6171861963*CTT_0100_0100^4*AM_0100_0000
[CTT, CTT, SAM, CTX, AM], 1
.6171861963*CTT_0100_0100^2*SAM_0100_1100*CTX_1100_0100*AM_0100_0000
[CTT, CTT, SAM, ZOX, AM], 1
.6171861963*CTT_0100_0100^2*SAM_0100_1100*ZOX_1100_0100*AM_0100_0000
[CTT, CTT, SAM, CXM, AM], 1
.6171861963*CTT_0100_0100^2*SAM_0100_1100*CXM_1100_0100*AM_0100_0000
[CTT, CTT, CPD, TZP, AM], 1
.6171861963*CTT_0100_0100^2*CPD_0100_0110*TZP_0110_0100*AM_0100_0000
[CTT, SAM, CTX, AM, FEP], 1
.6171861963*CTT_0100_0100*SAM_0100_1100*CTX_1100_0100*AM_0100_0000*
FEP_0000_0000
[CTT, SAM, CTX, CEC, AM], 1
.6171861963*CEC_0100_0100*CTT_0100_0100*SAM_0100_1100*CTX_1100_0100*
AM_0100_0000
[CTT, SAM, CTX, CXM, AM], 1
.6171861963*CXM_0100_0100*CTT_0100_0100*SAM_0100_1100*CTX_1100_0100*
AM_0100_0000
[CTT, SAM, CTX, CRO, AM], 1
.6171861963*CRO_0100_0100*CTT_0100_0100*SAM_0100_1100*CTX_1100_0100*
AM_0100_0000
[CTT, SAM, CTX, AMC, AM], 1
.6171861963*AMC_0100_0100*CTT_0100_0100*SAM_0100_1100*CTX_1100_0100*
AM_0100_0000
[CTT, SAM, CTX, CTT, AM], 1
.6171861963*CTT_0100_0100^2*SAM_0100_1100*CTX_1100_0100*AM_0100_0000
[CTT, SAM, ZOX, AM, FEP], 1
.6171861963*CTT_0100_0100*SAM_0100_1100*ZOX_1100_0100*AM_0100_0000*
FEP_0000_0000
[CTT, SAM, ZOX, CEC, AM], 1
.6171861963*CEC_0100_0100*CTT_0100_0100*SAM_0100_1100*ZOX_1100_0100*
AM_0100_0000
[CTT, SAM, ZOX, CXM, AM], 1
.6171861963*CXM_0100_0100*CTT_0100_0100*SAM_0100_1100*ZOX_1100_0100*
AM_0100_0000
[CTT, SAM, ZOX, CRO, AM], 1
.6171861963*CRO_0100_0100*CTT_0100_0100*SAM_0100_1100*ZOX_1100_0100*
AM_0100_0000
[CTT, SAM, ZOX, AMC, AM], 1
.6171861963*AMC_0100_0100*CTT_0100_0100*SAM_0100_1100*ZOX_1100_0100*
AM_0100_0000
[CTT, SAM, ZOX, CTT, AM], 1
.6171861963*CTT_0100_0100^2*SAM_0100_1100*ZOX_1100_0100*AM_0100_0000
[CTT, SAM, CXM, AM, FEP], 1
.6171861963*CTT_0100_0100*SAM_0100_1100*CXM_1100_0100*AM_0100_0000*
FEP_0000_0000
[CTT, SAM, CXM, CEC, AM], 1
.6171861963*CEC_0100_0100*CTT_0100_0100*SAM_0100_1100*CXM_1100_0100*
AM_0100_0000
[CTT, SAM, CXM, CXM, AM], 1
.6171861963*CXM_0100_0100*CTT_0100_0100*SAM_0100_1100*CXM_1100_0100*
AM_0100_0000
[CTT, SAM, CXM, CRO, AM], 1
.6171861963*CRO_0100_0100*CTT_0100_0100*SAM_0100_1100*CXM_1100_0100*
AM_0100_0000
[CTT, SAM, CXM, AMC, AM], 1
.6171861963*AMC_0100_0100*CTT_0100_0100*SAM_0100_1100*CXM_1100_0100*
AM_0100_0000
[CTT, SAM, CXM, CTT, AM], 1
.6171861963*CTT_0100_0100^2*SAM_0100_1100*CXM_1100_0100*AM_0100_0000
[CTT, CPD, AMP, TZP, AM], 1
.6171861963*CTT_0100_0100*CPD_0100_0110*AMP_0110_0110*TZP_0110_0100*
AM_0100_0000
[CTT, CPD, CTX, TZP, AM], 1
.6171861963*CTT_0100_0100*CPD_0100_0110*CTX_0110_0110*TZP_0110_0100*
AM_0100_0000
[CTT, CPD, CAZ, TZP, AM], 1
.6171861963*CTT_0100_0100*CPD_0100_0110*CAZ_0110_0110*TZP_0110_0100*
AM_0100_0000
[CTT, CPD, CPR, TZP, AM], 1
.6171861963*CTT_0100_0100*CPD_0100_0110*CPR_0110_0110*TZP_0110_0100*
AM_0100_0000
[CTT, CPD, TZP, AM, FEP], 1
.6171861963*CTT_0100_0100*CPD_0100_0110*TZP_0110_0100*AM_0100_0000*
FEP_0000_0000
[CTT, CPD, TZP, CEC, AM], 1
.6171861963*CEC_0100_0100*CTT_0100_0100*CPD_0100_0110*TZP_0110_0100*
AM_0100_0000
[CTT, CPD, TZP, CXM, AM], 1
.6171861963*CXM_0100_0100*CTT_0100_0100*CPD_0100_0110*TZP_0110_0100*
AM_0100_0000
[CTT, CPD, TZP, CRO, AM], 1
.6171861963*CRO_0100_0100*CTT_0100_0100*CPD_0100_0110*TZP_0110_0100*
AM_0100_0000
[CTT, CPD, TZP, AMC, AM], 1
.6171861963*AMC_0100_0100*CTT_0100_0100*CPD_0100_0110*TZP_0110_0100*
AM_0100_0000
[CTT, CPD, TZP, CTT, AM], 1
.6171861963*CTT_0100_0100^2*CPD_0100_0110*TZP_0110_0100*AM_0100_0000
[SAM, CTX, AM, FEP, FEP], 1
.6171861963*SAM_0100_1100*CTX_1100_0100*AM_0100_0000*FEP_0000_0000^2
[SAM, CTX, CEC, AM, FEP], 1
.6171861963*CEC_0100_0100*SAM_0100_1100*CTX_1100_0100*AM_0100_0000*
FEP_0000_0000
[SAM, CTX, CEC, CEC, AM], 1
.6171861963*CEC_0100_0100^2*SAM_0100_1100*CTX_1100_0100*AM_0100_0000
[SAM, CTX, CEC, CXM, AM], 1
.6171861963*CEC_0100_0100*CXM_0100_0100*SAM_0100_1100*CTX_1100_0100*
AM_0100_0000
[SAM, CTX, CEC, CRO, AM], 1
.6171861963*CEC_0100_0100*CRO_0100_0100*SAM_0100_1100*CTX_1100_0100*
AM_0100_0000
[SAM, CTX, CEC, AMC, AM], 1
.6171861963*CEC_0100_0100*AMC_0100_0100*SAM_0100_1100*CTX_1100_0100*
AM_0100_0000
[SAM, CTX, CEC, CTT, AM], 1
.6171861963*CEC_0100_0100*CTT_0100_0100*SAM_0100_1100*CTX_1100_0100*
AM_0100_0000
[SAM, CTX, CTX, TZP, AM], 1
.6171861963*CTX_0100_0110*TZP_0110_0100*SAM_0100_1100*CTX_1100_0100*
AM_0100_0000
[SAM, CTX, CXM, AM, FEP], 1
.6171861963*CXM_0100_0100*SAM_0100_1100*CTX_1100_0100*AM_0100_0000*
FEP_0000_0000
[SAM, CTX, CXM, CEC, AM], 1
.6171861963*CEC_0100_0100*CXM_0100_0100*SAM_0100_1100*CTX_1100_0100*
AM_0100_0000
[SAM, CTX, CXM, CXM, AM], 1
.6171861963*CXM_0100_0100^2*SAM_0100_1100*CTX_1100_0100*AM_0100_0000
[SAM, CTX, CXM, CRO, AM], 1
.6171861963*CXM_0100_0100*CRO_0100_0100*SAM_0100_1100*CTX_1100_0100*
AM_0100_0000
[SAM, CTX, CXM, AMC, AM], 1
.6171861963*CXM_0100_0100*AMC_0100_0100*SAM_0100_1100*CTX_1100_0100*
AM_0100_0000
[SAM, CTX, CXM, CTT, AM], 1
.6171861963*CXM_0100_0100*CTT_0100_0100*SAM_0100_1100*CTX_1100_0100*
AM_0100_0000
[SAM, CTX, CRO, AM, FEP], 1
.6171861963*CRO_0100_0100*SAM_0100_1100*CTX_1100_0100*AM_0100_0000*
FEP_0000_0000
[SAM, CTX, CRO, CEC, AM], 1
.6171861963*CEC_0100_0100*CRO_0100_0100*SAM_0100_1100*CTX_1100_0100*
AM_0100_0000
[SAM, CTX, CRO, CXM, AM], 1
.6171861963*CXM_0100_0100*CRO_0100_0100*SAM_0100_1100*CTX_1100_0100*
AM_0100_0000
[SAM, CTX, CRO, CRO, AM], 1
.6171861963*CRO_0100_0100^2*SAM_0100_1100*CTX_1100_0100*AM_0100_0000
[SAM, CTX, CRO, AMC, AM], 1
.6171861963*CRO_0100_0100*AMC_0100_0100*SAM_0100_1100*CTX_1100_0100*
AM_0100_0000
[SAM, CTX, CRO, CTT, AM], 1
.6171861963*CRO_0100_0100*CTT_0100_0100*SAM_0100_1100*CTX_1100_0100*
AM_0100_0000
[SAM, CTX, AMC, AM, FEP], 1
.6171861963*AMC_0100_0100*SAM_0100_1100*CTX_1100_0100*AM_0100_0000*
FEP_0000_0000
[SAM, CTX, AMC, CEC, AM], 1
.6171861963*CEC_0100_0100*AMC_0100_0100*SAM_0100_1100*CTX_1100_0100*
AM_0100_0000
[SAM, CTX, AMC, CXM, AM], 1
.6171861963*CXM_0100_0100*AMC_0100_0100*SAM_0100_1100*CTX_1100_0100*
AM_0100_0000
[SAM, CTX, AMC, CRO, AM], 1
.6171861963*CRO_0100_0100*AMC_0100_0100*SAM_0100_1100*CTX_1100_0100*
AM_0100_0000
[SAM, CTX, AMC, AMC, AM], 1
.6171861963*AMC_0100_0100^2*SAM_0100_1100*CTX_1100_0100*AM_0100_0000
[SAM, CTX, AMC, CTT, AM], 1
.6171861963*AMC_0100_0100*CTT_0100_0100*SAM_0100_1100*CTX_1100_0100*
AM_0100_0000
[SAM, CTX, CTT, AM, FEP], 1
.6171861963*CTT_0100_0100*SAM_0100_1100*CTX_1100_0100*AM_0100_0000*
FEP_0000_0000
[SAM, CTX, CTT, CEC, AM], 1
.6171861963*CEC_0100_0100*CTT_0100_0100*SAM_0100_1100*CTX_1100_0100*
AM_0100_0000
[SAM, CTX, CTT, CXM, AM], 1
.6171861963*CXM_0100_0100*CTT_0100_0100*SAM_0100_1100*CTX_1100_0100*
AM_0100_0000
[SAM, CTX, CTT, CRO, AM], 1
.6171861963*CRO_0100_0100*CTT_0100_0100*SAM_0100_1100*CTX_1100_0100*
AM_0100_0000
[SAM, CTX, CTT, AMC, AM], 1
.6171861963*AMC_0100_0100*CTT_0100_0100*SAM_0100_1100*CTX_1100_0100*
AM_0100_0000
[SAM, CTX, CTT, CTT, AM], 1
.6171861963*CTT_0100_0100^2*SAM_0100_1100*CTX_1100_0100*AM_0100_0000
[SAM, CTX, SAM, CTX, AM], 1
.6171861963*SAM_0100_1100^2*CTX_1100_0100^2*AM_0100_0000
[SAM, CTX, SAM, ZOX, AM], 1
.6171861963*SAM_0100_1100^2*CTX_1100_0100*ZOX_1100_0100*AM_0100_0000
[SAM, CTX, SAM, CXM, AM], 1
.6171861963*SAM_0100_1100^2*CTX_1100_0100*CXM_1100_0100*AM_0100_0000
[SAM, CTX, CPD, TZP, AM], 1
.6171861963*SAM_0100_1100*CTX_1100_0100*CPD_0100_0110*TZP_0110_0100*
AM_0100_0000
[SAM, ZOX, AM, FEP, FEP], 1
.6171861963*SAM_0100_1100*ZOX_1100_0100*AM_0100_0000*FEP_0000_0000^2
[SAM, ZOX, CEC, AM, FEP], 1
.6171861963*CEC_0100_0100*SAM_0100_1100*ZOX_1100_0100*AM_0100_0000*
FEP_0000_0000
[SAM, ZOX, CEC, CEC, AM], 1
.6171861963*CEC_0100_0100^2*SAM_0100_1100*ZOX_1100_0100*AM_0100_0000
[SAM, ZOX, CEC, CXM, AM], 1
.6171861963*CEC_0100_0100*CXM_0100_0100*SAM_0100_1100*ZOX_1100_0100*
AM_0100_0000
[SAM, ZOX, CEC, CRO, AM], 1
.6171861963*CEC_0100_0100*CRO_0100_0100*SAM_0100_1100*ZOX_1100_0100*
AM_0100_0000
[SAM, ZOX, CEC, AMC, AM], 1
.6171861963*CEC_0100_0100*AMC_0100_0100*SAM_0100_1100*ZOX_1100_0100*
AM_0100_0000
[SAM, ZOX, CEC, CTT, AM], 1
.6171861963*CEC_0100_0100*CTT_0100_0100*SAM_0100_1100*ZOX_1100_0100*
AM_0100_0000
[SAM, ZOX, CTX, TZP, AM], 1
.6171861963*CTX_0100_0110*TZP_0110_0100*SAM_0100_1100*ZOX_1100_0100*
AM_0100_0000
[SAM, ZOX, CXM, AM, FEP], 1
.6171861963*CXM_0100_0100*SAM_0100_1100*ZOX_1100_0100*AM_0100_0000*
FEP_0000_0000
[SAM, ZOX, CXM, CEC, AM], 1
.6171861963*CEC_0100_0100*CXM_0100_0100*SAM_0100_1100*ZOX_1100_0100*
AM_0100_0000
[SAM, ZOX, CXM, CXM, AM], 1
.6171861963*CXM_0100_0100^2*SAM_0100_1100*ZOX_1100_0100*AM_0100_0000
[SAM, ZOX, CXM, CRO, AM], 1
.6171861963*CXM_0100_0100*CRO_0100_0100*SAM_0100_1100*ZOX_1100_0100*
AM_0100_0000
[SAM, ZOX, CXM, AMC, AM], 1
.6171861963*CXM_0100_0100*AMC_0100_0100*SAM_0100_1100*ZOX_1100_0100*
AM_0100_0000
[SAM, ZOX, CXM, CTT, AM], 1
.6171861963*CXM_0100_0100*CTT_0100_0100*SAM_0100_1100*ZOX_1100_0100*
AM_0100_0000
[SAM, ZOX, CRO, AM, FEP], 1
.6171861963*CRO_0100_0100*SAM_0100_1100*ZOX_1100_0100*AM_0100_0000*
FEP_0000_0000
[SAM, ZOX, CRO, CEC, AM], 1
.6171861963*CEC_0100_0100*CRO_0100_0100*SAM_0100_1100*ZOX_1100_0100*
AM_0100_0000
[SAM, ZOX, CRO, CXM, AM], 1
.6171861963*CXM_0100_0100*CRO_0100_0100*SAM_0100_1100*ZOX_1100_0100*
AM_0100_0000
[SAM, ZOX, CRO, CRO, AM], 1
.6171861963*CRO_0100_0100^2*SAM_0100_1100*ZOX_1100_0100*AM_0100_0000
[SAM, ZOX, CRO, AMC, AM], 1
.6171861963*CRO_0100_0100*AMC_0100_0100*SAM_0100_1100*ZOX_1100_0100*
AM_0100_0000
[SAM, ZOX, CRO, CTT, AM], 1
.6171861963*CRO_0100_0100*CTT_0100_0100*SAM_0100_1100*ZOX_1100_0100*
AM_0100_0000
[SAM, ZOX, AMC, AM, FEP], 1
.6171861963*AMC_0100_0100*SAM_0100_1100*ZOX_1100_0100*AM_0100_0000*
FEP_0000_0000
[SAM, ZOX, AMC, CEC, AM], 1
.6171861963*CEC_0100_0100*AMC_0100_0100*SAM_0100_1100*ZOX_1100_0100*
AM_0100_0000
[SAM, ZOX, AMC, CXM, AM], 1
.6171861963*CXM_0100_0100*AMC_0100_0100*SAM_0100_1100*ZOX_1100_0100*
AM_0100_0000
[SAM, ZOX, AMC, CRO, AM], 1
.6171861963*CRO_0100_0100*AMC_0100_0100*SAM_0100_1100*ZOX_1100_0100*
AM_0100_0000
[SAM, ZOX, AMC, AMC, AM], 1
.6171861963*AMC_0100_0100^2*SAM_0100_1100*ZOX_1100_0100*AM_0100_0000
[SAM, ZOX, AMC, CTT, AM], 1
.6171861963*AMC_0100_0100*CTT_0100_0100*SAM_0100_1100*ZOX_1100_0100*
AM_0100_0000
[SAM, ZOX, CTT, AM, FEP], 1
.6171861963*CTT_0100_0100*SAM_0100_1100*ZOX_1100_0100*AM_0100_0000*
FEP_0000_0000
[SAM, ZOX, CTT, CEC, AM], 1
.6171861963*CEC_0100_0100*CTT_0100_0100*SAM_0100_1100*ZOX_1100_0100*
AM_0100_0000
[SAM, ZOX, CTT, CXM, AM], 1
.6171861963*CXM_0100_0100*CTT_0100_0100*SAM_0100_1100*ZOX_1100_0100*
AM_0100_0000
[SAM, ZOX, CTT, CRO, AM], 1
.6171861963*CRO_0100_0100*CTT_0100_0100*SAM_0100_1100*ZOX_1100_0100*
AM_0100_0000
[SAM, ZOX, CTT, AMC, AM], 1
.6171861963*AMC_0100_0100*CTT_0100_0100*SAM_0100_1100*ZOX_1100_0100*
AM_0100_0000
[SAM, ZOX, CTT, CTT, AM], 1
.6171861963*CTT_0100_0100^2*SAM_0100_1100*ZOX_1100_0100*AM_0100_0000
[SAM, ZOX, SAM, CTX, AM], 1
.6171861963*SAM_0100_1100^2*CTX_1100_0100*ZOX_1100_0100*AM_0100_0000
[SAM, ZOX, SAM, ZOX, AM], 1
.6171861963*SAM_0100_1100^2*ZOX_1100_0100^2*AM_0100_0000
[SAM, ZOX, SAM, CXM, AM], 1
.6171861963*SAM_0100_1100^2*ZOX_1100_0100*CXM_1100_0100*AM_0100_0000
[SAM, ZOX, CPD, TZP, AM], 1
.6171861963*SAM_0100_1100*ZOX_1100_0100*CPD_0100_0110*TZP_0110_0100*
AM_0100_0000
[SAM, CXM, AM, FEP, FEP], 1
.6171861963*SAM_0100_1100*CXM_1100_0100*AM_0100_0000*FEP_0000_0000^2
[SAM, CXM, CEC, AM, FEP], 1
.6171861963*CEC_0100_0100*SAM_0100_1100*CXM_1100_0100*AM_0100_0000*
FEP_0000_0000
[SAM, CXM, CEC, CEC, AM], 1
.6171861963*CEC_0100_0100^2*SAM_0100_1100*CXM_1100_0100*AM_0100_0000
[SAM, CXM, CEC, CXM, AM], 1
.6171861963*CEC_0100_0100*CXM_0100_0100*SAM_0100_1100*CXM_1100_0100*
AM_0100_0000
[SAM, CXM, CEC, CRO, AM], 1
.6171861963*CEC_0100_0100*CRO_0100_0100*SAM_0100_1100*CXM_1100_0100*
AM_0100_0000
[SAM, CXM, CEC, AMC, AM], 1
.6171861963*CEC_0100_0100*AMC_0100_0100*SAM_0100_1100*CXM_1100_0100*
AM_0100_0000
[SAM, CXM, CEC, CTT, AM], 1
.6171861963*CEC_0100_0100*CTT_0100_0100*SAM_0100_1100*CXM_1100_0100*
AM_0100_0000
[SAM, CXM, CTX, TZP, AM], 1
.6171861963*CTX_0100_0110*TZP_0110_0100*SAM_0100_1100*CXM_1100_0100*
AM_0100_0000
[SAM, CXM, CXM, AM, FEP], 1
.6171861963*CXM_0100_0100*SAM_0100_1100*CXM_1100_0100*AM_0100_0000*
FEP_0000_0000
[SAM, CXM, CXM, CEC, AM], 1
.6171861963*CEC_0100_0100*CXM_0100_0100*SAM_0100_1100*CXM_1100_0100*
AM_0100_0000
[SAM, CXM, CXM, CXM, AM], 1
.6171861963*CXM_0100_0100^2*SAM_0100_1100*CXM_1100_0100*AM_0100_0000
[SAM, CXM, CXM, CRO, AM], 1
.6171861963*CXM_0100_0100*CRO_0100_0100*SAM_0100_1100*CXM_1100_0100*
AM_0100_0000
[SAM, CXM, CXM, AMC, AM], 1
.6171861963*CXM_0100_0100*AMC_0100_0100*SAM_0100_1100*CXM_1100_0100*
AM_0100_0000
[SAM, CXM, CXM, CTT, AM], 1
.6171861963*CXM_0100_0100*CTT_0100_0100*SAM_0100_1100*CXM_1100_0100*
AM_0100_0000
[SAM, CXM, CRO, AM, FEP], 1
.6171861963*CRO_0100_0100*SAM_0100_1100*CXM_1100_0100*AM_0100_0000*
FEP_0000_0000
[SAM, CXM, CRO, CEC, AM], 1
.6171861963*CEC_0100_0100*CRO_0100_0100*SAM_0100_1100*CXM_1100_0100*
AM_0100_0000
[SAM, CXM, CRO, CXM, AM], 1
.6171861963*CXM_0100_0100*CRO_0100_0100*SAM_0100_1100*CXM_1100_0100*
AM_0100_0000
[SAM, CXM, CRO, CRO, AM], 1
.6171861963*CRO_0100_0100^2*SAM_0100_1100*CXM_1100_0100*AM_0100_0000
[SAM, CXM, CRO, AMC, AM], 1
.6171861963*CRO_0100_0100*AMC_0100_0100*SAM_0100_1100*CXM_1100_0100*
AM_0100_0000
[SAM, CXM, CRO, CTT, AM], 1
.6171861963*CRO_0100_0100*CTT_0100_0100*SAM_0100_1100*CXM_1100_0100*
AM_0100_0000
[SAM, CXM, AMC, AM, FEP], 1
.6171861963*AMC_0100_0100*SAM_0100_1100*CXM_1100_0100*AM_0100_0000*
FEP_0000_0000
[SAM, CXM, AMC, CEC, AM], 1
.6171861963*CEC_0100_0100*AMC_0100_0100*SAM_0100_1100*CXM_1100_0100*
AM_0100_0000
[SAM, CXM, AMC, CXM, AM], 1
.6171861963*CXM_0100_0100*AMC_0100_0100*SAM_0100_1100*CXM_1100_0100*
AM_0100_0000
[SAM, CXM, AMC, CRO, AM], 1
.6171861963*CRO_0100_0100*AMC_0100_0100*SAM_0100_1100*CXM_1100_0100*
AM_0100_0000
[SAM, CXM, AMC, AMC, AM], 1
.6171861963*AMC_0100_0100^2*SAM_0100_1100*CXM_1100_0100*AM_0100_0000
[SAM, CXM, AMC, CTT, AM], 1
.6171861963*AMC_0100_0100*CTT_0100_0100*SAM_0100_1100*CXM_1100_0100*
AM_0100_0000
[SAM, CXM, CTT, AM, FEP], 1
.6171861963*CTT_0100_0100*SAM_0100_1100*CXM_1100_0100*AM_0100_0000*
FEP_0000_0000
[SAM, CXM, CTT, CEC, AM], 1
.6171861963*CEC_0100_0100*CTT_0100_0100*SAM_0100_1100*CXM_1100_0100*
AM_0100_0000
[SAM, CXM, CTT, CXM, AM], 1
.6171861963*CXM_0100_0100*CTT_0100_0100*SAM_0100_1100*CXM_1100_0100*
AM_0100_0000
[SAM, CXM, CTT, CRO, AM], 1
.6171861963*CRO_0100_0100*CTT_0100_0100*SAM_0100_1100*CXM_1100_0100*
AM_0100_0000
[SAM, CXM, CTT, AMC, AM], 1
.6171861963*AMC_0100_0100*CTT_0100_0100*SAM_0100_1100*CXM_1100_0100*
AM_0100_0000
[SAM, CXM, CTT, CTT, AM], 1
.6171861963*CTT_0100_0100^2*SAM_0100_1100*CXM_1100_0100*AM_0100_0000
[SAM, CXM, SAM, CTX, AM], 1
.6171861963*SAM_0100_1100^2*CTX_1100_0100*CXM_1100_0100*AM_0100_0000
[SAM, CXM, SAM, ZOX, AM], 1
.6171861963*SAM_0100_1100^2*ZOX_1100_0100*CXM_1100_0100*AM_0100_0000
[SAM, CXM, SAM, CXM, AM], 1
.6171861963*SAM_0100_1100^2*CXM_1100_0100^2*AM_0100_0000
[SAM, CXM, CPD, TZP, AM], 1
.6171861963*SAM_0100_1100*CXM_1100_0100*CPD_0100_0110*TZP_0110_0100*
AM_0100_0000
[CPD, AMP, AMP, TZP, AM], 1
.6171861963*CPD_0100_0110*AMP_0110_0110^2*TZP_0110_0100*AM_0100_0000
[CPD, AMP, CTX, TZP, AM], 1
.6171861963*CPD_0100_0110*AMP_0110_0110*CTX_0110_0110*TZP_0110_0100*
AM_0100_0000
[CPD, AMP, CAZ, TZP, AM], 1
.6171861963*CPD_0100_0110*AMP_0110_0110*CAZ_0110_0110*TZP_0110_0100*
AM_0100_0000
[CPD, AMP, CPR, TZP, AM], 1
.6171861963*CPD_0100_0110*AMP_0110_0110*CPR_0110_0110*TZP_0110_0100*
AM_0100_0000
[CPD, AMP, TZP, AM, FEP], 1
.6171861963*CPD_0100_0110*AMP_0110_0110*TZP_0110_0100*AM_0100_0000*
FEP_0000_0000
[CPD, AMP, TZP, CEC, AM], 1
.6171861963*CEC_0100_0100*CPD_0100_0110*AMP_0110_0110*TZP_0110_0100*
AM_0100_0000
[CPD, AMP, TZP, CXM, AM], 1
.6171861963*CXM_0100_0100*CPD_0100_0110*AMP_0110_0110*TZP_0110_0100*
AM_0100_0000
[CPD, AMP, TZP, CRO, AM], 1
.6171861963*CRO_0100_0100*CPD_0100_0110*AMP_0110_0110*TZP_0110_0100*
AM_0100_0000
[CPD, AMP, TZP, AMC, AM], 1
.6171861963*AMC_0100_0100*CPD_0100_0110*AMP_0110_0110*TZP_0110_0100*
AM_0100_0000
[CPD, AMP, TZP, CTT, AM], 1
.6171861963*CTT_0100_0100*CPD_0100_0110*AMP_0110_0110*TZP_0110_0100*
AM_0100_0000
[CPD, CTX, AMP, TZP, AM], 1
.6171861963*CPD_0100_0110*AMP_0110_0110*CTX_0110_0110*TZP_0110_0100*
AM_0100_0000
[CPD, CTX, CTX, TZP, AM], 1
.6171861963*CPD_0100_0110*CTX_0110_0110^2*TZP_0110_0100*AM_0100_0000
[CPD, CTX, CAZ, TZP, AM], 1
.6171861963*CPD_0100_0110*CTX_0110_0110*CAZ_0110_0110*TZP_0110_0100*
AM_0100_0000
[CPD, CTX, CPR, TZP, AM], 1
.6171861963*CPD_0100_0110*CTX_0110_0110*CPR_0110_0110*TZP_0110_0100*
AM_0100_0000
[CPD, CTX, TZP, AM, FEP], 1
.6171861963*CPD_0100_0110*CTX_0110_0110*TZP_0110_0100*AM_0100_0000*
FEP_0000_0000
[CPD, CTX, TZP, CEC, AM], 1
.6171861963*CEC_0100_0100*CPD_0100_0110*CTX_0110_0110*TZP_0110_0100*
AM_0100_0000
[CPD, CTX, TZP, CXM, AM], 1
.6171861963*CXM_0100_0100*CPD_0100_0110*CTX_0110_0110*TZP_0110_0100*
AM_0100_0000
[CPD, CTX, TZP, CRO, AM], 1
.6171861963*CRO_0100_0100*CPD_0100_0110*CTX_0110_0110*TZP_0110_0100*
AM_0100_0000
[CPD, CTX, TZP, AMC, AM], 1
.6171861963*AMC_0100_0100*CPD_0100_0110*CTX_0110_0110*TZP_0110_0100*
AM_0100_0000
[CPD, CTX, TZP, CTT, AM], 1
.6171861963*CTT_0100_0100*CPD_0100_0110*CTX_0110_0110*TZP_0110_0100*
AM_0100_0000
[CPD, CAZ, AMP, TZP, AM], 1
.6171861963*CPD_0100_0110*AMP_0110_0110*CAZ_0110_0110*TZP_0110_0100*
AM_0100_0000
[CPD, CAZ, CTX, TZP, AM], 1
.6171861963*CPD_0100_0110*CTX_0110_0110*CAZ_0110_0110*TZP_0110_0100*
AM_0100_0000
[CPD, CAZ, CAZ, TZP, AM], 1
.6171861963*CPD_0100_0110*CAZ_0110_0110^2*TZP_0110_0100*AM_0100_0000
[CPD, CAZ, CPR, TZP, AM], 1
.6171861963*CPD_0100_0110*CAZ_0110_0110*CPR_0110_0110*TZP_0110_0100*
AM_0100_0000
[CPD, CAZ, TZP, AM, FEP], 1
.6171861963*CPD_0100_0110*CAZ_0110_0110*TZP_0110_0100*AM_0100_0000*
FEP_0000_0000
[CPD, CAZ, TZP, CEC, AM], 1
.6171861963*CEC_0100_0100*CPD_0100_0110*CAZ_0110_0110*TZP_0110_0100*
AM_0100_0000
[CPD, CAZ, TZP, CXM, AM], 1
.6171861963*CXM_0100_0100*CPD_0100_0110*CAZ_0110_0110*TZP_0110_0100*
AM_0100_0000
[CPD, CAZ, TZP, CRO, AM], 1
.6171861963*CRO_0100_0100*CPD_0100_0110*CAZ_0110_0110*TZP_0110_0100*
AM_0100_0000
[CPD, CAZ, TZP, AMC, AM], 1
.6171861963*AMC_0100_0100*CPD_0100_0110*CAZ_0110_0110*TZP_0110_0100*
AM_0100_0000
[CPD, CAZ, TZP, CTT, AM], 1
.6171861963*CTT_0100_0100*CPD_0100_0110*CAZ_0110_0110*TZP_0110_0100*
AM_0100_0000
[CPD, CPR, AMP, TZP, AM], 1
.6171861963*CPD_0100_0110*AMP_0110_0110*CPR_0110_0110*TZP_0110_0100*
AM_0100_0000
[CPD, CPR, CTX, TZP, AM], 1
.6171861963*CPD_0100_0110*CTX_0110_0110*CPR_0110_0110*TZP_0110_0100*
AM_0100_0000
[CPD, CPR, CAZ, TZP, AM], 1
.6171861963*CPD_0100_0110*CAZ_0110_0110*CPR_0110_0110*TZP_0110_0100*
AM_0100_0000
[CPD, CPR, CPR, TZP, AM], 1
.6171861963*CPD_0100_0110*CPR_0110_0110^2*TZP_0110_0100*AM_0100_0000
[CPD, CPR, TZP, AM, FEP], 1
.6171861963*CPD_0100_0110*CPR_0110_0110*TZP_0110_0100*AM_0100_0000*
FEP_0000_0000
[CPD, CPR, TZP, CEC, AM], 1
.6171861963*CEC_0100_0100*CPD_0100_0110*CPR_0110_0110*TZP_0110_0100*
AM_0100_0000
[CPD, CPR, TZP, CXM, AM], 1
.6171861963*CXM_0100_0100*CPD_0100_0110*CPR_0110_0110*TZP_0110_0100*
AM_0100_0000
[CPD, CPR, TZP, CRO, AM], 1
.6171861963*CRO_0100_0100*CPD_0100_0110*CPR_0110_0110*TZP_0110_0100*
AM_0100_0000
[CPD, CPR, TZP, AMC, AM], 1
.6171861963*AMC_0100_0100*CPD_0100_0110*CPR_0110_0110*TZP_0110_0100*
AM_0100_0000
[CPD, CPR, TZP, CTT, AM], 1
.6171861963*CTT_0100_0100*CPD_0100_0110*CPR_0110_0110*TZP_0110_0100*
AM_0100_0000
[CPD, TZP, AM, FEP, FEP], 1
.6171861963*CPD_0100_0110*TZP_0110_0100*AM_0100_0000*FEP_0000_0000^2
[CPD, TZP, CEC, AM, FEP], 1
.6171861963*CEC_0100_0100*CPD_0100_0110*TZP_0110_0100*AM_0100_0000*
FEP_0000_0000
[CPD, TZP, CEC, CEC, AM], 1
.6171861963*CEC_0100_0100^2*CPD_0100_0110*TZP_0110_0100*AM_0100_0000
[CPD, TZP, CEC, CXM, AM], 1
.6171861963*CEC_0100_0100*CXM_0100_0100*CPD_0100_0110*TZP_0110_0100*
AM_0100_0000
[CPD, TZP, CEC, CRO, AM], 1
.6171861963*CEC_0100_0100*CRO_0100_0100*CPD_0100_0110*TZP_0110_0100*
AM_0100_0000
[CPD, TZP, CEC, AMC, AM], 1
.6171861963*CEC_0100_0100*AMC_0100_0100*CPD_0100_0110*TZP_0110_0100*
AM_0100_0000
[CPD, TZP, CEC, CTT, AM], 1
.6171861963*CEC_0100_0100*CTT_0100_0100*CPD_0100_0110*TZP_0110_0100*
AM_0100_0000
[CPD, TZP, CTX, TZP, AM], 1
.6171861963*CTX_0100_0110*TZP_0110_0100^2*CPD_0100_0110*AM_0100_0000
[CPD, TZP, CXM, AM, FEP], 1
.6171861963*CXM_0100_0100*CPD_0100_0110*TZP_0110_0100*AM_0100_0000*
FEP_0000_0000
[CPD, TZP, CXM, CEC, AM], 1
.6171861963*CEC_0100_0100*CXM_0100_0100*CPD_0100_0110*TZP_0110_0100*
AM_0100_0000
[CPD, TZP, CXM, CXM, AM], 1
.6171861963*CXM_0100_0100^2*CPD_0100_0110*TZP_0110_0100*AM_0100_0000
[CPD, TZP, CXM, CRO, AM], 1
.6171861963*CXM_0100_0100*CRO_0100_0100*CPD_0100_0110*TZP_0110_0100*
AM_0100_0000
[CPD, TZP, CXM, AMC, AM], 1
.6171861963*CXM_0100_0100*AMC_0100_0100*CPD_0100_0110*TZP_0110_0100*
AM_0100_0000
[CPD, TZP, CXM, CTT, AM], 1
.6171861963*CXM_0100_0100*CTT_0100_0100*CPD_0100_0110*TZP_0110_0100*
AM_0100_0000
[CPD, TZP, CRO, AM, FEP], 1
.6171861963*CRO_0100_0100*CPD_0100_0110*TZP_0110_0100*AM_0100_0000*
FEP_0000_0000
[CPD, TZP, CRO, CEC, AM], 1
.6171861963*CEC_0100_0100*CRO_0100_0100*CPD_0100_0110*TZP_0110_0100*
AM_0100_0000
[CPD, TZP, CRO, CXM, AM], 1
.6171861963*CXM_0100_0100*CRO_0100_0100*CPD_0100_0110*TZP_0110_0100*
AM_0100_0000
[CPD, TZP, CRO, CRO, AM], 1
.6171861963*CRO_0100_0100^2*CPD_0100_0110*TZP_0110_0100*AM_0100_0000
[CPD, TZP, CRO, AMC, AM], 1
.6171861963*CRO_0100_0100*AMC_0100_0100*CPD_0100_0110*TZP_0110_0100*
AM_0100_0000
[CPD, TZP, CRO, CTT, AM], 1
.6171861963*CRO_0100_0100*CTT_0100_0100*CPD_0100_0110*TZP_0110_0100*
AM_0100_0000
[CPD, TZP, AMC, AM, FEP], 1
.6171861963*AMC_0100_0100*CPD_0100_0110*TZP_0110_0100*AM_0100_0000*
FEP_0000_0000
[CPD, TZP, AMC, CEC, AM], 1
.6171861963*CEC_0100_0100*AMC_0100_0100*CPD_0100_0110*TZP_0110_0100*
AM_0100_0000
[CPD, TZP, AMC, CXM, AM], 1
.6171861963*CXM_0100_0100*AMC_0100_0100*CPD_0100_0110*TZP_0110_0100*
AM_0100_0000
[CPD, TZP, AMC, CRO, AM], 1
.6171861963*CRO_0100_0100*AMC_0100_0100*CPD_0100_0110*TZP_0110_0100*
AM_0100_0000
[CPD, TZP, AMC, AMC, AM], 1
.6171861963*AMC_0100_0100^2*CPD_0100_0110*TZP_0110_0100*AM_0100_0000
[CPD, TZP, AMC, CTT, AM], 1
.6171861963*AMC_0100_0100*CTT_0100_0100*CPD_0100_0110*TZP_0110_0100*
AM_0100_0000
[CPD, TZP, CTT, AM, FEP], 1
.6171861963*CTT_0100_0100*CPD_0100_0110*TZP_0110_0100*AM_0100_0000*
FEP_0000_0000
[CPD, TZP, CTT, CEC, AM], 1
.6171861963*CEC_0100_0100*CTT_0100_0100*CPD_0100_0110*TZP_0110_0100*
AM_0100_0000
[CPD, TZP, CTT, CXM, AM], 1
.6171861963*CXM_0100_0100*CTT_0100_0100*CPD_0100_0110*TZP_0110_0100*
AM_0100_0000
[CPD, TZP, CTT, CRO, AM], 1
.6171861963*CRO_0100_0100*CTT_0100_0100*CPD_0100_0110*TZP_0110_0100*
AM_0100_0000
[CPD, TZP, CTT, AMC, AM], 1
.6171861963*AMC_0100_0100*CTT_0100_0100*CPD_0100_0110*TZP_0110_0100*
AM_0100_0000
[CPD, TZP, CTT, CTT, AM], 1
.6171861963*CTT_0100_0100^2*CPD_0100_0110*TZP_0110_0100*AM_0100_0000
[CPD, TZP, SAM, CTX, AM], 1
.6171861963*SAM_0100_1100*CTX_1100_0100*CPD_0100_0110*TZP_0110_0100*
AM_0100_0000
[CPD, TZP, SAM, ZOX, AM], 1
.6171861963*SAM_0100_1100*ZOX_1100_0100*CPD_0100_0110*TZP_0110_0100*
AM_0100_0000
[CPD, TZP, SAM, CXM, AM], 1
.6171861963*SAM_0100_1100*CXM_1100_0100*CPD_0100_0110*TZP_0110_0100*
AM_0100_0000
[CPD, TZP, CPD, TZP, AM], 1
.6171861963*CPD_0100_0110^2*TZP_0110_0100^2*AM_0100_0000
[CPD, FEP, CAZ, TZP, AM], 1
.6171861963*CPD_0100_0110*FEP_0110_1110*CAZ_1110_0110*TZP_0110_0100*
AM_0100_0000
[CPD, FEP, CPR, TZP, AM], 1
.6171861963*CPD_0100_0110*FEP_0110_1110*CPR_1110_0110*TZP_0110_0100*
AM_0100_0000


[0, 0, 1, 0], .7146233157 = .7146233157, 5
[AM, AM, AM, AM, TZP], 1
.7146233157*AM_0010_0010^4*TZP_0010_0000
[AM, AM, AM, TZP, FEP], 1
.7146233157*AM_0010_0010^3*TZP_0010_0000*FEP_0000_0000
[AM, AM, TZP, FEP, FEP], 1
.7146233157*AM_0010_0010^2*TZP_0010_0000*FEP_0000_0000^2
[AM, TZP, FEP, FEP, FEP], 1
.7146233157*AM_0010_0010*TZP_0010_0000*FEP_0000_0000^3
[TZP, FEP, FEP, FEP, FEP], 1
.7146233157*TZP_0010_0000*FEP_0000_0000^4


[0, 0, 0, 1], .7263697421 = .7263697421, 2
[AM, CTX, TZP, CTT, CPR], 4
.2886377253e-3*AM_0001_1001*CTX_1001_1011*TZP_1011_0011*CTT_0011_0001*
CPR_0001_0000
.4153858935*CPR_1000_0000*AM_0001_1001*CTX_1001_1000*TZP_1000_1000*
CTT_1000_1000
.3013148234*CPR_1000_0000*AM_0001_1001*CTX_1001_1011*TZP_1011_1001*
CTT_1001_1000
.9380387536e-2*CPR_1000_0000*AM_0001_1001*CTX_1001_1011*TZP_1011_1010*
CTT_1010_1000
[SAM, CTX, TZP, CTT, CPR], 4
.4153858935*CPR_1000_0000*SAM_0001_1001*CTX_1001_1000*TZP_1000_1000*
CTT_1000_1000
.3013148234*CPR_1000_0000*SAM_0001_1001*CTX_1001_1011*TZP_1011_1001*
CTT_1001_1000
.9380387536e-2*CPR_1000_0000*SAM_0001_1001*CTX_1001_1011*TZP_1011_1010*
CTT_1010_1000
.2886377253e-3*SAM_0001_1001*CTX_1001_1011*TZP_1011_0011*CTT_0011_0001*
CPR_0001_0000


[1, 1, 0, 0], .6171861963 = .6171861963, 657
[CTX, AM, FEP, FEP, FEP], 1
.6171861963*CTX_1100_0100*AM_0100_0000*FEP_0000_0000^3
[CTX, CEC, AM, FEP, FEP], 1
.6171861963*CTX_1100_0100*CEC_0100_0100*AM_0100_0000*FEP_0000_0000^2
[CTX, CEC, CEC, AM, FEP], 1
.6171861963*CTX_1100_0100*CEC_0100_0100^2*AM_0100_0000*FEP_0000_0000
[CTX, CEC, CEC, CEC, AM], 1
.6171861963*CTX_1100_0100*CEC_0100_0100^3*AM_0100_0000
[CTX, CEC, CEC, CXM, AM], 1
.6171861963*CTX_1100_0100*CEC_0100_0100^2*CXM_0100_0100*AM_0100_0000
[CTX, CEC, CEC, CRO, AM], 1
.6171861963*CTX_1100_0100*CEC_0100_0100^2*CRO_0100_0100*AM_0100_0000
[CTX, CEC, CEC, AMC, AM], 1
.6171861963*CTX_1100_0100*CEC_0100_0100^2*AMC_0100_0100*AM_0100_0000
[CTX, CEC, CEC, CTT, AM], 1
.6171861963*CTX_1100_0100*CEC_0100_0100^2*CTT_0100_0100*AM_0100_0000
[CTX, CEC, CTX, TZP, AM], 1
.6171861963*CTX_1100_0100*CEC_0100_0100*CTX_0100_0110*TZP_0110_0100*
AM_0100_0000
[CTX, CEC, CXM, AM, FEP], 1
.6171861963*CTX_1100_0100*CEC_0100_0100*CXM_0100_0100*AM_0100_0000*
FEP_0000_0000
[CTX, CEC, CXM, CEC, AM], 1
.6171861963*CTX_1100_0100*CEC_0100_0100^2*CXM_0100_0100*AM_0100_0000
[CTX, CEC, CXM, CXM, AM], 1
.6171861963*CTX_1100_0100*CEC_0100_0100*CXM_0100_0100^2*AM_0100_0000
[CTX, CEC, CXM, CRO, AM], 1
.6171861963*CTX_1100_0100*CEC_0100_0100*CXM_0100_0100*CRO_0100_0100*
AM_0100_0000
[CTX, CEC, CXM, AMC, AM], 1
.6171861963*CTX_1100_0100*CEC_0100_0100*CXM_0100_0100*AMC_0100_0100*
AM_0100_0000
[CTX, CEC, CXM, CTT, AM], 1
.6171861963*CTX_1100_0100*CEC_0100_0100*CXM_0100_0100*CTT_0100_0100*
AM_0100_0000
[CTX, CEC, CRO, AM, FEP], 1
.6171861963*CTX_1100_0100*CEC_0100_0100*CRO_0100_0100*AM_0100_0000*
FEP_0000_0000
[CTX, CEC, CRO, CEC, AM], 1
.6171861963*CTX_1100_0100*CEC_0100_0100^2*CRO_0100_0100*AM_0100_0000
[CTX, CEC, CRO, CXM, AM], 1
.6171861963*CTX_1100_0100*CEC_0100_0100*CXM_0100_0100*CRO_0100_0100*
AM_0100_0000
[CTX, CEC, CRO, CRO, AM], 1
.6171861963*CTX_1100_0100*CEC_0100_0100*CRO_0100_0100^2*AM_0100_0000
[CTX, CEC, CRO, AMC, AM], 1
.6171861963*CTX_1100_0100*CEC_0100_0100*CRO_0100_0100*AMC_0100_0100*
AM_0100_0000
[CTX, CEC, CRO, CTT, AM], 1
.6171861963*CTX_1100_0100*CEC_0100_0100*CRO_0100_0100*CTT_0100_0100*
AM_0100_0000
[CTX, CEC, AMC, AM, FEP], 1
.6171861963*CTX_1100_0100*CEC_0100_0100*AMC_0100_0100*AM_0100_0000*
FEP_0000_0000
[CTX, CEC, AMC, CEC, AM], 1
.6171861963*CTX_1100_0100*CEC_0100_0100^2*AMC_0100_0100*AM_0100_0000
[CTX, CEC, AMC, CXM, AM], 1
.6171861963*CTX_1100_0100*CEC_0100_0100*CXM_0100_0100*AMC_0100_0100*
AM_0100_0000
[CTX, CEC, AMC, CRO, AM], 1
.6171861963*CTX_1100_0100*CEC_0100_0100*CRO_0100_0100*AMC_0100_0100*
AM_0100_0000
[CTX, CEC, AMC, AMC, AM], 1
.6171861963*CTX_1100_0100*CEC_0100_0100*AMC_0100_0100^2*AM_0100_0000
[CTX, CEC, AMC, CTT, AM], 1
.6171861963*CTX_1100_0100*CEC_0100_0100*AMC_0100_0100*CTT_0100_0100*
AM_0100_0000
[CTX, CEC, CTT, AM, FEP], 1
.6171861963*CTX_1100_0100*CEC_0100_0100*CTT_0100_0100*AM_0100_0000*
FEP_0000_0000
[CTX, CEC, CTT, CEC, AM], 1
.6171861963*CTX_1100_0100*CEC_0100_0100^2*CTT_0100_0100*AM_0100_0000
[CTX, CEC, CTT, CXM, AM], 1
.6171861963*CTX_1100_0100*CEC_0100_0100*CXM_0100_0100*CTT_0100_0100*
AM_0100_0000
[CTX, CEC, CTT, CRO, AM], 1
.6171861963*CTX_1100_0100*CEC_0100_0100*CRO_0100_0100*CTT_0100_0100*
AM_0100_0000
[CTX, CEC, CTT, AMC, AM], 1
.6171861963*CTX_1100_0100*CEC_0100_0100*AMC_0100_0100*CTT_0100_0100*
AM_0100_0000
[CTX, CEC, CTT, CTT, AM], 1
.6171861963*CTX_1100_0100*CEC_0100_0100*CTT_0100_0100^2*AM_0100_0000
[CTX, CEC, SAM, CTX, AM], 1
.6171861963*CTX_1100_0100^2*CEC_0100_0100*SAM_0100_1100*AM_0100_0000
[CTX, CEC, SAM, ZOX, AM], 1
.6171861963*CTX_1100_0100*CEC_0100_0100*SAM_0100_1100*ZOX_1100_0100*
AM_0100_0000
[CTX, CEC, SAM, CXM, AM], 1
.6171861963*CTX_1100_0100*CEC_0100_0100*SAM_0100_1100*CXM_1100_0100*
AM_0100_0000
[CTX, CEC, CPD, TZP, AM], 1
.6171861963*CTX_1100_0100*CEC_0100_0100*CPD_0100_0110*TZP_0110_0100*
AM_0100_0000
[CTX, CTX, AMP, TZP, AM], 1
.6171861963*CTX_1100_0100*CTX_0100_0110*AMP_0110_0110*TZP_0110_0100*
AM_0100_0000
[CTX, CTX, CTX, TZP, AM], 1
.6171861963*CTX_1100_0100*CTX_0100_0110*CTX_0110_0110*TZP_0110_0100*
AM_0100_0000
[CTX, CTX, CAZ, TZP, AM], 1
.6171861963*CTX_1100_0100*CTX_0100_0110*CAZ_0110_0110*TZP_0110_0100*
AM_0100_0000
[CTX, CTX, CPR, TZP, AM], 1
.6171861963*CTX_1100_0100*CTX_0100_0110*CPR_0110_0110*TZP_0110_0100*
AM_0100_0000
[CTX, CTX, TZP, AM, FEP], 1
.6171861963*CTX_1100_0100*CTX_0100_0110*TZP_0110_0100*AM_0100_0000*
FEP_0000_0000
[CTX, CTX, TZP, CEC, AM], 1
.6171861963*CTX_1100_0100*CEC_0100_0100*CTX_0100_0110*TZP_0110_0100*
AM_0100_0000
[CTX, CTX, TZP, CXM, AM], 1
.6171861963*CTX_1100_0100*CTX_0100_0110*TZP_0110_0100*CXM_0100_0100*
AM_0100_0000
[CTX, CTX, TZP, CRO, AM], 1
.6171861963*CTX_1100_0100*CTX_0100_0110*TZP_0110_0100*CRO_0100_0100*
AM_0100_0000
[CTX, CTX, TZP, AMC, AM], 1
.6171861963*CTX_1100_0100*CTX_0100_0110*TZP_0110_0100*AMC_0100_0100*
AM_0100_0000
[CTX, CTX, TZP, CTT, AM], 1
.6171861963*CTX_1100_0100*CTX_0100_0110*TZP_0110_0100*CTT_0100_0100*
AM_0100_0000
[CTX, CXM, AM, FEP, FEP], 1
.6171861963*CTX_1100_0100*CXM_0100_0100*AM_0100_0000*FEP_0000_0000^2
[CTX, CXM, CEC, AM, FEP], 1
.6171861963*CTX_1100_0100*CEC_0100_0100*CXM_0100_0100*AM_0100_0000*
FEP_0000_0000
[CTX, CXM, CEC, CEC, AM], 1
.6171861963*CTX_1100_0100*CEC_0100_0100^2*CXM_0100_0100*AM_0100_0000
[CTX, CXM, CEC, CXM, AM], 1
.6171861963*CTX_1100_0100*CEC_0100_0100*CXM_0100_0100^2*AM_0100_0000
[CTX, CXM, CEC, CRO, AM], 1
.6171861963*CTX_1100_0100*CEC_0100_0100*CXM_0100_0100*CRO_0100_0100*
AM_0100_0000
[CTX, CXM, CEC, AMC, AM], 1
.6171861963*CTX_1100_0100*CEC_0100_0100*CXM_0100_0100*AMC_0100_0100*
AM_0100_0000
[CTX, CXM, CEC, CTT, AM], 1
.6171861963*CTX_1100_0100*CEC_0100_0100*CXM_0100_0100*CTT_0100_0100*
AM_0100_0000
[CTX, CXM, CTX, TZP, AM], 1
.6171861963*CTX_1100_0100*CTX_0100_0110*TZP_0110_0100*CXM_0100_0100*
AM_0100_0000
[CTX, CXM, CXM, AM, FEP], 1
.6171861963*CTX_1100_0100*CXM_0100_0100^2*AM_0100_0000*FEP_0000_0000
[CTX, CXM, CXM, CEC, AM], 1
.6171861963*CTX_1100_0100*CEC_0100_0100*CXM_0100_0100^2*AM_0100_0000
[CTX, CXM, CXM, CXM, AM], 1
.6171861963*CTX_1100_0100*CXM_0100_0100^3*AM_0100_0000
[CTX, CXM, CXM, CRO, AM], 1
.6171861963*CTX_1100_0100*CXM_0100_0100^2*CRO_0100_0100*AM_0100_0000
[CTX, CXM, CXM, AMC, AM], 1
.6171861963*CTX_1100_0100*CXM_0100_0100^2*AMC_0100_0100*AM_0100_0000
[CTX, CXM, CXM, CTT, AM], 1
.6171861963*CTX_1100_0100*CXM_0100_0100^2*CTT_0100_0100*AM_0100_0000
[CTX, CXM, CRO, AM, FEP], 1
.6171861963*CTX_1100_0100*CXM_0100_0100*CRO_0100_0100*AM_0100_0000*
FEP_0000_0000
[CTX, CXM, CRO, CEC, AM], 1
.6171861963*CTX_1100_0100*CEC_0100_0100*CXM_0100_0100*CRO_0100_0100*
AM_0100_0000
[CTX, CXM, CRO, CXM, AM], 1
.6171861963*CTX_1100_0100*CXM_0100_0100^2*CRO_0100_0100*AM_0100_0000
[CTX, CXM, CRO, CRO, AM], 1
.6171861963*CTX_1100_0100*CXM_0100_0100*CRO_0100_0100^2*AM_0100_0000
[CTX, CXM, CRO, AMC, AM], 1
.6171861963*CTX_1100_0100*CXM_0100_0100*CRO_0100_0100*AMC_0100_0100*
AM_0100_0000
[CTX, CXM, CRO, CTT, AM], 1
.6171861963*CTX_1100_0100*CXM_0100_0100*CRO_0100_0100*CTT_0100_0100*
AM_0100_0000
[CTX, CXM, AMC, AM, FEP], 1
.6171861963*CTX_1100_0100*CXM_0100_0100*AMC_0100_0100*AM_0100_0000*
FEP_0000_0000
[CTX, CXM, AMC, CEC, AM], 1
.6171861963*CTX_1100_0100*CEC_0100_0100*CXM_0100_0100*AMC_0100_0100*
AM_0100_0000
[CTX, CXM, AMC, CXM, AM], 1
.6171861963*CTX_1100_0100*CXM_0100_0100^2*AMC_0100_0100*AM_0100_0000
[CTX, CXM, AMC, CRO, AM], 1
.6171861963*CTX_1100_0100*CXM_0100_0100*CRO_0100_0100*AMC_0100_0100*
AM_0100_0000
[CTX, CXM, AMC, AMC, AM], 1
.6171861963*CTX_1100_0100*CXM_0100_0100*AMC_0100_0100^2*AM_0100_0000
[CTX, CXM, AMC, CTT, AM], 1
.6171861963*CTX_1100_0100*CXM_0100_0100*AMC_0100_0100*CTT_0100_0100*
AM_0100_0000
[CTX, CXM, CTT, AM, FEP], 1
.6171861963*CTX_1100_0100*CXM_0100_0100*CTT_0100_0100*AM_0100_0000*
FEP_0000_0000
[CTX, CXM, CTT, CEC, AM], 1
.6171861963*CTX_1100_0100*CEC_0100_0100*CXM_0100_0100*CTT_0100_0100*
AM_0100_0000
[CTX, CXM, CTT, CXM, AM], 1
.6171861963*CTX_1100_0100*CXM_0100_0100^2*CTT_0100_0100*AM_0100_0000
[CTX, CXM, CTT, CRO, AM], 1
.6171861963*CTX_1100_0100*CXM_0100_0100*CRO_0100_0100*CTT_0100_0100*
AM_0100_0000
[CTX, CXM, CTT, AMC, AM], 1
.6171861963*CTX_1100_0100*CXM_0100_0100*AMC_0100_0100*CTT_0100_0100*
AM_0100_0000
[CTX, CXM, CTT, CTT, AM], 1
.6171861963*CTX_1100_0100*CXM_0100_0100*CTT_0100_0100^2*AM_0100_0000
[CTX, CXM, SAM, CTX, AM], 1
.6171861963*CTX_1100_0100^2*CXM_0100_0100*SAM_0100_1100*AM_0100_0000
[CTX, CXM, SAM, ZOX, AM], 1
.6171861963*CTX_1100_0100*CXM_0100_0100*SAM_0100_1100*ZOX_1100_0100*
AM_0100_0000
[CTX, CXM, SAM, CXM, AM], 1
.6171861963*CTX_1100_0100*CXM_0100_0100*SAM_0100_1100*CXM_1100_0100*
AM_0100_0000
[CTX, CXM, CPD, TZP, AM], 1
.6171861963*CTX_1100_0100*CXM_0100_0100*CPD_0100_0110*TZP_0110_0100*
AM_0100_0000
[CTX, CRO, AM, FEP, FEP], 1
.6171861963*CTX_1100_0100*CRO_0100_0100*AM_0100_0000*FEP_0000_0000^2
[CTX, CRO, CEC, AM, FEP], 1
.6171861963*CTX_1100_0100*CEC_0100_0100*CRO_0100_0100*AM_0100_0000*
FEP_0000_0000
[CTX, CRO, CEC, CEC, AM], 1
.6171861963*CTX_1100_0100*CEC_0100_0100^2*CRO_0100_0100*AM_0100_0000
[CTX, CRO, CEC, CXM, AM], 1
.6171861963*CTX_1100_0100*CEC_0100_0100*CXM_0100_0100*CRO_0100_0100*
AM_0100_0000
[CTX, CRO, CEC, CRO, AM], 1
.6171861963*CTX_1100_0100*CEC_0100_0100*CRO_0100_0100^2*AM_0100_0000
[CTX, CRO, CEC, AMC, AM], 1
.6171861963*CTX_1100_0100*CEC_0100_0100*CRO_0100_0100*AMC_0100_0100*
AM_0100_0000
[CTX, CRO, CEC, CTT, AM], 1
.6171861963*CTX_1100_0100*CEC_0100_0100*CRO_0100_0100*CTT_0100_0100*
AM_0100_0000
[CTX, CRO, CTX, TZP, AM], 1
.6171861963*CTX_1100_0100*CTX_0100_0110*TZP_0110_0100*CRO_0100_0100*
AM_0100_0000
[CTX, CRO, CXM, AM, FEP], 1
.6171861963*CTX_1100_0100*CXM_0100_0100*CRO_0100_0100*AM_0100_0000*
FEP_0000_0000
[CTX, CRO, CXM, CEC, AM], 1
.6171861963*CTX_1100_0100*CEC_0100_0100*CXM_0100_0100*CRO_0100_0100*
AM_0100_0000
[CTX, CRO, CXM, CXM, AM], 1
.6171861963*CTX_1100_0100*CXM_0100_0100^2*CRO_0100_0100*AM_0100_0000
[CTX, CRO, CXM, CRO, AM], 1
.6171861963*CTX_1100_0100*CXM_0100_0100*CRO_0100_0100^2*AM_0100_0000
[CTX, CRO, CXM, AMC, AM], 1
.6171861963*CTX_1100_0100*CXM_0100_0100*CRO_0100_0100*AMC_0100_0100*
AM_0100_0000
[CTX, CRO, CXM, CTT, AM], 1
.6171861963*CTX_1100_0100*CXM_0100_0100*CRO_0100_0100*CTT_0100_0100*
AM_0100_0000
[CTX, CRO, CRO, AM, FEP], 1
.6171861963*CTX_1100_0100*CRO_0100_0100^2*AM_0100_0000*FEP_0000_0000
[CTX, CRO, CRO, CEC, AM], 1
.6171861963*CTX_1100_0100*CEC_0100_0100*CRO_0100_0100^2*AM_0100_0000
[CTX, CRO, CRO, CXM, AM], 1
.6171861963*CTX_1100_0100*CXM_0100_0100*CRO_0100_0100^2*AM_0100_0000
[CTX, CRO, CRO, CRO, AM], 1
.6171861963*CTX_1100_0100*CRO_0100_0100^3*AM_0100_0000
[CTX, CRO, CRO, AMC, AM], 1
.6171861963*CTX_1100_0100*CRO_0100_0100^2*AMC_0100_0100*AM_0100_0000
[CTX, CRO, CRO, CTT, AM], 1
.6171861963*CTX_1100_0100*CRO_0100_0100^2*CTT_0100_0100*AM_0100_0000
[CTX, CRO, AMC, AM, FEP], 1
.6171861963*CTX_1100_0100*CRO_0100_0100*AMC_0100_0100*AM_0100_0000*
FEP_0000_0000
[CTX, CRO, AMC, CEC, AM], 1
.6171861963*CTX_1100_0100*CEC_0100_0100*CRO_0100_0100*AMC_0100_0100*
AM_0100_0000
[CTX, CRO, AMC, CXM, AM], 1
.6171861963*CTX_1100_0100*CXM_0100_0100*CRO_0100_0100*AMC_0100_0100*
AM_0100_0000
[CTX, CRO, AMC, CRO, AM], 1
.6171861963*CTX_1100_0100*CRO_0100_0100^2*AMC_0100_0100*AM_0100_0000
[CTX, CRO, AMC, AMC, AM], 1
.6171861963*CTX_1100_0100*CRO_0100_0100*AMC_0100_0100^2*AM_0100_0000
[CTX, CRO, AMC, CTT, AM], 1
.6171861963*CTX_1100_0100*CRO_0100_0100*AMC_0100_0100*CTT_0100_0100*
AM_0100_0000
[CTX, CRO, CTT, AM, FEP], 1
.6171861963*CTX_1100_0100*CRO_0100_0100*CTT_0100_0100*AM_0100_0000*
FEP_0000_0000
[CTX, CRO, CTT, CEC, AM], 1
.6171861963*CTX_1100_0100*CEC_0100_0100*CRO_0100_0100*CTT_0100_0100*
AM_0100_0000
[CTX, CRO, CTT, CXM, AM], 1
.6171861963*CTX_1100_0100*CXM_0100_0100*CRO_0100_0100*CTT_0100_0100*
AM_0100_0000
[CTX, CRO, CTT, CRO, AM], 1
.6171861963*CTX_1100_0100*CRO_0100_0100^2*CTT_0100_0100*AM_0100_0000
[CTX, CRO, CTT, AMC, AM], 1
.6171861963*CTX_1100_0100*CRO_0100_0100*AMC_0100_0100*CTT_0100_0100*
AM_0100_0000
[CTX, CRO, CTT, CTT, AM], 1
.6171861963*CTX_1100_0100*CRO_0100_0100*CTT_0100_0100^2*AM_0100_0000
[CTX, CRO, SAM, CTX, AM], 1
.6171861963*CTX_1100_0100^2*CRO_0100_0100*SAM_0100_1100*AM_0100_0000
[CTX, CRO, SAM, ZOX, AM], 1
.6171861963*CTX_1100_0100*CRO_0100_0100*SAM_0100_1100*ZOX_1100_0100*
AM_0100_0000
[CTX, CRO, SAM, CXM, AM], 1
.6171861963*CTX_1100_0100*CRO_0100_0100*SAM_0100_1100*CXM_1100_0100*
AM_0100_0000
[CTX, CRO, CPD, TZP, AM], 1
.6171861963*CTX_1100_0100*CRO_0100_0100*CPD_0100_0110*TZP_0110_0100*
AM_0100_0000
[CTX, AMC, AM, FEP, FEP], 1
.6171861963*CTX_1100_0100*AMC_0100_0100*AM_0100_0000*FEP_0000_0000^2
[CTX, AMC, CEC, AM, FEP], 1
.6171861963*CTX_1100_0100*CEC_0100_0100*AMC_0100_0100*AM_0100_0000*
FEP_0000_0000
[CTX, AMC, CEC, CEC, AM], 1
.6171861963*CTX_1100_0100*CEC_0100_0100^2*AMC_0100_0100*AM_0100_0000
[CTX, AMC, CEC, CXM, AM], 1
.6171861963*CTX_1100_0100*CEC_0100_0100*CXM_0100_0100*AMC_0100_0100*
AM_0100_0000
[CTX, AMC, CEC, CRO, AM], 1
.6171861963*CTX_1100_0100*CEC_0100_0100*CRO_0100_0100*AMC_0100_0100*
AM_0100_0000
[CTX, AMC, CEC, AMC, AM], 1
.6171861963*CTX_1100_0100*CEC_0100_0100*AMC_0100_0100^2*AM_0100_0000
[CTX, AMC, CEC, CTT, AM], 1
.6171861963*CTX_1100_0100*CEC_0100_0100*AMC_0100_0100*CTT_0100_0100*
AM_0100_0000
[CTX, AMC, CTX, TZP, AM], 1
.6171861963*CTX_1100_0100*CTX_0100_0110*TZP_0110_0100*AMC_0100_0100*
AM_0100_0000
[CTX, AMC, CXM, AM, FEP], 1
.6171861963*CTX_1100_0100*CXM_0100_0100*AMC_0100_0100*AM_0100_0000*
FEP_0000_0000
[CTX, AMC, CXM, CEC, AM], 1
.6171861963*CTX_1100_0100*CEC_0100_0100*CXM_0100_0100*AMC_0100_0100*
AM_0100_0000
[CTX, AMC, CXM, CXM, AM], 1
.6171861963*CTX_1100_0100*CXM_0100_0100^2*AMC_0100_0100*AM_0100_0000
[CTX, AMC, CXM, CRO, AM], 1
.6171861963*CTX_1100_0100*CXM_0100_0100*CRO_0100_0100*AMC_0100_0100*
AM_0100_0000
[CTX, AMC, CXM, AMC, AM], 1
.6171861963*CTX_1100_0100*CXM_0100_0100*AMC_0100_0100^2*AM_0100_0000
[CTX, AMC, CXM, CTT, AM], 1
.6171861963*CTX_1100_0100*CXM_0100_0100*AMC_0100_0100*CTT_0100_0100*
AM_0100_0000
[CTX, AMC, CRO, AM, FEP], 1
.6171861963*CTX_1100_0100*CRO_0100_0100*AMC_0100_0100*AM_0100_0000*
FEP_0000_0000
[CTX, AMC, CRO, CEC, AM], 1
.6171861963*CTX_1100_0100*CEC_0100_0100*CRO_0100_0100*AMC_0100_0100*
AM_0100_0000
[CTX, AMC, CRO, CXM, AM], 1
.6171861963*CTX_1100_0100*CXM_0100_0100*CRO_0100_0100*AMC_0100_0100*
AM_0100_0000
[CTX, AMC, CRO, CRO, AM], 1
.6171861963*CTX_1100_0100*CRO_0100_0100^2*AMC_0100_0100*AM_0100_0000
[CTX, AMC, CRO, AMC, AM], 1
.6171861963*CTX_1100_0100*CRO_0100_0100*AMC_0100_0100^2*AM_0100_0000
[CTX, AMC, CRO, CTT, AM], 1
.6171861963*CTX_1100_0100*CRO_0100_0100*AMC_0100_0100*CTT_0100_0100*
AM_0100_0000
[CTX, AMC, AMC, AM, FEP], 1
.6171861963*CTX_1100_0100*AMC_0100_0100^2*AM_0100_0000*FEP_0000_0000
[CTX, AMC, AMC, CEC, AM], 1
.6171861963*CTX_1100_0100*CEC_0100_0100*AMC_0100_0100^2*AM_0100_0000
[CTX, AMC, AMC, CXM, AM], 1
.6171861963*CTX_1100_0100*CXM_0100_0100*AMC_0100_0100^2*AM_0100_0000
[CTX, AMC, AMC, CRO, AM], 1
.6171861963*CTX_1100_0100*CRO_0100_0100*AMC_0100_0100^2*AM_0100_0000
[CTX, AMC, AMC, AMC, AM], 1
.6171861963*CTX_1100_0100*AMC_0100_0100^3*AM_0100_0000
[CTX, AMC, AMC, CTT, AM], 1
.6171861963*CTX_1100_0100*AMC_0100_0100^2*CTT_0100_0100*AM_0100_0000
[CTX, AMC, CTT, AM, FEP], 1
.6171861963*CTX_1100_0100*AMC_0100_0100*CTT_0100_0100*AM_0100_0000*
FEP_0000_0000
[CTX, AMC, CTT, CEC, AM], 1
.6171861963*CTX_1100_0100*CEC_0100_0100*AMC_0100_0100*CTT_0100_0100*
AM_0100_0000
[CTX, AMC, CTT, CXM, AM], 1
.6171861963*CTX_1100_0100*CXM_0100_0100*AMC_0100_0100*CTT_0100_0100*
AM_0100_0000
[CTX, AMC, CTT, CRO, AM], 1
.6171861963*CTX_1100_0100*CRO_0100_0100*AMC_0100_0100*CTT_0100_0100*
AM_0100_0000
[CTX, AMC, CTT, AMC, AM], 1
.6171861963*CTX_1100_0100*AMC_0100_0100^2*CTT_0100_0100*AM_0100_0000
[CTX, AMC, CTT, CTT, AM], 1
.6171861963*CTX_1100_0100*AMC_0100_0100*CTT_0100_0100^2*AM_0100_0000
[CTX, AMC, SAM, CTX, AM], 1
.6171861963*CTX_1100_0100^2*AMC_0100_0100*SAM_0100_1100*AM_0100_0000
[CTX, AMC, SAM, ZOX, AM], 1
.6171861963*CTX_1100_0100*AMC_0100_0100*SAM_0100_1100*ZOX_1100_0100*
AM_0100_0000
[CTX, AMC, SAM, CXM, AM], 1
.6171861963*CTX_1100_0100*AMC_0100_0100*SAM_0100_1100*CXM_1100_0100*
AM_0100_0000
[CTX, AMC, CPD, TZP, AM], 1
.6171861963*CTX_1100_0100*AMC_0100_0100*CPD_0100_0110*TZP_0110_0100*
AM_0100_0000
[CTX, CTT, AM, FEP, FEP], 1
.6171861963*CTX_1100_0100*CTT_0100_0100*AM_0100_0000*FEP_0000_0000^2
[CTX, CTT, CEC, AM, FEP], 1
.6171861963*CTX_1100_0100*CEC_0100_0100*CTT_0100_0100*AM_0100_0000*
FEP_0000_0000
[CTX, CTT, CEC, CEC, AM], 1
.6171861963*CTX_1100_0100*CEC_0100_0100^2*CTT_0100_0100*AM_0100_0000
[CTX, CTT, CEC, CXM, AM], 1
.6171861963*CTX_1100_0100*CEC_0100_0100*CXM_0100_0100*CTT_0100_0100*
AM_0100_0000
[CTX, CTT, CEC, CRO, AM], 1
.6171861963*CTX_1100_0100*CEC_0100_0100*CRO_0100_0100*CTT_0100_0100*
AM_0100_0000
[CTX, CTT, CEC, AMC, AM], 1
.6171861963*CTX_1100_0100*CEC_0100_0100*AMC_0100_0100*CTT_0100_0100*
AM_0100_0000
[CTX, CTT, CEC, CTT, AM], 1
.6171861963*CTX_1100_0100*CEC_0100_0100*CTT_0100_0100^2*AM_0100_0000
[CTX, CTT, CTX, TZP, AM], 1
.6171861963*CTX_1100_0100*CTX_0100_0110*TZP_0110_0100*CTT_0100_0100*
AM_0100_0000
[CTX, CTT, CXM, AM, FEP], 1
.6171861963*CTX_1100_0100*CXM_0100_0100*CTT_0100_0100*AM_0100_0000*
FEP_0000_0000
[CTX, CTT, CXM, CEC, AM], 1
.6171861963*CTX_1100_0100*CEC_0100_0100*CXM_0100_0100*CTT_0100_0100*
AM_0100_0000
[CTX, CTT, CXM, CXM, AM], 1
.6171861963*CTX_1100_0100*CXM_0100_0100^2*CTT_0100_0100*AM_0100_0000
[CTX, CTT, CXM, CRO, AM], 1
.6171861963*CTX_1100_0100*CXM_0100_0100*CRO_0100_0100*CTT_0100_0100*
AM_0100_0000
[CTX, CTT, CXM, AMC, AM], 1
.6171861963*CTX_1100_0100*CXM_0100_0100*AMC_0100_0100*CTT_0100_0100*
AM_0100_0000
[CTX, CTT, CXM, CTT, AM], 1
.6171861963*CTX_1100_0100*CXM_0100_0100*CTT_0100_0100^2*AM_0100_0000
[CTX, CTT, CRO, AM, FEP], 1
.6171861963*CTX_1100_0100*CRO_0100_0100*CTT_0100_0100*AM_0100_0000*
FEP_0000_0000
[CTX, CTT, CRO, CEC, AM], 1
.6171861963*CTX_1100_0100*CEC_0100_0100*CRO_0100_0100*CTT_0100_0100*
AM_0100_0000
[CTX, CTT, CRO, CXM, AM], 1
.6171861963*CTX_1100_0100*CXM_0100_0100*CRO_0100_0100*CTT_0100_0100*
AM_0100_0000
[CTX, CTT, CRO, CRO, AM], 1
.6171861963*CTX_1100_0100*CRO_0100_0100^2*CTT_0100_0100*AM_0100_0000
[CTX, CTT, CRO, AMC, AM], 1
.6171861963*CTX_1100_0100*CRO_0100_0100*AMC_0100_0100*CTT_0100_0100*
AM_0100_0000
[CTX, CTT, CRO, CTT, AM], 1
.6171861963*CTX_1100_0100*CRO_0100_0100*CTT_0100_0100^2*AM_0100_0000
[CTX, CTT, AMC, AM, FEP], 1
.6171861963*CTX_1100_0100*AMC_0100_0100*CTT_0100_0100*AM_0100_0000*
FEP_0000_0000
[CTX, CTT, AMC, CEC, AM], 1
.6171861963*CTX_1100_0100*CEC_0100_0100*AMC_0100_0100*CTT_0100_0100*
AM_0100_0000
[CTX, CTT, AMC, CXM, AM], 1
.6171861963*CTX_1100_0100*CXM_0100_0100*AMC_0100_0100*CTT_0100_0100*
AM_0100_0000
[CTX, CTT, AMC, CRO, AM], 1
.6171861963*CTX_1100_0100*CRO_0100_0100*AMC_0100_0100*CTT_0100_0100*
AM_0100_0000
[CTX, CTT, AMC, AMC, AM], 1
.6171861963*CTX_1100_0100*AMC_0100_0100^2*CTT_0100_0100*AM_0100_0000
[CTX, CTT, AMC, CTT, AM], 1
.6171861963*CTX_1100_0100*AMC_0100_0100*CTT_0100_0100^2*AM_0100_0000
[CTX, CTT, CTT, AM, FEP], 1
.6171861963*CTX_1100_0100*CTT_0100_0100^2*AM_0100_0000*FEP_0000_0000
[CTX, CTT, CTT, CEC, AM], 1
.6171861963*CTX_1100_0100*CEC_0100_0100*CTT_0100_0100^2*AM_0100_0000
[CTX, CTT, CTT, CXM, AM], 1
.6171861963*CTX_1100_0100*CXM_0100_0100*CTT_0100_0100^2*AM_0100_0000
[CTX, CTT, CTT, CRO, AM], 1
.6171861963*CTX_1100_0100*CRO_0100_0100*CTT_0100_0100^2*AM_0100_0000
[CTX, CTT, CTT, AMC, AM], 1
.6171861963*CTX_1100_0100*AMC_0100_0100*CTT_0100_0100^2*AM_0100_0000
[CTX, CTT, CTT, CTT, AM], 1
.6171861963*CTX_1100_0100*CTT_0100_0100^3*AM_0100_0000
[CTX, CTT, SAM, CTX, AM], 1
.6171861963*CTX_1100_0100^2*CTT_0100_0100*SAM_0100_1100*AM_0100_0000
[CTX, CTT, SAM, ZOX, AM], 1
.6171861963*CTX_1100_0100*CTT_0100_0100*SAM_0100_1100*ZOX_1100_0100*
AM_0100_0000
[CTX, CTT, SAM, CXM, AM], 1
.6171861963*CTX_1100_0100*CTT_0100_0100*SAM_0100_1100*CXM_1100_0100*
AM_0100_0000
[CTX, CTT, CPD, TZP, AM], 1
.6171861963*CTX_1100_0100*CTT_0100_0100*CPD_0100_0110*TZP_0110_0100*
AM_0100_0000
[CTX, SAM, CTX, AM, FEP], 1
.6171861963*CTX_1100_0100^2*SAM_0100_1100*AM_0100_0000*FEP_0000_0000
[CTX, SAM, CTX, CEC, AM], 1
.6171861963*CTX_1100_0100^2*CEC_0100_0100*SAM_0100_1100*AM_0100_0000
[CTX, SAM, CTX, CXM, AM], 1
.6171861963*CTX_1100_0100^2*CXM_0100_0100*SAM_0100_1100*AM_0100_0000
[CTX, SAM, CTX, CRO, AM], 1
.6171861963*CTX_1100_0100^2*CRO_0100_0100*SAM_0100_1100*AM_0100_0000
[CTX, SAM, CTX, AMC, AM], 1
.6171861963*CTX_1100_0100^2*AMC_0100_0100*SAM_0100_1100*AM_0100_0000
[CTX, SAM, CTX, CTT, AM], 1
.6171861963*CTX_1100_0100^2*CTT_0100_0100*SAM_0100_1100*AM_0100_0000
[CTX, SAM, ZOX, AM, FEP], 1
.6171861963*CTX_1100_0100*SAM_0100_1100*ZOX_1100_0100*AM_0100_0000*
FEP_0000_0000
[CTX, SAM, ZOX, CEC, AM], 1
.6171861963*CTX_1100_0100*CEC_0100_0100*SAM_0100_1100*ZOX_1100_0100*
AM_0100_0000
[CTX, SAM, ZOX, CXM, AM], 1
.6171861963*CTX_1100_0100*CXM_0100_0100*SAM_0100_1100*ZOX_1100_0100*
AM_0100_0000
[CTX, SAM, ZOX, CRO, AM], 1
.6171861963*CTX_1100_0100*CRO_0100_0100*SAM_0100_1100*ZOX_1100_0100*
AM_0100_0000
[CTX, SAM, ZOX, AMC, AM], 1
.6171861963*CTX_1100_0100*AMC_0100_0100*SAM_0100_1100*ZOX_1100_0100*
AM_0100_0000
[CTX, SAM, ZOX, CTT, AM], 1
.6171861963*CTX_1100_0100*CTT_0100_0100*SAM_0100_1100*ZOX_1100_0100*
AM_0100_0000
[CTX, SAM, CXM, AM, FEP], 1
.6171861963*CTX_1100_0100*SAM_0100_1100*CXM_1100_0100*AM_0100_0000*
FEP_0000_0000
[CTX, SAM, CXM, CEC, AM], 1
.6171861963*CTX_1100_0100*CEC_0100_0100*SAM_0100_1100*CXM_1100_0100*
AM_0100_0000
[CTX, SAM, CXM, CXM, AM], 1
.6171861963*CTX_1100_0100*CXM_0100_0100*SAM_0100_1100*CXM_1100_0100*
AM_0100_0000
[CTX, SAM, CXM, CRO, AM], 1
.6171861963*CTX_1100_0100*CRO_0100_0100*SAM_0100_1100*CXM_1100_0100*
AM_0100_0000
[CTX, SAM, CXM, AMC, AM], 1
.6171861963*CTX_1100_0100*AMC_0100_0100*SAM_0100_1100*CXM_1100_0100*
AM_0100_0000
[CTX, SAM, CXM, CTT, AM], 1
.6171861963*CTX_1100_0100*CTT_0100_0100*SAM_0100_1100*CXM_1100_0100*
AM_0100_0000
[CTX, CPD, AMP, TZP, AM], 1
.6171861963*CTX_1100_0100*CPD_0100_0110*AMP_0110_0110*TZP_0110_0100*
AM_0100_0000
[CTX, CPD, CTX, TZP, AM], 1
.6171861963*CTX_1100_0100*CPD_0100_0110*CTX_0110_0110*TZP_0110_0100*
AM_0100_0000
[CTX, CPD, CAZ, TZP, AM], 1
.6171861963*CTX_1100_0100*CPD_0100_0110*CAZ_0110_0110*TZP_0110_0100*
AM_0100_0000
[CTX, CPD, CPR, TZP, AM], 1
.6171861963*CTX_1100_0100*CPD_0100_0110*CPR_0110_0110*TZP_0110_0100*
AM_0100_0000
[CTX, CPD, TZP, AM, FEP], 1
.6171861963*CTX_1100_0100*CPD_0100_0110*TZP_0110_0100*AM_0100_0000*
FEP_0000_0000
[CTX, CPD, TZP, CEC, AM], 1
.6171861963*CTX_1100_0100*CEC_0100_0100*CPD_0100_0110*TZP_0110_0100*
AM_0100_0000
[CTX, CPD, TZP, CXM, AM], 1
.6171861963*CTX_1100_0100*CXM_0100_0100*CPD_0100_0110*TZP_0110_0100*
AM_0100_0000
[CTX, CPD, TZP, CRO, AM], 1
.6171861963*CTX_1100_0100*CRO_0100_0100*CPD_0100_0110*TZP_0110_0100*
AM_0100_0000
[CTX, CPD, TZP, AMC, AM], 1
.6171861963*CTX_1100_0100*AMC_0100_0100*CPD_0100_0110*TZP_0110_0100*
AM_0100_0000
[CTX, CPD, TZP, CTT, AM], 1
.6171861963*CTX_1100_0100*CTT_0100_0100*CPD_0100_0110*TZP_0110_0100*
AM_0100_0000
[ZOX, AM, FEP, FEP, FEP], 1
.6171861963*ZOX_1100_0100*AM_0100_0000*FEP_0000_0000^3
[ZOX, CEC, AM, FEP, FEP], 1
.6171861963*ZOX_1100_0100*CEC_0100_0100*AM_0100_0000*FEP_0000_0000^2
[ZOX, CEC, CEC, AM, FEP], 1
.6171861963*ZOX_1100_0100*CEC_0100_0100^2*AM_0100_0000*FEP_0000_0000
[ZOX, CEC, CEC, CEC, AM], 1
.6171861963*ZOX_1100_0100*CEC_0100_0100^3*AM_0100_0000
[ZOX, CEC, CEC, CXM, AM], 1
.6171861963*ZOX_1100_0100*CEC_0100_0100^2*CXM_0100_0100*AM_0100_0000
[ZOX, CEC, CEC, CRO, AM], 1
.6171861963*ZOX_1100_0100*CEC_0100_0100^2*CRO_0100_0100*AM_0100_0000
[ZOX, CEC, CEC, AMC, AM], 1
.6171861963*ZOX_1100_0100*CEC_0100_0100^2*AMC_0100_0100*AM_0100_0000
[ZOX, CEC, CEC, CTT, AM], 1
.6171861963*ZOX_1100_0100*CEC_0100_0100^2*CTT_0100_0100*AM_0100_0000
[ZOX, CEC, CTX, TZP, AM], 1
.6171861963*ZOX_1100_0100*CEC_0100_0100*CTX_0100_0110*TZP_0110_0100*
AM_0100_0000
[ZOX, CEC, CXM, AM, FEP], 1
.6171861963*ZOX_1100_0100*CEC_0100_0100*CXM_0100_0100*AM_0100_0000*
FEP_0000_0000
[ZOX, CEC, CXM, CEC, AM], 1
.6171861963*ZOX_1100_0100*CEC_0100_0100^2*CXM_0100_0100*AM_0100_0000
[ZOX, CEC, CXM, CXM, AM], 1
.6171861963*ZOX_1100_0100*CEC_0100_0100*CXM_0100_0100^2*AM_0100_0000
[ZOX, CEC, CXM, CRO, AM], 1
.6171861963*ZOX_1100_0100*CEC_0100_0100*CXM_0100_0100*CRO_0100_0100*
AM_0100_0000
[ZOX, CEC, CXM, AMC, AM], 1
.6171861963*ZOX_1100_0100*CEC_0100_0100*CXM_0100_0100*AMC_0100_0100*
AM_0100_0000
[ZOX, CEC, CXM, CTT, AM], 1
.6171861963*ZOX_1100_0100*CEC_0100_0100*CXM_0100_0100*CTT_0100_0100*
AM_0100_0000
[ZOX, CEC, CRO, AM, FEP], 1
.6171861963*ZOX_1100_0100*CEC_0100_0100*CRO_0100_0100*AM_0100_0000*
FEP_0000_0000
[ZOX, CEC, CRO, CEC, AM], 1
.6171861963*ZOX_1100_0100*CEC_0100_0100^2*CRO_0100_0100*AM_0100_0000
[ZOX, CEC, CRO, CXM, AM], 1
.6171861963*ZOX_1100_0100*CEC_0100_0100*CXM_0100_0100*CRO_0100_0100*
AM_0100_0000
[ZOX, CEC, CRO, CRO, AM], 1
.6171861963*ZOX_1100_0100*CEC_0100_0100*CRO_0100_0100^2*AM_0100_0000
[ZOX, CEC, CRO, AMC, AM], 1
.6171861963*ZOX_1100_0100*CEC_0100_0100*CRO_0100_0100*AMC_0100_0100*
AM_0100_0000
[ZOX, CEC, CRO, CTT, AM], 1
.6171861963*ZOX_1100_0100*CEC_0100_0100*CRO_0100_0100*CTT_0100_0100*
AM_0100_0000
[ZOX, CEC, AMC, AM, FEP], 1
.6171861963*ZOX_1100_0100*CEC_0100_0100*AMC_0100_0100*AM_0100_0000*
FEP_0000_0000
[ZOX, CEC, AMC, CEC, AM], 1
.6171861963*ZOX_1100_0100*CEC_0100_0100^2*AMC_0100_0100*AM_0100_0000
[ZOX, CEC, AMC, CXM, AM], 1
.6171861963*ZOX_1100_0100*CEC_0100_0100*CXM_0100_0100*AMC_0100_0100*
AM_0100_0000
[ZOX, CEC, AMC, CRO, AM], 1
.6171861963*ZOX_1100_0100*CEC_0100_0100*CRO_0100_0100*AMC_0100_0100*
AM_0100_0000
[ZOX, CEC, AMC, AMC, AM], 1
.6171861963*ZOX_1100_0100*CEC_0100_0100*AMC_0100_0100^2*AM_0100_0000
[ZOX, CEC, AMC, CTT, AM], 1
.6171861963*ZOX_1100_0100*CEC_0100_0100*AMC_0100_0100*CTT_0100_0100*
AM_0100_0000
[ZOX, CEC, CTT, AM, FEP], 1
.6171861963*ZOX_1100_0100*CEC_0100_0100*CTT_0100_0100*AM_0100_0000*
FEP_0000_0000
[ZOX, CEC, CTT, CEC, AM], 1
.6171861963*ZOX_1100_0100*CEC_0100_0100^2*CTT_0100_0100*AM_0100_0000
[ZOX, CEC, CTT, CXM, AM], 1
.6171861963*ZOX_1100_0100*CEC_0100_0100*CXM_0100_0100*CTT_0100_0100*
AM_0100_0000
[ZOX, CEC, CTT, CRO, AM], 1
.6171861963*ZOX_1100_0100*CEC_0100_0100*CRO_0100_0100*CTT_0100_0100*
AM_0100_0000
[ZOX, CEC, CTT, AMC, AM], 1
.6171861963*ZOX_1100_0100*CEC_0100_0100*AMC_0100_0100*CTT_0100_0100*
AM_0100_0000
[ZOX, CEC, CTT, CTT, AM], 1
.6171861963*ZOX_1100_0100*CEC_0100_0100*CTT_0100_0100^2*AM_0100_0000
[ZOX, CEC, SAM, CTX, AM], 1
.6171861963*CTX_1100_0100*CEC_0100_0100*SAM_0100_1100*ZOX_1100_0100*
AM_0100_0000
[ZOX, CEC, SAM, ZOX, AM], 1
.6171861963*ZOX_1100_0100^2*CEC_0100_0100*SAM_0100_1100*AM_0100_0000
[ZOX, CEC, SAM, CXM, AM], 1
.6171861963*ZOX_1100_0100*CEC_0100_0100*SAM_0100_1100*CXM_1100_0100*
AM_0100_0000
[ZOX, CEC, CPD, TZP, AM], 1
.6171861963*ZOX_1100_0100*CEC_0100_0100*CPD_0100_0110*TZP_0110_0100*
AM_0100_0000
[ZOX, CTX, AMP, TZP, AM], 1
.6171861963*ZOX_1100_0100*CTX_0100_0110*AMP_0110_0110*TZP_0110_0100*
AM_0100_0000
[ZOX, CTX, CTX, TZP, AM], 1
.6171861963*ZOX_1100_0100*CTX_0100_0110*CTX_0110_0110*TZP_0110_0100*
AM_0100_0000
[ZOX, CTX, CAZ, TZP, AM], 1
.6171861963*ZOX_1100_0100*CTX_0100_0110*CAZ_0110_0110*TZP_0110_0100*
AM_0100_0000
[ZOX, CTX, CPR, TZP, AM], 1
.6171861963*ZOX_1100_0100*CTX_0100_0110*CPR_0110_0110*TZP_0110_0100*
AM_0100_0000
[ZOX, CTX, TZP, AM, FEP], 1
.6171861963*ZOX_1100_0100*CTX_0100_0110*TZP_0110_0100*AM_0100_0000*
FEP_0000_0000
[ZOX, CTX, TZP, CEC, AM], 1
.6171861963*ZOX_1100_0100*CEC_0100_0100*CTX_0100_0110*TZP_0110_0100*
AM_0100_0000
[ZOX, CTX, TZP, CXM, AM], 1
.6171861963*ZOX_1100_0100*CTX_0100_0110*TZP_0110_0100*CXM_0100_0100*
AM_0100_0000
[ZOX, CTX, TZP, CRO, AM], 1
.6171861963*ZOX_1100_0100*CTX_0100_0110*TZP_0110_0100*CRO_0100_0100*
AM_0100_0000
[ZOX, CTX, TZP, AMC, AM], 1
.6171861963*ZOX_1100_0100*CTX_0100_0110*TZP_0110_0100*AMC_0100_0100*
AM_0100_0000
[ZOX, CTX, TZP, CTT, AM], 1
.6171861963*ZOX_1100_0100*CTX_0100_0110*TZP_0110_0100*CTT_0100_0100*
AM_0100_0000
[ZOX, CXM, AM, FEP, FEP], 1
.6171861963*ZOX_1100_0100*CXM_0100_0100*AM_0100_0000*FEP_0000_0000^2
[ZOX, CXM, CEC, AM, FEP], 1
.6171861963*ZOX_1100_0100*CEC_0100_0100*CXM_0100_0100*AM_0100_0000*
FEP_0000_0000
[ZOX, CXM, CEC, CEC, AM], 1
.6171861963*ZOX_1100_0100*CEC_0100_0100^2*CXM_0100_0100*AM_0100_0000
[ZOX, CXM, CEC, CXM, AM], 1
.6171861963*ZOX_1100_0100*CEC_0100_0100*CXM_0100_0100^2*AM_0100_0000
[ZOX, CXM, CEC, CRO, AM], 1
.6171861963*ZOX_1100_0100*CEC_0100_0100*CXM_0100_0100*CRO_0100_0100*
AM_0100_0000
[ZOX, CXM, CEC, AMC, AM], 1
.6171861963*ZOX_1100_0100*CEC_0100_0100*CXM_0100_0100*AMC_0100_0100*
AM_0100_0000
[ZOX, CXM, CEC, CTT, AM], 1
.6171861963*ZOX_1100_0100*CEC_0100_0100*CXM_0100_0100*CTT_0100_0100*
AM_0100_0000
[ZOX, CXM, CTX, TZP, AM], 1
.6171861963*ZOX_1100_0100*CTX_0100_0110*TZP_0110_0100*CXM_0100_0100*
AM_0100_0000
[ZOX, CXM, CXM, AM, FEP], 1
.6171861963*ZOX_1100_0100*CXM_0100_0100^2*AM_0100_0000*FEP_0000_0000
[ZOX, CXM, CXM, CEC, AM], 1
.6171861963*ZOX_1100_0100*CEC_0100_0100*CXM_0100_0100^2*AM_0100_0000
[ZOX, CXM, CXM, CXM, AM], 1
.6171861963*ZOX_1100_0100*CXM_0100_0100^3*AM_0100_0000
[ZOX, CXM, CXM, CRO, AM], 1
.6171861963*ZOX_1100_0100*CXM_0100_0100^2*CRO_0100_0100*AM_0100_0000
[ZOX, CXM, CXM, AMC, AM], 1
.6171861963*ZOX_1100_0100*CXM_0100_0100^2*AMC_0100_0100*AM_0100_0000
[ZOX, CXM, CXM, CTT, AM], 1
.6171861963*ZOX_1100_0100*CXM_0100_0100^2*CTT_0100_0100*AM_0100_0000
[ZOX, CXM, CRO, AM, FEP], 1
.6171861963*ZOX_1100_0100*CXM_0100_0100*CRO_0100_0100*AM_0100_0000*
FEP_0000_0000
[ZOX, CXM, CRO, CEC, AM], 1
.6171861963*ZOX_1100_0100*CEC_0100_0100*CXM_0100_0100*CRO_0100_0100*
AM_0100_0000
[ZOX, CXM, CRO, CXM, AM], 1
.6171861963*ZOX_1100_0100*CXM_0100_0100^2*CRO_0100_0100*AM_0100_0000
[ZOX, CXM, CRO, CRO, AM], 1
.6171861963*ZOX_1100_0100*CXM_0100_0100*CRO_0100_0100^2*AM_0100_0000
[ZOX, CXM, CRO, AMC, AM], 1
.6171861963*ZOX_1100_0100*CXM_0100_0100*CRO_0100_0100*AMC_0100_0100*
AM_0100_0000
[ZOX, CXM, CRO, CTT, AM], 1
.6171861963*ZOX_1100_0100*CXM_0100_0100*CRO_0100_0100*CTT_0100_0100*
AM_0100_0000
[ZOX, CXM, AMC, AM, FEP], 1
.6171861963*ZOX_1100_0100*CXM_0100_0100*AMC_0100_0100*AM_0100_0000*
FEP_0000_0000
[ZOX, CXM, AMC, CEC, AM], 1
.6171861963*ZOX_1100_0100*CEC_0100_0100*CXM_0100_0100*AMC_0100_0100*
AM_0100_0000
[ZOX, CXM, AMC, CXM, AM], 1
.6171861963*ZOX_1100_0100*CXM_0100_0100^2*AMC_0100_0100*AM_0100_0000
[ZOX, CXM, AMC, CRO, AM], 1
.6171861963*ZOX_1100_0100*CXM_0100_0100*CRO_0100_0100*AMC_0100_0100*
AM_0100_0000
[ZOX, CXM, AMC, AMC, AM], 1
.6171861963*ZOX_1100_0100*CXM_0100_0100*AMC_0100_0100^2*AM_0100_0000
[ZOX, CXM, AMC, CTT, AM], 1
.6171861963*ZOX_1100_0100*CXM_0100_0100*AMC_0100_0100*CTT_0100_0100*
AM_0100_0000
[ZOX, CXM, CTT, AM, FEP], 1
.6171861963*ZOX_1100_0100*CXM_0100_0100*CTT_0100_0100*AM_0100_0000*
FEP_0000_0000
[ZOX, CXM, CTT, CEC, AM], 1
.6171861963*ZOX_1100_0100*CEC_0100_0100*CXM_0100_0100*CTT_0100_0100*
AM_0100_0000
[ZOX, CXM, CTT, CXM, AM], 1
.6171861963*ZOX_1100_0100*CXM_0100_0100^2*CTT_0100_0100*AM_0100_0000
[ZOX, CXM, CTT, CRO, AM], 1
.6171861963*ZOX_1100_0100*CXM_0100_0100*CRO_0100_0100*CTT_0100_0100*
AM_0100_0000
[ZOX, CXM, CTT, AMC, AM], 1
.6171861963*ZOX_1100_0100*CXM_0100_0100*AMC_0100_0100*CTT_0100_0100*
AM_0100_0000
[ZOX, CXM, CTT, CTT, AM], 1
.6171861963*ZOX_1100_0100*CXM_0100_0100*CTT_0100_0100^2*AM_0100_0000
[ZOX, CXM, SAM, CTX, AM], 1
.6171861963*CTX_1100_0100*CXM_0100_0100*SAM_0100_1100*ZOX_1100_0100*
AM_0100_0000
[ZOX, CXM, SAM, ZOX, AM], 1
.6171861963*ZOX_1100_0100^2*CXM_0100_0100*SAM_0100_1100*AM_0100_0000
[ZOX, CXM, SAM, CXM, AM], 1
.6171861963*ZOX_1100_0100*CXM_0100_0100*SAM_0100_1100*CXM_1100_0100*
AM_0100_0000
[ZOX, CXM, CPD, TZP, AM], 1
.6171861963*ZOX_1100_0100*CXM_0100_0100*CPD_0100_0110*TZP_0110_0100*
AM_0100_0000
[ZOX, CRO, AM, FEP, FEP], 1
.6171861963*ZOX_1100_0100*CRO_0100_0100*AM_0100_0000*FEP_0000_0000^2
[ZOX, CRO, CEC, AM, FEP], 1
.6171861963*ZOX_1100_0100*CEC_0100_0100*CRO_0100_0100*AM_0100_0000*
FEP_0000_0000
[ZOX, CRO, CEC, CEC, AM], 1
.6171861963*ZOX_1100_0100*CEC_0100_0100^2*CRO_0100_0100*AM_0100_0000
[ZOX, CRO, CEC, CXM, AM], 1
.6171861963*ZOX_1100_0100*CEC_0100_0100*CXM_0100_0100*CRO_0100_0100*
AM_0100_0000
[ZOX, CRO, CEC, CRO, AM], 1
.6171861963*ZOX_1100_0100*CEC_0100_0100*CRO_0100_0100^2*AM_0100_0000
[ZOX, CRO, CEC, AMC, AM], 1
.6171861963*ZOX_1100_0100*CEC_0100_0100*CRO_0100_0100*AMC_0100_0100*
AM_0100_0000
[ZOX, CRO, CEC, CTT, AM], 1
.6171861963*ZOX_1100_0100*CEC_0100_0100*CRO_0100_0100*CTT_0100_0100*
AM_0100_0000
[ZOX, CRO, CTX, TZP, AM], 1
.6171861963*ZOX_1100_0100*CTX_0100_0110*TZP_0110_0100*CRO_0100_0100*
AM_0100_0000
[ZOX, CRO, CXM, AM, FEP], 1
.6171861963*ZOX_1100_0100*CXM_0100_0100*CRO_0100_0100*AM_0100_0000*
FEP_0000_0000
[ZOX, CRO, CXM, CEC, AM], 1
.6171861963*ZOX_1100_0100*CEC_0100_0100*CXM_0100_0100*CRO_0100_0100*
AM_0100_0000
[ZOX, CRO, CXM, CXM, AM], 1
.6171861963*ZOX_1100_0100*CXM_0100_0100^2*CRO_0100_0100*AM_0100_0000
[ZOX, CRO, CXM, CRO, AM], 1
.6171861963*ZOX_1100_0100*CXM_0100_0100*CRO_0100_0100^2*AM_0100_0000
[ZOX, CRO, CXM, AMC, AM], 1
.6171861963*ZOX_1100_0100*CXM_0100_0100*CRO_0100_0100*AMC_0100_0100*
AM_0100_0000
[ZOX, CRO, CXM, CTT, AM], 1
.6171861963*ZOX_1100_0100*CXM_0100_0100*CRO_0100_0100*CTT_0100_0100*
AM_0100_0000
[ZOX, CRO, CRO, AM, FEP], 1
.6171861963*ZOX_1100_0100*CRO_0100_0100^2*AM_0100_0000*FEP_0000_0000
[ZOX, CRO, CRO, CEC, AM], 1
.6171861963*ZOX_1100_0100*CEC_0100_0100*CRO_0100_0100^2*AM_0100_0000
[ZOX, CRO, CRO, CXM, AM], 1
.6171861963*ZOX_1100_0100*CXM_0100_0100*CRO_0100_0100^2*AM_0100_0000
[ZOX, CRO, CRO, CRO, AM], 1
.6171861963*ZOX_1100_0100*CRO_0100_0100^3*AM_0100_0000
[ZOX, CRO, CRO, AMC, AM], 1
.6171861963*ZOX_1100_0100*CRO_0100_0100^2*AMC_0100_0100*AM_0100_0000
[ZOX, CRO, CRO, CTT, AM], 1
.6171861963*ZOX_1100_0100*CRO_0100_0100^2*CTT_0100_0100*AM_0100_0000
[ZOX, CRO, AMC, AM, FEP], 1
.6171861963*ZOX_1100_0100*CRO_0100_0100*AMC_0100_0100*AM_0100_0000*
FEP_0000_0000
[ZOX, CRO, AMC, CEC, AM], 1
.6171861963*ZOX_1100_0100*CEC_0100_0100*CRO_0100_0100*AMC_0100_0100*
AM_0100_0000
[ZOX, CRO, AMC, CXM, AM], 1
.6171861963*ZOX_1100_0100*CXM_0100_0100*CRO_0100_0100*AMC_0100_0100*
AM_0100_0000
[ZOX, CRO, AMC, CRO, AM], 1
.6171861963*ZOX_1100_0100*CRO_0100_0100^2*AMC_0100_0100*AM_0100_0000
[ZOX, CRO, AMC, AMC, AM], 1
.6171861963*ZOX_1100_0100*CRO_0100_0100*AMC_0100_0100^2*AM_0100_0000
[ZOX, CRO, AMC, CTT, AM], 1
.6171861963*ZOX_1100_0100*CRO_0100_0100*AMC_0100_0100*CTT_0100_0100*
AM_0100_0000
[ZOX, CRO, CTT, AM, FEP], 1
.6171861963*ZOX_1100_0100*CRO_0100_0100*CTT_0100_0100*AM_0100_0000*
FEP_0000_0000
[ZOX, CRO, CTT, CEC, AM], 1
.6171861963*ZOX_1100_0100*CEC_0100_0100*CRO_0100_0100*CTT_0100_0100*
AM_0100_0000
[ZOX, CRO, CTT, CXM, AM], 1
.6171861963*ZOX_1100_0100*CXM_0100_0100*CRO_0100_0100*CTT_0100_0100*
AM_0100_0000
[ZOX, CRO, CTT, CRO, AM], 1
.6171861963*ZOX_1100_0100*CRO_0100_0100^2*CTT_0100_0100*AM_0100_0000
[ZOX, CRO, CTT, AMC, AM], 1
.6171861963*ZOX_1100_0100*CRO_0100_0100*AMC_0100_0100*CTT_0100_0100*
AM_0100_0000
[ZOX, CRO, CTT, CTT, AM], 1
.6171861963*ZOX_1100_0100*CRO_0100_0100*CTT_0100_0100^2*AM_0100_0000
[ZOX, CRO, SAM, CTX, AM], 1
.6171861963*CTX_1100_0100*CRO_0100_0100*SAM_0100_1100*ZOX_1100_0100*
AM_0100_0000
[ZOX, CRO, SAM, ZOX, AM], 1
.6171861963*ZOX_1100_0100^2*CRO_0100_0100*SAM_0100_1100*AM_0100_0000
[ZOX, CRO, SAM, CXM, AM], 1
.6171861963*ZOX_1100_0100*CRO_0100_0100*SAM_0100_1100*CXM_1100_0100*
AM_0100_0000
[ZOX, CRO, CPD, TZP, AM], 1
.6171861963*ZOX_1100_0100*CRO_0100_0100*CPD_0100_0110*TZP_0110_0100*
AM_0100_0000
[ZOX, AMC, AM, FEP, FEP], 1
.6171861963*ZOX_1100_0100*AMC_0100_0100*AM_0100_0000*FEP_0000_0000^2
[ZOX, AMC, CEC, AM, FEP], 1
.6171861963*ZOX_1100_0100*CEC_0100_0100*AMC_0100_0100*AM_0100_0000*
FEP_0000_0000
[ZOX, AMC, CEC, CEC, AM], 1
.6171861963*ZOX_1100_0100*CEC_0100_0100^2*AMC_0100_0100*AM_0100_0000
[ZOX, AMC, CEC, CXM, AM], 1
.6171861963*ZOX_1100_0100*CEC_0100_0100*CXM_0100_0100*AMC_0100_0100*
AM_0100_0000
[ZOX, AMC, CEC, CRO, AM], 1
.6171861963*ZOX_1100_0100*CEC_0100_0100*CRO_0100_0100*AMC_0100_0100*
AM_0100_0000
[ZOX, AMC, CEC, AMC, AM], 1
.6171861963*ZOX_1100_0100*CEC_0100_0100*AMC_0100_0100^2*AM_0100_0000
[ZOX, AMC, CEC, CTT, AM], 1
.6171861963*ZOX_1100_0100*CEC_0100_0100*AMC_0100_0100*CTT_0100_0100*
AM_0100_0000
[ZOX, AMC, CTX, TZP, AM], 1
.6171861963*ZOX_1100_0100*CTX_0100_0110*TZP_0110_0100*AMC_0100_0100*
AM_0100_0000
[ZOX, AMC, CXM, AM, FEP], 1
.6171861963*ZOX_1100_0100*CXM_0100_0100*AMC_0100_0100*AM_0100_0000*
FEP_0000_0000
[ZOX, AMC, CXM, CEC, AM], 1
.6171861963*ZOX_1100_0100*CEC_0100_0100*CXM_0100_0100*AMC_0100_0100*
AM_0100_0000
[ZOX, AMC, CXM, CXM, AM], 1
.6171861963*ZOX_1100_0100*CXM_0100_0100^2*AMC_0100_0100*AM_0100_0000
[ZOX, AMC, CXM, CRO, AM], 1
.6171861963*ZOX_1100_0100*CXM_0100_0100*CRO_0100_0100*AMC_0100_0100*
AM_0100_0000
[ZOX, AMC, CXM, AMC, AM], 1
.6171861963*ZOX_1100_0100*CXM_0100_0100*AMC_0100_0100^2*AM_0100_0000
[ZOX, AMC, CXM, CTT, AM], 1
.6171861963*ZOX_1100_0100*CXM_0100_0100*AMC_0100_0100*CTT_0100_0100*
AM_0100_0000
[ZOX, AMC, CRO, AM, FEP], 1
.6171861963*ZOX_1100_0100*CRO_0100_0100*AMC_0100_0100*AM_0100_0000*
FEP_0000_0000
[ZOX, AMC, CRO, CEC, AM], 1
.6171861963*ZOX_1100_0100*CEC_0100_0100*CRO_0100_0100*AMC_0100_0100*
AM_0100_0000
[ZOX, AMC, CRO, CXM, AM], 1
.6171861963*ZOX_1100_0100*CXM_0100_0100*CRO_0100_0100*AMC_0100_0100*
AM_0100_0000
[ZOX, AMC, CRO, CRO, AM], 1
.6171861963*ZOX_1100_0100*CRO_0100_0100^2*AMC_0100_0100*AM_0100_0000
[ZOX, AMC, CRO, AMC, AM], 1
.6171861963*ZOX_1100_0100*CRO_0100_0100*AMC_0100_0100^2*AM_0100_0000
[ZOX, AMC, CRO, CTT, AM], 1
.6171861963*ZOX_1100_0100*CRO_0100_0100*AMC_0100_0100*CTT_0100_0100*
AM_0100_0000
[ZOX, AMC, AMC, AM, FEP], 1
.6171861963*ZOX_1100_0100*AMC_0100_0100^2*AM_0100_0000*FEP_0000_0000
[ZOX, AMC, AMC, CEC, AM], 1
.6171861963*ZOX_1100_0100*CEC_0100_0100*AMC_0100_0100^2*AM_0100_0000
[ZOX, AMC, AMC, CXM, AM], 1
.6171861963*ZOX_1100_0100*CXM_0100_0100*AMC_0100_0100^2*AM_0100_0000
[ZOX, AMC, AMC, CRO, AM], 1
.6171861963*ZOX_1100_0100*CRO_0100_0100*AMC_0100_0100^2*AM_0100_0000
[ZOX, AMC, AMC, AMC, AM], 1
.6171861963*ZOX_1100_0100*AMC_0100_0100^3*AM_0100_0000
[ZOX, AMC, AMC, CTT, AM], 1
.6171861963*ZOX_1100_0100*AMC_0100_0100^2*CTT_0100_0100*AM_0100_0000
[ZOX, AMC, CTT, AM, FEP], 1
.6171861963*ZOX_1100_0100*AMC_0100_0100*CTT_0100_0100*AM_0100_0000*
FEP_0000_0000
[ZOX, AMC, CTT, CEC, AM], 1
.6171861963*ZOX_1100_0100*CEC_0100_0100*AMC_0100_0100*CTT_0100_0100*
AM_0100_0000
[ZOX, AMC, CTT, CXM, AM], 1
.6171861963*ZOX_1100_0100*CXM_0100_0100*AMC_0100_0100*CTT_0100_0100*
AM_0100_0000
[ZOX, AMC, CTT, CRO, AM], 1
.6171861963*ZOX_1100_0100*CRO_0100_0100*AMC_0100_0100*CTT_0100_0100*
AM_0100_0000
[ZOX, AMC, CTT, AMC, AM], 1
.6171861963*ZOX_1100_0100*AMC_0100_0100^2*CTT_0100_0100*AM_0100_0000
[ZOX, AMC, CTT, CTT, AM], 1
.6171861963*ZOX_1100_0100*AMC_0100_0100*CTT_0100_0100^2*AM_0100_0000
[ZOX, AMC, SAM, CTX, AM], 1
.6171861963*CTX_1100_0100*AMC_0100_0100*SAM_0100_1100*ZOX_1100_0100*
AM_0100_0000
[ZOX, AMC, SAM, ZOX, AM], 1
.6171861963*ZOX_1100_0100^2*AMC_0100_0100*SAM_0100_1100*AM_0100_0000
[ZOX, AMC, SAM, CXM, AM], 1
.6171861963*ZOX_1100_0100*AMC_0100_0100*SAM_0100_1100*CXM_1100_0100*
AM_0100_0000
[ZOX, AMC, CPD, TZP, AM], 1
.6171861963*ZOX_1100_0100*AMC_0100_0100*CPD_0100_0110*TZP_0110_0100*
AM_0100_0000
[ZOX, CTT, AM, FEP, FEP], 1
.6171861963*ZOX_1100_0100*CTT_0100_0100*AM_0100_0000*FEP_0000_0000^2
[ZOX, CTT, CEC, AM, FEP], 1
.6171861963*ZOX_1100_0100*CEC_0100_0100*CTT_0100_0100*AM_0100_0000*
FEP_0000_0000
[ZOX, CTT, CEC, CEC, AM], 1
.6171861963*ZOX_1100_0100*CEC_0100_0100^2*CTT_0100_0100*AM_0100_0000
[ZOX, CTT, CEC, CXM, AM], 1
.6171861963*ZOX_1100_0100*CEC_0100_0100*CXM_0100_0100*CTT_0100_0100*
AM_0100_0000
[ZOX, CTT, CEC, CRO, AM], 1
.6171861963*ZOX_1100_0100*CEC_0100_0100*CRO_0100_0100*CTT_0100_0100*
AM_0100_0000
[ZOX, CTT, CEC, AMC, AM], 1
.6171861963*ZOX_1100_0100*CEC_0100_0100*AMC_0100_0100*CTT_0100_0100*
AM_0100_0000
[ZOX, CTT, CEC, CTT, AM], 1
.6171861963*ZOX_1100_0100*CEC_0100_0100*CTT_0100_0100^2*AM_0100_0000
[ZOX, CTT, CTX, TZP, AM], 1
.6171861963*ZOX_1100_0100*CTX_0100_0110*TZP_0110_0100*CTT_0100_0100*
AM_0100_0000
[ZOX, CTT, CXM, AM, FEP], 1
.6171861963*ZOX_1100_0100*CXM_0100_0100*CTT_0100_0100*AM_0100_0000*
FEP_0000_0000
[ZOX, CTT, CXM, CEC, AM], 1
.6171861963*ZOX_1100_0100*CEC_0100_0100*CXM_0100_0100*CTT_0100_0100*
AM_0100_0000
[ZOX, CTT, CXM, CXM, AM], 1
.6171861963*ZOX_1100_0100*CXM_0100_0100^2*CTT_0100_0100*AM_0100_0000
[ZOX, CTT, CXM, CRO, AM], 1
.6171861963*ZOX_1100_0100*CXM_0100_0100*CRO_0100_0100*CTT_0100_0100*
AM_0100_0000
[ZOX, CTT, CXM, AMC, AM], 1
.6171861963*ZOX_1100_0100*CXM_0100_0100*AMC_0100_0100*CTT_0100_0100*
AM_0100_0000
[ZOX, CTT, CXM, CTT, AM], 1
.6171861963*ZOX_1100_0100*CXM_0100_0100*CTT_0100_0100^2*AM_0100_0000
[ZOX, CTT, CRO, AM, FEP], 1
.6171861963*ZOX_1100_0100*CRO_0100_0100*CTT_0100_0100*AM_0100_0000*
FEP_0000_0000
[ZOX, CTT, CRO, CEC, AM], 1
.6171861963*ZOX_1100_0100*CEC_0100_0100*CRO_0100_0100*CTT_0100_0100*
AM_0100_0000
[ZOX, CTT, CRO, CXM, AM], 1
.6171861963*ZOX_1100_0100*CXM_0100_0100*CRO_0100_0100*CTT_0100_0100*
AM_0100_0000
[ZOX, CTT, CRO, CRO, AM], 1
.6171861963*ZOX_1100_0100*CRO_0100_0100^2*CTT_0100_0100*AM_0100_0000
[ZOX, CTT, CRO, AMC, AM], 1
.6171861963*ZOX_1100_0100*CRO_0100_0100*AMC_0100_0100*CTT_0100_0100*
AM_0100_0000
[ZOX, CTT, CRO, CTT, AM], 1
.6171861963*ZOX_1100_0100*CRO_0100_0100*CTT_0100_0100^2*AM_0100_0000
[ZOX, CTT, AMC, AM, FEP], 1
.6171861963*ZOX_1100_0100*AMC_0100_0100*CTT_0100_0100*AM_0100_0000*
FEP_0000_0000
[ZOX, CTT, AMC, CEC, AM], 1
.6171861963*ZOX_1100_0100*CEC_0100_0100*AMC_0100_0100*CTT_0100_0100*
AM_0100_0000
[ZOX, CTT, AMC, CXM, AM], 1
.6171861963*ZOX_1100_0100*CXM_0100_0100*AMC_0100_0100*CTT_0100_0100*
AM_0100_0000
[ZOX, CTT, AMC, CRO, AM], 1
.6171861963*ZOX_1100_0100*CRO_0100_0100*AMC_0100_0100*CTT_0100_0100*
AM_0100_0000
[ZOX, CTT, AMC, AMC, AM], 1
.6171861963*ZOX_1100_0100*AMC_0100_0100^2*CTT_0100_0100*AM_0100_0000
[ZOX, CTT, AMC, CTT, AM], 1
.6171861963*ZOX_1100_0100*AMC_0100_0100*CTT_0100_0100^2*AM_0100_0000
[ZOX, CTT, CTT, AM, FEP], 1
.6171861963*ZOX_1100_0100*CTT_0100_0100^2*AM_0100_0000*FEP_0000_0000
[ZOX, CTT, CTT, CEC, AM], 1
.6171861963*ZOX_1100_0100*CEC_0100_0100*CTT_0100_0100^2*AM_0100_0000
[ZOX, CTT, CTT, CXM, AM], 1
.6171861963*ZOX_1100_0100*CXM_0100_0100*CTT_0100_0100^2*AM_0100_0000
[ZOX, CTT, CTT, CRO, AM], 1
.6171861963*ZOX_1100_0100*CRO_0100_0100*CTT_0100_0100^2*AM_0100_0000
[ZOX, CTT, CTT, AMC, AM], 1
.6171861963*ZOX_1100_0100*AMC_0100_0100*CTT_0100_0100^2*AM_0100_0000
[ZOX, CTT, CTT, CTT, AM], 1
.6171861963*ZOX_1100_0100*CTT_0100_0100^3*AM_0100_0000
[ZOX, CTT, SAM, CTX, AM], 1
.6171861963*CTX_1100_0100*CTT_0100_0100*SAM_0100_1100*ZOX_1100_0100*
AM_0100_0000
[ZOX, CTT, SAM, ZOX, AM], 1
.6171861963*ZOX_1100_0100^2*CTT_0100_0100*SAM_0100_1100*AM_0100_0000
[ZOX, CTT, SAM, CXM, AM], 1
.6171861963*ZOX_1100_0100*CTT_0100_0100*SAM_0100_1100*CXM_1100_0100*
AM_0100_0000
[ZOX, CTT, CPD, TZP, AM], 1
.6171861963*ZOX_1100_0100*CTT_0100_0100*CPD_0100_0110*TZP_0110_0100*
AM_0100_0000
[ZOX, SAM, CTX, AM, FEP], 1
.6171861963*CTX_1100_0100*SAM_0100_1100*ZOX_1100_0100*AM_0100_0000*
FEP_0000_0000
[ZOX, SAM, CTX, CEC, AM], 1
.6171861963*CTX_1100_0100*CEC_0100_0100*SAM_0100_1100*ZOX_1100_0100*
AM_0100_0000
[ZOX, SAM, CTX, CXM, AM], 1
.6171861963*CTX_1100_0100*CXM_0100_0100*SAM_0100_1100*ZOX_1100_0100*
AM_0100_0000
[ZOX, SAM, CTX, CRO, AM], 1
.6171861963*CTX_1100_0100*CRO_0100_0100*SAM_0100_1100*ZOX_1100_0100*
AM_0100_0000
[ZOX, SAM, CTX, AMC, AM], 1
.6171861963*CTX_1100_0100*AMC_0100_0100*SAM_0100_1100*ZOX_1100_0100*
AM_0100_0000
[ZOX, SAM, CTX, CTT, AM], 1
.6171861963*CTX_1100_0100*CTT_0100_0100*SAM_0100_1100*ZOX_1100_0100*
AM_0100_0000
[ZOX, SAM, ZOX, AM, FEP], 1
.6171861963*ZOX_1100_0100^2*SAM_0100_1100*AM_0100_0000*FEP_0000_0000
[ZOX, SAM, ZOX, CEC, AM], 1
.6171861963*ZOX_1100_0100^2*CEC_0100_0100*SAM_0100_1100*AM_0100_0000
[ZOX, SAM, ZOX, CXM, AM], 1
.6171861963*ZOX_1100_0100^2*CXM_0100_0100*SAM_0100_1100*AM_0100_0000
[ZOX, SAM, ZOX, CRO, AM], 1
.6171861963*ZOX_1100_0100^2*CRO_0100_0100*SAM_0100_1100*AM_0100_0000
[ZOX, SAM, ZOX, AMC, AM], 1
.6171861963*ZOX_1100_0100^2*AMC_0100_0100*SAM_0100_1100*AM_0100_0000
[ZOX, SAM, ZOX, CTT, AM], 1
.6171861963*ZOX_1100_0100^2*CTT_0100_0100*SAM_0100_1100*AM_0100_0000
[ZOX, SAM, CXM, AM, FEP], 1
.6171861963*ZOX_1100_0100*SAM_0100_1100*CXM_1100_0100*AM_0100_0000*
FEP_0000_0000
[ZOX, SAM, CXM, CEC, AM], 1
.6171861963*ZOX_1100_0100*CEC_0100_0100*SAM_0100_1100*CXM_1100_0100*
AM_0100_0000
[ZOX, SAM, CXM, CXM, AM], 1
.6171861963*ZOX_1100_0100*CXM_0100_0100*SAM_0100_1100*CXM_1100_0100*
AM_0100_0000
[ZOX, SAM, CXM, CRO, AM], 1
.6171861963*ZOX_1100_0100*CRO_0100_0100*SAM_0100_1100*CXM_1100_0100*
AM_0100_0000
[ZOX, SAM, CXM, AMC, AM], 1
.6171861963*ZOX_1100_0100*AMC_0100_0100*SAM_0100_1100*CXM_1100_0100*
AM_0100_0000
[ZOX, SAM, CXM, CTT, AM], 1
.6171861963*ZOX_1100_0100*CTT_0100_0100*SAM_0100_1100*CXM_1100_0100*
AM_0100_0000
[ZOX, CPD, AMP, TZP, AM], 1
.6171861963*ZOX_1100_0100*CPD_0100_0110*AMP_0110_0110*TZP_0110_0100*
AM_0100_0000
[ZOX, CPD, CTX, TZP, AM], 1
.6171861963*ZOX_1100_0100*CPD_0100_0110*CTX_0110_0110*TZP_0110_0100*
AM_0100_0000
[ZOX, CPD, CAZ, TZP, AM], 1
.6171861963*ZOX_1100_0100*CPD_0100_0110*CAZ_0110_0110*TZP_0110_0100*
AM_0100_0000
[ZOX, CPD, CPR, TZP, AM], 1
.6171861963*ZOX_1100_0100*CPD_0100_0110*CPR_0110_0110*TZP_0110_0100*
AM_0100_0000
[ZOX, CPD, TZP, AM, FEP], 1
.6171861963*ZOX_1100_0100*CPD_0100_0110*TZP_0110_0100*AM_0100_0000*
FEP_0000_0000
[ZOX, CPD, TZP, CEC, AM], 1
.6171861963*ZOX_1100_0100*CEC_0100_0100*CPD_0100_0110*TZP_0110_0100*
AM_0100_0000
[ZOX, CPD, TZP, CXM, AM], 1
.6171861963*ZOX_1100_0100*CXM_0100_0100*CPD_0100_0110*TZP_0110_0100*
AM_0100_0000
[ZOX, CPD, TZP, CRO, AM], 1
.6171861963*ZOX_1100_0100*CRO_0100_0100*CPD_0100_0110*TZP_0110_0100*
AM_0100_0000
[ZOX, CPD, TZP, AMC, AM], 1
.6171861963*ZOX_1100_0100*AMC_0100_0100*CPD_0100_0110*TZP_0110_0100*
AM_0100_0000
[ZOX, CPD, TZP, CTT, AM], 1
.6171861963*ZOX_1100_0100*CTT_0100_0100*CPD_0100_0110*TZP_0110_0100*
AM_0100_0000
[CXM, AM, FEP, FEP, FEP], 1
.6171861963*CXM_1100_0100*AM_0100_0000*FEP_0000_0000^3
[CXM, CEC, AM, FEP, FEP], 1
.6171861963*CXM_1100_0100*CEC_0100_0100*AM_0100_0000*FEP_0000_0000^2
[CXM, CEC, CEC, AM, FEP], 1
.6171861963*CXM_1100_0100*CEC_0100_0100^2*AM_0100_0000*FEP_0000_0000
[CXM, CEC, CEC, CEC, AM], 1
.6171861963*CXM_1100_0100*CEC_0100_0100^3*AM_0100_0000
[CXM, CEC, CEC, CXM, AM], 1
.6171861963*CXM_1100_0100*CEC_0100_0100^2*CXM_0100_0100*AM_0100_0000
[CXM, CEC, CEC, CRO, AM], 1
.6171861963*CXM_1100_0100*CEC_0100_0100^2*CRO_0100_0100*AM_0100_0000
[CXM, CEC, CEC, AMC, AM], 1
.6171861963*CXM_1100_0100*CEC_0100_0100^2*AMC_0100_0100*AM_0100_0000
[CXM, CEC, CEC, CTT, AM], 1
.6171861963*CXM_1100_0100*CEC_0100_0100^2*CTT_0100_0100*AM_0100_0000
[CXM, CEC, CTX, TZP, AM], 1
.6171861963*CXM_1100_0100*CEC_0100_0100*CTX_0100_0110*TZP_0110_0100*
AM_0100_0000
[CXM, CEC, CXM, AM, FEP], 1
.6171861963*CXM_1100_0100*CEC_0100_0100*CXM_0100_0100*AM_0100_0000*
FEP_0000_0000
[CXM, CEC, CXM, CEC, AM], 1
.6171861963*CXM_1100_0100*CEC_0100_0100^2*CXM_0100_0100*AM_0100_0000
[CXM, CEC, CXM, CXM, AM], 1
.6171861963*CXM_1100_0100*CEC_0100_0100*CXM_0100_0100^2*AM_0100_0000
[CXM, CEC, CXM, CRO, AM], 1
.6171861963*CXM_1100_0100*CEC_0100_0100*CXM_0100_0100*CRO_0100_0100*
AM_0100_0000
[CXM, CEC, CXM, AMC, AM], 1
.6171861963*CXM_1100_0100*CEC_0100_0100*CXM_0100_0100*AMC_0100_0100*
AM_0100_0000
[CXM, CEC, CXM, CTT, AM], 1
.6171861963*CXM_1100_0100*CEC_0100_0100*CXM_0100_0100*CTT_0100_0100*
AM_0100_0000
[CXM, CEC, CRO, AM, FEP], 1
.6171861963*CXM_1100_0100*CEC_0100_0100*CRO_0100_0100*AM_0100_0000*
FEP_0000_0000
[CXM, CEC, CRO, CEC, AM], 1
.6171861963*CXM_1100_0100*CEC_0100_0100^2*CRO_0100_0100*AM_0100_0000
[CXM, CEC, CRO, CXM, AM], 1
.6171861963*CXM_1100_0100*CEC_0100_0100*CXM_0100_0100*CRO_0100_0100*
AM_0100_0000
[CXM, CEC, CRO, CRO, AM], 1
.6171861963*CXM_1100_0100*CEC_0100_0100*CRO_0100_0100^2*AM_0100_0000
[CXM, CEC, CRO, AMC, AM], 1
.6171861963*CXM_1100_0100*CEC_0100_0100*CRO_0100_0100*AMC_0100_0100*
AM_0100_0000
[CXM, CEC, CRO, CTT, AM], 1
.6171861963*CXM_1100_0100*CEC_0100_0100*CRO_0100_0100*CTT_0100_0100*
AM_0100_0000
[CXM, CEC, AMC, AM, FEP], 1
.6171861963*CXM_1100_0100*CEC_0100_0100*AMC_0100_0100*AM_0100_0000*
FEP_0000_0000
[CXM, CEC, AMC, CEC, AM], 1
.6171861963*CXM_1100_0100*CEC_0100_0100^2*AMC_0100_0100*AM_0100_0000
[CXM, CEC, AMC, CXM, AM], 1
.6171861963*CXM_1100_0100*CEC_0100_0100*CXM_0100_0100*AMC_0100_0100*
AM_0100_0000
[CXM, CEC, AMC, CRO, AM], 1
.6171861963*CXM_1100_0100*CEC_0100_0100*CRO_0100_0100*AMC_0100_0100*
AM_0100_0000
[CXM, CEC, AMC, AMC, AM], 1
.6171861963*CXM_1100_0100*CEC_0100_0100*AMC_0100_0100^2*AM_0100_0000
[CXM, CEC, AMC, CTT, AM], 1
.6171861963*CXM_1100_0100*CEC_0100_0100*AMC_0100_0100*CTT_0100_0100*
AM_0100_0000
[CXM, CEC, CTT, AM, FEP], 1
.6171861963*CXM_1100_0100*CEC_0100_0100*CTT_0100_0100*AM_0100_0000*
FEP_0000_0000
[CXM, CEC, CTT, CEC, AM], 1
.6171861963*CXM_1100_0100*CEC_0100_0100^2*CTT_0100_0100*AM_0100_0000
[CXM, CEC, CTT, CXM, AM], 1
.6171861963*CXM_1100_0100*CEC_0100_0100*CXM_0100_0100*CTT_0100_0100*
AM_0100_0000
[CXM, CEC, CTT, CRO, AM], 1
.6171861963*CXM_1100_0100*CEC_0100_0100*CRO_0100_0100*CTT_0100_0100*
AM_0100_0000
[CXM, CEC, CTT, AMC, AM], 1
.6171861963*CXM_1100_0100*CEC_0100_0100*AMC_0100_0100*CTT_0100_0100*
AM_0100_0000
[CXM, CEC, CTT, CTT, AM], 1
.6171861963*CXM_1100_0100*CEC_0100_0100*CTT_0100_0100^2*AM_0100_0000
[CXM, CEC, SAM, CTX, AM], 1
.6171861963*CTX_1100_0100*CEC_0100_0100*SAM_0100_1100*CXM_1100_0100*
AM_0100_0000
[CXM, CEC, SAM, ZOX, AM], 1
.6171861963*ZOX_1100_0100*CEC_0100_0100*SAM_0100_1100*CXM_1100_0100*
AM_0100_0000
[CXM, CEC, SAM, CXM, AM], 1
.6171861963*CXM_1100_0100^2*CEC_0100_0100*SAM_0100_1100*AM_0100_0000
[CXM, CEC, CPD, TZP, AM], 1
.6171861963*CXM_1100_0100*CEC_0100_0100*CPD_0100_0110*TZP_0110_0100*
AM_0100_0000
[CXM, CTX, AMP, TZP, AM], 1
.6171861963*CXM_1100_0100*CTX_0100_0110*AMP_0110_0110*TZP_0110_0100*
AM_0100_0000
[CXM, CTX, CTX, TZP, AM], 1
.6171861963*CXM_1100_0100*CTX_0100_0110*CTX_0110_0110*TZP_0110_0100*
AM_0100_0000
[CXM, CTX, CAZ, TZP, AM], 1
.6171861963*CXM_1100_0100*CTX_0100_0110*CAZ_0110_0110*TZP_0110_0100*
AM_0100_0000
[CXM, CTX, CPR, TZP, AM], 1
.6171861963*CXM_1100_0100*CTX_0100_0110*CPR_0110_0110*TZP_0110_0100*
AM_0100_0000
[CXM, CTX, TZP, AM, FEP], 1
.6171861963*CXM_1100_0100*CTX_0100_0110*TZP_0110_0100*AM_0100_0000*
FEP_0000_0000
[CXM, CTX, TZP, CEC, AM], 1
.6171861963*CXM_1100_0100*CEC_0100_0100*CTX_0100_0110*TZP_0110_0100*
AM_0100_0000
[CXM, CTX, TZP, CXM, AM], 1
.6171861963*CXM_1100_0100*CTX_0100_0110*TZP_0110_0100*CXM_0100_0100*
AM_0100_0000
[CXM, CTX, TZP, CRO, AM], 1
.6171861963*CXM_1100_0100*CTX_0100_0110*TZP_0110_0100*CRO_0100_0100*
AM_0100_0000
[CXM, CTX, TZP, AMC, AM], 1
.6171861963*CXM_1100_0100*CTX_0100_0110*TZP_0110_0100*AMC_0100_0100*
AM_0100_0000
[CXM, CTX, TZP, CTT, AM], 1
.6171861963*CXM_1100_0100*CTX_0100_0110*TZP_0110_0100*CTT_0100_0100*
AM_0100_0000
[CXM, CXM, AM, FEP, FEP], 1
.6171861963*CXM_1100_0100*CXM_0100_0100*AM_0100_0000*FEP_0000_0000^2
[CXM, CXM, CEC, AM, FEP], 1
.6171861963*CXM_1100_0100*CEC_0100_0100*CXM_0100_0100*AM_0100_0000*
FEP_0000_0000
[CXM, CXM, CEC, CEC, AM], 1
.6171861963*CXM_1100_0100*CEC_0100_0100^2*CXM_0100_0100*AM_0100_0000
[CXM, CXM, CEC, CXM, AM], 1
.6171861963*CXM_1100_0100*CEC_0100_0100*CXM_0100_0100^2*AM_0100_0000
[CXM, CXM, CEC, CRO, AM], 1
.6171861963*CXM_1100_0100*CEC_0100_0100*CXM_0100_0100*CRO_0100_0100*
AM_0100_0000
[CXM, CXM, CEC, AMC, AM], 1
.6171861963*CXM_1100_0100*CEC_0100_0100*CXM_0100_0100*AMC_0100_0100*
AM_0100_0000
[CXM, CXM, CEC, CTT, AM], 1
.6171861963*CXM_1100_0100*CEC_0100_0100*CXM_0100_0100*CTT_0100_0100*
AM_0100_0000
[CXM, CXM, CTX, TZP, AM], 1
.6171861963*CXM_1100_0100*CTX_0100_0110*TZP_0110_0100*CXM_0100_0100*
AM_0100_0000
[CXM, CXM, CXM, AM, FEP], 1
.6171861963*CXM_1100_0100*CXM_0100_0100^2*AM_0100_0000*FEP_0000_0000
[CXM, CXM, CXM, CEC, AM], 1
.6171861963*CXM_1100_0100*CEC_0100_0100*CXM_0100_0100^2*AM_0100_0000
[CXM, CXM, CXM, CXM, AM], 1
.6171861963*CXM_1100_0100*CXM_0100_0100^3*AM_0100_0000
[CXM, CXM, CXM, CRO, AM], 1
.6171861963*CXM_1100_0100*CXM_0100_0100^2*CRO_0100_0100*AM_0100_0000
[CXM, CXM, CXM, AMC, AM], 1
.6171861963*CXM_1100_0100*CXM_0100_0100^2*AMC_0100_0100*AM_0100_0000
[CXM, CXM, CXM, CTT, AM], 1
.6171861963*CXM_1100_0100*CXM_0100_0100^2*CTT_0100_0100*AM_0100_0000
[CXM, CXM, CRO, AM, FEP], 1
.6171861963*CXM_1100_0100*CXM_0100_0100*CRO_0100_0100*AM_0100_0000*
FEP_0000_0000
[CXM, CXM, CRO, CEC, AM], 1
.6171861963*CXM_1100_0100*CEC_0100_0100*CXM_0100_0100*CRO_0100_0100*
AM_0100_0000
[CXM, CXM, CRO, CXM, AM], 1
.6171861963*CXM_1100_0100*CXM_0100_0100^2*CRO_0100_0100*AM_0100_0000
[CXM, CXM, CRO, CRO, AM], 1
.6171861963*CXM_1100_0100*CXM_0100_0100*CRO_0100_0100^2*AM_0100_0000
[CXM, CXM, CRO, AMC, AM], 1
.6171861963*CXM_1100_0100*CXM_0100_0100*CRO_0100_0100*AMC_0100_0100*
AM_0100_0000
[CXM, CXM, CRO, CTT, AM], 1
.6171861963*CXM_1100_0100*CXM_0100_0100*CRO_0100_0100*CTT_0100_0100*
AM_0100_0000
[CXM, CXM, AMC, AM, FEP], 1
.6171861963*CXM_1100_0100*CXM_0100_0100*AMC_0100_0100*AM_0100_0000*
FEP_0000_0000
[CXM, CXM, AMC, CEC, AM], 1
.6171861963*CXM_1100_0100*CEC_0100_0100*CXM_0100_0100*AMC_0100_0100*
AM_0100_0000
[CXM, CXM, AMC, CXM, AM], 1
.6171861963*CXM_1100_0100*CXM_0100_0100^2*AMC_0100_0100*AM_0100_0000
[CXM, CXM, AMC, CRO, AM], 1
.6171861963*CXM_1100_0100*CXM_0100_0100*CRO_0100_0100*AMC_0100_0100*
AM_0100_0000
[CXM, CXM, AMC, AMC, AM], 1
.6171861963*CXM_1100_0100*CXM_0100_0100*AMC_0100_0100^2*AM_0100_0000
[CXM, CXM, AMC, CTT, AM], 1
.6171861963*CXM_1100_0100*CXM_0100_0100*AMC_0100_0100*CTT_0100_0100*
AM_0100_0000
[CXM, CXM, CTT, AM, FEP], 1
.6171861963*CXM_1100_0100*CXM_0100_0100*CTT_0100_0100*AM_0100_0000*
FEP_0000_0000
[CXM, CXM, CTT, CEC, AM], 1
.6171861963*CXM_1100_0100*CEC_0100_0100*CXM_0100_0100*CTT_0100_0100*
AM_0100_0000
[CXM, CXM, CTT, CXM, AM], 1
.6171861963*CXM_1100_0100*CXM_0100_0100^2*CTT_0100_0100*AM_0100_0000
[CXM, CXM, CTT, CRO, AM], 1
.6171861963*CXM_1100_0100*CXM_0100_0100*CRO_0100_0100*CTT_0100_0100*
AM_0100_0000
[CXM, CXM, CTT, AMC, AM], 1
.6171861963*CXM_1100_0100*CXM_0100_0100*AMC_0100_0100*CTT_0100_0100*
AM_0100_0000
[CXM, CXM, CTT, CTT, AM], 1
.6171861963*CXM_1100_0100*CXM_0100_0100*CTT_0100_0100^2*AM_0100_0000
[CXM, CXM, SAM, CTX, AM], 1
.6171861963*CTX_1100_0100*CXM_0100_0100*SAM_0100_1100*CXM_1100_0100*
AM_0100_0000
[CXM, CXM, SAM, ZOX, AM], 1
.6171861963*ZOX_1100_0100*CXM_0100_0100*SAM_0100_1100*CXM_1100_0100*
AM_0100_0000
[CXM, CXM, SAM, CXM, AM], 1
.6171861963*CXM_1100_0100^2*CXM_0100_0100*SAM_0100_1100*AM_0100_0000
[CXM, CXM, CPD, TZP, AM], 1
.6171861963*CXM_1100_0100*CXM_0100_0100*CPD_0100_0110*TZP_0110_0100*
AM_0100_0000
[CXM, CRO, AM, FEP, FEP], 1
.6171861963*CXM_1100_0100*CRO_0100_0100*AM_0100_0000*FEP_0000_0000^2
[CXM, CRO, CEC, AM, FEP], 1
.6171861963*CXM_1100_0100*CEC_0100_0100*CRO_0100_0100*AM_0100_0000*
FEP_0000_0000
[CXM, CRO, CEC, CEC, AM], 1
.6171861963*CXM_1100_0100*CEC_0100_0100^2*CRO_0100_0100*AM_0100_0000
[CXM, CRO, CEC, CXM, AM], 1
.6171861963*CXM_1100_0100*CEC_0100_0100*CXM_0100_0100*CRO_0100_0100*
AM_0100_0000
[CXM, CRO, CEC, CRO, AM], 1
.6171861963*CXM_1100_0100*CEC_0100_0100*CRO_0100_0100^2*AM_0100_0000
[CXM, CRO, CEC, AMC, AM], 1
.6171861963*CXM_1100_0100*CEC_0100_0100*CRO_0100_0100*AMC_0100_0100*
AM_0100_0000
[CXM, CRO, CEC, CTT, AM], 1
.6171861963*CXM_1100_0100*CEC_0100_0100*CRO_0100_0100*CTT_0100_0100*
AM_0100_0000
[CXM, CRO, CTX, TZP, AM], 1
.6171861963*CXM_1100_0100*CTX_0100_0110*TZP_0110_0100*CRO_0100_0100*
AM_0100_0000
[CXM, CRO, CXM, AM, FEP], 1
.6171861963*CXM_1100_0100*CXM_0100_0100*CRO_0100_0100*AM_0100_0000*
FEP_0000_0000
[CXM, CRO, CXM, CEC, AM], 1
.6171861963*CXM_1100_0100*CEC_0100_0100*CXM_0100_0100*CRO_0100_0100*
AM_0100_0000
[CXM, CRO, CXM, CXM, AM], 1
.6171861963*CXM_1100_0100*CXM_0100_0100^2*CRO_0100_0100*AM_0100_0000
[CXM, CRO, CXM, CRO, AM], 1
.6171861963*CXM_1100_0100*CXM_0100_0100*CRO_0100_0100^2*AM_0100_0000
[CXM, CRO, CXM, AMC, AM], 1
.6171861963*CXM_1100_0100*CXM_0100_0100*CRO_0100_0100*AMC_0100_0100*
AM_0100_0000
[CXM, CRO, CXM, CTT, AM], 1
.6171861963*CXM_1100_0100*CXM_0100_0100*CRO_0100_0100*CTT_0100_0100*
AM_0100_0000
[CXM, CRO, CRO, AM, FEP], 1
.6171861963*CXM_1100_0100*CRO_0100_0100^2*AM_0100_0000*FEP_0000_0000
[CXM, CRO, CRO, CEC, AM], 1
.6171861963*CXM_1100_0100*CEC_0100_0100*CRO_0100_0100^2*AM_0100_0000
[CXM, CRO, CRO, CXM, AM], 1
.6171861963*CXM_1100_0100*CXM_0100_0100*CRO_0100_0100^2*AM_0100_0000
[CXM, CRO, CRO, CRO, AM], 1
.6171861963*CXM_1100_0100*CRO_0100_0100^3*AM_0100_0000
[CXM, CRO, CRO, AMC, AM], 1
.6171861963*CXM_1100_0100*CRO_0100_0100^2*AMC_0100_0100*AM_0100_0000
[CXM, CRO, CRO, CTT, AM], 1
.6171861963*CXM_1100_0100*CRO_0100_0100^2*CTT_0100_0100*AM_0100_0000
[CXM, CRO, AMC, AM, FEP], 1
.6171861963*CXM_1100_0100*CRO_0100_0100*AMC_0100_0100*AM_0100_0000*
FEP_0000_0000
[CXM, CRO, AMC, CEC, AM], 1
.6171861963*CXM_1100_0100*CEC_0100_0100*CRO_0100_0100*AMC_0100_0100*
AM_0100_0000
[CXM, CRO, AMC, CXM, AM], 1
.6171861963*CXM_1100_0100*CXM_0100_0100*CRO_0100_0100*AMC_0100_0100*
AM_0100_0000
[CXM, CRO, AMC, CRO, AM], 1
.6171861963*CXM_1100_0100*CRO_0100_0100^2*AMC_0100_0100*AM_0100_0000
[CXM, CRO, AMC, AMC, AM], 1
.6171861963*CXM_1100_0100*CRO_0100_0100*AMC_0100_0100^2*AM_0100_0000
[CXM, CRO, AMC, CTT, AM], 1
.6171861963*CXM_1100_0100*CRO_0100_0100*AMC_0100_0100*CTT_0100_0100*
AM_0100_0000
[CXM, CRO, CTT, AM, FEP], 1
.6171861963*CXM_1100_0100*CRO_0100_0100*CTT_0100_0100*AM_0100_0000*
FEP_0000_0000
[CXM, CRO, CTT, CEC, AM], 1
.6171861963*CXM_1100_0100*CEC_0100_0100*CRO_0100_0100*CTT_0100_0100*
AM_0100_0000
[CXM, CRO, CTT, CXM, AM], 1
.6171861963*CXM_1100_0100*CXM_0100_0100*CRO_0100_0100*CTT_0100_0100*
AM_0100_0000
[CXM, CRO, CTT, CRO, AM], 1
.6171861963*CXM_1100_0100*CRO_0100_0100^2*CTT_0100_0100*AM_0100_0000
[CXM, CRO, CTT, AMC, AM], 1
.6171861963*CXM_1100_0100*CRO_0100_0100*AMC_0100_0100*CTT_0100_0100*
AM_0100_0000
[CXM, CRO, CTT, CTT, AM], 1
.6171861963*CXM_1100_0100*CRO_0100_0100*CTT_0100_0100^2*AM_0100_0000
[CXM, CRO, SAM, CTX, AM], 1
.6171861963*CTX_1100_0100*CRO_0100_0100*SAM_0100_1100*CXM_1100_0100*
AM_0100_0000
[CXM, CRO, SAM, ZOX, AM], 1
.6171861963*ZOX_1100_0100*CRO_0100_0100*SAM_0100_1100*CXM_1100_0100*
AM_0100_0000
[CXM, CRO, SAM, CXM, AM], 1
.6171861963*CXM_1100_0100^2*CRO_0100_0100*SAM_0100_1100*AM_0100_0000
[CXM, CRO, CPD, TZP, AM], 1
.6171861963*CXM_1100_0100*CRO_0100_0100*CPD_0100_0110*TZP_0110_0100*
AM_0100_0000
[CXM, AMC, AM, FEP, FEP], 1
.6171861963*CXM_1100_0100*AMC_0100_0100*AM_0100_0000*FEP_0000_0000^2
[CXM, AMC, CEC, AM, FEP], 1
.6171861963*CXM_1100_0100*CEC_0100_0100*AMC_0100_0100*AM_0100_0000*
FEP_0000_0000
[CXM, AMC, CEC, CEC, AM], 1
.6171861963*CXM_1100_0100*CEC_0100_0100^2*AMC_0100_0100*AM_0100_0000
[CXM, AMC, CEC, CXM, AM], 1
.6171861963*CXM_1100_0100*CEC_0100_0100*CXM_0100_0100*AMC_0100_0100*
AM_0100_0000
[CXM, AMC, CEC, CRO, AM], 1
.6171861963*CXM_1100_0100*CEC_0100_0100*CRO_0100_0100*AMC_0100_0100*
AM_0100_0000
[CXM, AMC, CEC, AMC, AM], 1
.6171861963*CXM_1100_0100*CEC_0100_0100*AMC_0100_0100^2*AM_0100_0000
[CXM, AMC, CEC, CTT, AM], 1
.6171861963*CXM_1100_0100*CEC_0100_0100*AMC_0100_0100*CTT_0100_0100*
AM_0100_0000
[CXM, AMC, CTX, TZP, AM], 1
.6171861963*CXM_1100_0100*CTX_0100_0110*TZP_0110_0100*AMC_0100_0100*
AM_0100_0000
[CXM, AMC, CXM, AM, FEP], 1
.6171861963*CXM_1100_0100*CXM_0100_0100*AMC_0100_0100*AM_0100_0000*
FEP_0000_0000
[CXM, AMC, CXM, CEC, AM], 1
.6171861963*CXM_1100_0100*CEC_0100_0100*CXM_0100_0100*AMC_0100_0100*
AM_0100_0000
[CXM, AMC, CXM, CXM, AM], 1
.6171861963*CXM_1100_0100*CXM_0100_0100^2*AMC_0100_0100*AM_0100_0000
[CXM, AMC, CXM, CRO, AM], 1
.6171861963*CXM_1100_0100*CXM_0100_0100*CRO_0100_0100*AMC_0100_0100*
AM_0100_0000
[CXM, AMC, CXM, AMC, AM], 1
.6171861963*CXM_1100_0100*CXM_0100_0100*AMC_0100_0100^2*AM_0100_0000
[CXM, AMC, CXM, CTT, AM], 1
.6171861963*CXM_1100_0100*CXM_0100_0100*AMC_0100_0100*CTT_0100_0100*
AM_0100_0000
[CXM, AMC, CRO, AM, FEP], 1
.6171861963*CXM_1100_0100*CRO_0100_0100*AMC_0100_0100*AM_0100_0000*
FEP_0000_0000
[CXM, AMC, CRO, CEC, AM], 1
.6171861963*CXM_1100_0100*CEC_0100_0100*CRO_0100_0100*AMC_0100_0100*
AM_0100_0000
[CXM, AMC, CRO, CXM, AM], 1
.6171861963*CXM_1100_0100*CXM_0100_0100*CRO_0100_0100*AMC_0100_0100*
AM_0100_0000
[CXM, AMC, CRO, CRO, AM], 1
.6171861963*CXM_1100_0100*CRO_0100_0100^2*AMC_0100_0100*AM_0100_0000
[CXM, AMC, CRO, AMC, AM], 1
.6171861963*CXM_1100_0100*CRO_0100_0100*AMC_0100_0100^2*AM_0100_0000
[CXM, AMC, CRO, CTT, AM], 1
.6171861963*CXM_1100_0100*CRO_0100_0100*AMC_0100_0100*CTT_0100_0100*
AM_0100_0000
[CXM, AMC, AMC, AM, FEP], 1
.6171861963*CXM_1100_0100*AMC_0100_0100^2*AM_0100_0000*FEP_0000_0000
[CXM, AMC, AMC, CEC, AM], 1
.6171861963*CXM_1100_0100*CEC_0100_0100*AMC_0100_0100^2*AM_0100_0000
[CXM, AMC, AMC, CXM, AM], 1
.6171861963*CXM_1100_0100*CXM_0100_0100*AMC_0100_0100^2*AM_0100_0000
[CXM, AMC, AMC, CRO, AM], 1
.6171861963*CXM_1100_0100*CRO_0100_0100*AMC_0100_0100^2*AM_0100_0000
[CXM, AMC, AMC, AMC, AM], 1
.6171861963*CXM_1100_0100*AMC_0100_0100^3*AM_0100_0000
[CXM, AMC, AMC, CTT, AM], 1
.6171861963*CXM_1100_0100*AMC_0100_0100^2*CTT_0100_0100*AM_0100_0000
[CXM, AMC, CTT, AM, FEP], 1
.6171861963*CXM_1100_0100*AMC_0100_0100*CTT_0100_0100*AM_0100_0000*
FEP_0000_0000
[CXM, AMC, CTT, CEC, AM], 1
.6171861963*CXM_1100_0100*CEC_0100_0100*AMC_0100_0100*CTT_0100_0100*
AM_0100_0000
[CXM, AMC, CTT, CXM, AM], 1
.6171861963*CXM_1100_0100*CXM_0100_0100*AMC_0100_0100*CTT_0100_0100*
AM_0100_0000
[CXM, AMC, CTT, CRO, AM], 1
.6171861963*CXM_1100_0100*CRO_0100_0100*AMC_0100_0100*CTT_0100_0100*
AM_0100_0000
[CXM, AMC, CTT, AMC, AM], 1
.6171861963*CXM_1100_0100*AMC_0100_0100^2*CTT_0100_0100*AM_0100_0000
[CXM, AMC, CTT, CTT, AM], 1
.6171861963*CXM_1100_0100*AMC_0100_0100*CTT_0100_0100^2*AM_0100_0000
[CXM, AMC, SAM, CTX, AM], 1
.6171861963*CTX_1100_0100*AMC_0100_0100*SAM_0100_1100*CXM_1100_0100*
AM_0100_0000
[CXM, AMC, SAM, ZOX, AM], 1
.6171861963*ZOX_1100_0100*AMC_0100_0100*SAM_0100_1100*CXM_1100_0100*
AM_0100_0000
[CXM, AMC, SAM, CXM, AM], 1
.6171861963*CXM_1100_0100^2*AMC_0100_0100*SAM_0100_1100*AM_0100_0000
[CXM, AMC, CPD, TZP, AM], 1
.6171861963*CXM_1100_0100*AMC_0100_0100*CPD_0100_0110*TZP_0110_0100*
AM_0100_0000
[CXM, CTT, AM, FEP, FEP], 1
.6171861963*CXM_1100_0100*CTT_0100_0100*AM_0100_0000*FEP_0000_0000^2
[CXM, CTT, CEC, AM, FEP], 1
.6171861963*CXM_1100_0100*CEC_0100_0100*CTT_0100_0100*AM_0100_0000*
FEP_0000_0000
[CXM, CTT, CEC, CEC, AM], 1
.6171861963*CXM_1100_0100*CEC_0100_0100^2*CTT_0100_0100*AM_0100_0000
[CXM, CTT, CEC, CXM, AM], 1
.6171861963*CXM_1100_0100*CEC_0100_0100*CXM_0100_0100*CTT_0100_0100*
AM_0100_0000
[CXM, CTT, CEC, CRO, AM], 1
.6171861963*CXM_1100_0100*CEC_0100_0100*CRO_0100_0100*CTT_0100_0100*
AM_0100_0000
[CXM, CTT, CEC, AMC, AM], 1
.6171861963*CXM_1100_0100*CEC_0100_0100*AMC_0100_0100*CTT_0100_0100*
AM_0100_0000
[CXM, CTT, CEC, CTT, AM], 1
.6171861963*CXM_1100_0100*CEC_0100_0100*CTT_0100_0100^2*AM_0100_0000
[CXM, CTT, CTX, TZP, AM], 1
.6171861963*CXM_1100_0100*CTX_0100_0110*TZP_0110_0100*CTT_0100_0100*
AM_0100_0000
[CXM, CTT, CXM, AM, FEP], 1
.6171861963*CXM_1100_0100*CXM_0100_0100*CTT_0100_0100*AM_0100_0000*
FEP_0000_0000
[CXM, CTT, CXM, CEC, AM], 1
.6171861963*CXM_1100_0100*CEC_0100_0100*CXM_0100_0100*CTT_0100_0100*
AM_0100_0000
[CXM, CTT, CXM, CXM, AM], 1
.6171861963*CXM_1100_0100*CXM_0100_0100^2*CTT_0100_0100*AM_0100_0000
[CXM, CTT, CXM, CRO, AM], 1
.6171861963*CXM_1100_0100*CXM_0100_0100*CRO_0100_0100*CTT_0100_0100*
AM_0100_0000
[CXM, CTT, CXM, AMC, AM], 1
.6171861963*CXM_1100_0100*CXM_0100_0100*AMC_0100_0100*CTT_0100_0100*
AM_0100_0000
[CXM, CTT, CXM, CTT, AM], 1
.6171861963*CXM_1100_0100*CXM_0100_0100*CTT_0100_0100^2*AM_0100_0000
[CXM, CTT, CRO, AM, FEP], 1
.6171861963*CXM_1100_0100*CRO_0100_0100*CTT_0100_0100*AM_0100_0000*
FEP_0000_0000
[CXM, CTT, CRO, CEC, AM], 1
.6171861963*CXM_1100_0100*CEC_0100_0100*CRO_0100_0100*CTT_0100_0100*
AM_0100_0000
[CXM, CTT, CRO, CXM, AM], 1
.6171861963*CXM_1100_0100*CXM_0100_0100*CRO_0100_0100*CTT_0100_0100*
AM_0100_0000
[CXM, CTT, CRO, CRO, AM], 1
.6171861963*CXM_1100_0100*CRO_0100_0100^2*CTT_0100_0100*AM_0100_0000
[CXM, CTT, CRO, AMC, AM], 1
.6171861963*CXM_1100_0100*CRO_0100_0100*AMC_0100_0100*CTT_0100_0100*
AM_0100_0000
[CXM, CTT, CRO, CTT, AM], 1
.6171861963*CXM_1100_0100*CRO_0100_0100*CTT_0100_0100^2*AM_0100_0000
[CXM, CTT, AMC, AM, FEP], 1
.6171861963*CXM_1100_0100*AMC_0100_0100*CTT_0100_0100*AM_0100_0000*
FEP_0000_0000
[CXM, CTT, AMC, CEC, AM], 1
.6171861963*CXM_1100_0100*CEC_0100_0100*AMC_0100_0100*CTT_0100_0100*
AM_0100_0000
[CXM, CTT, AMC, CXM, AM], 1
.6171861963*CXM_1100_0100*CXM_0100_0100*AMC_0100_0100*CTT_0100_0100*
AM_0100_0000
[CXM, CTT, AMC, CRO, AM], 1
.6171861963*CXM_1100_0100*CRO_0100_0100*AMC_0100_0100*CTT_0100_0100*
AM_0100_0000
[CXM, CTT, AMC, AMC, AM], 1
.6171861963*CXM_1100_0100*AMC_0100_0100^2*CTT_0100_0100*AM_0100_0000
[CXM, CTT, AMC, CTT, AM], 1
.6171861963*CXM_1100_0100*AMC_0100_0100*CTT_0100_0100^2*AM_0100_0000
[CXM, CTT, CTT, AM, FEP], 1
.6171861963*CXM_1100_0100*CTT_0100_0100^2*AM_0100_0000*FEP_0000_0000
[CXM, CTT, CTT, CEC, AM], 1
.6171861963*CXM_1100_0100*CEC_0100_0100*CTT_0100_0100^2*AM_0100_0000
[CXM, CTT, CTT, CXM, AM], 1
.6171861963*CXM_1100_0100*CXM_0100_0100*CTT_0100_0100^2*AM_0100_0000
[CXM, CTT, CTT, CRO, AM], 1
.6171861963*CXM_1100_0100*CRO_0100_0100*CTT_0100_0100^2*AM_0100_0000
[CXM, CTT, CTT, AMC, AM], 1
.6171861963*CXM_1100_0100*AMC_0100_0100*CTT_0100_0100^2*AM_0100_0000
[CXM, CTT, CTT, CTT, AM], 1
.6171861963*CXM_1100_0100*CTT_0100_0100^3*AM_0100_0000
[CXM, CTT, SAM, CTX, AM], 1
.6171861963*CTX_1100_0100*CTT_0100_0100*SAM_0100_1100*CXM_1100_0100*
AM_0100_0000
[CXM, CTT, SAM, ZOX, AM], 1
.6171861963*ZOX_1100_0100*CTT_0100_0100*SAM_0100_1100*CXM_1100_0100*
AM_0100_0000
[CXM, CTT, SAM, CXM, AM], 1
.6171861963*CXM_1100_0100^2*CTT_0100_0100*SAM_0100_1100*AM_0100_0000
[CXM, CTT, CPD, TZP, AM], 1
.6171861963*CXM_1100_0100*CTT_0100_0100*CPD_0100_0110*TZP_0110_0100*
AM_0100_0000
[CXM, SAM, CTX, AM, FEP], 1
.6171861963*CTX_1100_0100*SAM_0100_1100*CXM_1100_0100*AM_0100_0000*
FEP_0000_0000
[CXM, SAM, CTX, CEC, AM], 1
.6171861963*CTX_1100_0100*CEC_0100_0100*SAM_0100_1100*CXM_1100_0100*
AM_0100_0000
[CXM, SAM, CTX, CXM, AM], 1
.6171861963*CTX_1100_0100*CXM_0100_0100*SAM_0100_1100*CXM_1100_0100*
AM_0100_0000
[CXM, SAM, CTX, CRO, AM], 1
.6171861963*CTX_1100_0100*CRO_0100_0100*SAM_0100_1100*CXM_1100_0100*
AM_0100_0000
[CXM, SAM, CTX, AMC, AM], 1
.6171861963*CTX_1100_0100*AMC_0100_0100*SAM_0100_1100*CXM_1100_0100*
AM_0100_0000
[CXM, SAM, CTX, CTT, AM], 1
.6171861963*CTX_1100_0100*CTT_0100_0100*SAM_0100_1100*CXM_1100_0100*
AM_0100_0000
[CXM, SAM, ZOX, AM, FEP], 1
.6171861963*ZOX_1100_0100*SAM_0100_1100*CXM_1100_0100*AM_0100_0000*
FEP_0000_0000
[CXM, SAM, ZOX, CEC, AM], 1
.6171861963*ZOX_1100_0100*CEC_0100_0100*SAM_0100_1100*CXM_1100_0100*
AM_0100_0000
[CXM, SAM, ZOX, CXM, AM], 1
.6171861963*ZOX_1100_0100*CXM_0100_0100*SAM_0100_1100*CXM_1100_0100*
AM_0100_0000
[CXM, SAM, ZOX, CRO, AM], 1
.6171861963*ZOX_1100_0100*CRO_0100_0100*SAM_0100_1100*CXM_1100_0100*
AM_0100_0000
[CXM, SAM, ZOX, AMC, AM], 1
.6171861963*ZOX_1100_0100*AMC_0100_0100*SAM_0100_1100*CXM_1100_0100*
AM_0100_0000
[CXM, SAM, ZOX, CTT, AM], 1
.6171861963*ZOX_1100_0100*CTT_0100_0100*SAM_0100_1100*CXM_1100_0100*
AM_0100_0000
[CXM, SAM, CXM, AM, FEP], 1
.6171861963*CXM_1100_0100^2*SAM_0100_1100*AM_0100_0000*FEP_0000_0000
[CXM, SAM, CXM, CEC, AM], 1
.6171861963*CXM_1100_0100^2*CEC_0100_0100*SAM_0100_1100*AM_0100_0000
[CXM, SAM, CXM, CXM, AM], 1
.6171861963*CXM_1100_0100^2*CXM_0100_0100*SAM_0100_1100*AM_0100_0000
[CXM, SAM, CXM, CRO, AM], 1
.6171861963*CXM_1100_0100^2*CRO_0100_0100*SAM_0100_1100*AM_0100_0000
[CXM, SAM, CXM, AMC, AM], 1
.6171861963*CXM_1100_0100^2*AMC_0100_0100*SAM_0100_1100*AM_0100_0000
[CXM, SAM, CXM, CTT, AM], 1
.6171861963*CXM_1100_0100^2*CTT_0100_0100*SAM_0100_1100*AM_0100_0000
[CXM, CPD, AMP, TZP, AM], 1
.6171861963*CXM_1100_0100*CPD_0100_0110*AMP_0110_0110*TZP_0110_0100*
AM_0100_0000
[CXM, CPD, CTX, TZP, AM], 1
.6171861963*CXM_1100_0100*CPD_0100_0110*CTX_0110_0110*TZP_0110_0100*
AM_0100_0000
[CXM, CPD, CAZ, TZP, AM], 1
.6171861963*CXM_1100_0100*CPD_0100_0110*CAZ_0110_0110*TZP_0110_0100*
AM_0100_0000
[CXM, CPD, CPR, TZP, AM], 1
.6171861963*CXM_1100_0100*CPD_0100_0110*CPR_0110_0110*TZP_0110_0100*
AM_0100_0000
[CXM, CPD, TZP, AM, FEP], 1
.6171861963*CXM_1100_0100*CPD_0100_0110*TZP_0110_0100*AM_0100_0000*
FEP_0000_0000
[CXM, CPD, TZP, CEC, AM], 1
.6171861963*CXM_1100_0100*CEC_0100_0100*CPD_0100_0110*TZP_0110_0100*
AM_0100_0000
[CXM, CPD, TZP, CXM, AM], 1
.6171861963*CXM_1100_0100*CXM_0100_0100*CPD_0100_0110*TZP_0110_0100*
AM_0100_0000
[CXM, CPD, TZP, CRO, AM], 1
.6171861963*CXM_1100_0100*CRO_0100_0100*CPD_0100_0110*TZP_0110_0100*
AM_0100_0000
[CXM, CPD, TZP, AMC, AM], 1
.6171861963*CXM_1100_0100*AMC_0100_0100*CPD_0100_0110*TZP_0110_0100*
AM_0100_0000
[CXM, CPD, TZP, CTT, AM], 1
.6171861963*CXM_1100_0100*CTT_0100_0100*CPD_0100_0110*TZP_0110_0100*
AM_0100_0000


[1, 0, 1, 0], .7146233157 = .7146233157, 112
[CTX, CTX, CTX, ZOX, TZP], 1
.7146233157*CTX_1010_1010^3*ZOX_1010_0010*TZP_0010_0000
[CTX, CTX, ZOX, AM, TZP], 1
.7146233157*CTX_1010_1010^2*ZOX_1010_0010*AM_0010_0010*TZP_0010_0000
[CTX, CTX, ZOX, TZP, FEP], 1
.7146233157*CTX_1010_1010^2*ZOX_1010_0010*TZP_0010_0000*FEP_0000_0000
[CTX, CTX, CRO, ZOX, TZP], 1
.7146233157*CTX_1010_1010^2*CRO_1010_1010*ZOX_1010_0010*TZP_0010_0000
[CTX, CTX, CPD, ZOX, TZP], 1
.7146233157*CTX_1010_1010^2*CPD_1010_1010*ZOX_1010_0010*TZP_0010_0000
[CTX, CTX, FEP, ZOX, TZP], 1
.7146233157*CTX_1010_1010^2*FEP_1010_1010*ZOX_1010_0010*TZP_0010_0000
[CTX, ZOX, AM, AM, TZP], 1
.7146233157*CTX_1010_1010*ZOX_1010_0010*AM_0010_0010^2*TZP_0010_0000
[CTX, ZOX, AM, TZP, FEP], 1
.7146233157*CTX_1010_1010*ZOX_1010_0010*AM_0010_0010*TZP_0010_0000*
FEP_0000_0000
[CTX, ZOX, TZP, FEP, FEP], 1
.7146233157*CTX_1010_1010*ZOX_1010_0010*TZP_0010_0000*FEP_0000_0000^2
[CTX, CRO, CTX, ZOX, TZP], 1
.7146233157*CTX_1010_1010^2*CRO_1010_1010*ZOX_1010_0010*TZP_0010_0000
[CTX, CRO, ZOX, AM, TZP], 1
.7146233157*CTX_1010_1010*CRO_1010_1010*ZOX_1010_0010*AM_0010_0010*
TZP_0010_0000
[CTX, CRO, ZOX, TZP, FEP], 1
.7146233157*CTX_1010_1010*CRO_1010_1010*ZOX_1010_0010*TZP_0010_0000*
FEP_0000_0000
[CTX, CRO, CRO, ZOX, TZP], 1
.7146233157*CTX_1010_1010*CRO_1010_1010^2*ZOX_1010_0010*TZP_0010_0000
[CTX, CRO, CPD, ZOX, TZP], 1
.7146233157*CTX_1010_1010*CRO_1010_1010*CPD_1010_1010*ZOX_1010_0010*
TZP_0010_0000
[CTX, CRO, FEP, ZOX, TZP], 1
.7146233157*CTX_1010_1010*CRO_1010_1010*FEP_1010_1010*ZOX_1010_0010*
TZP_0010_0000
[CTX, CPD, CTX, ZOX, TZP], 1
.7146233157*CTX_1010_1010^2*CPD_1010_1010*ZOX_1010_0010*TZP_0010_0000
[CTX, CPD, ZOX, AM, TZP], 1
.7146233157*CTX_1010_1010*CPD_1010_1010*ZOX_1010_0010*AM_0010_0010*
TZP_0010_0000
[CTX, CPD, ZOX, TZP, FEP], 1
.7146233157*CTX_1010_1010*CPD_1010_1010*ZOX_1010_0010*TZP_0010_0000*
FEP_0000_0000
[CTX, CPD, CRO, ZOX, TZP], 1
.7146233157*CTX_1010_1010*CRO_1010_1010*CPD_1010_1010*ZOX_1010_0010*
TZP_0010_0000
[CTX, CPD, CPD, ZOX, TZP], 1
.7146233157*CTX_1010_1010*CPD_1010_1010^2*ZOX_1010_0010*TZP_0010_0000
[CTX, CPD, FEP, ZOX, TZP], 1
.7146233157*CTX_1010_1010*CPD_1010_1010*FEP_1010_1010*ZOX_1010_0010*
TZP_0010_0000
[CTX, FEP, CTX, ZOX, TZP], 1
.7146233157*CTX_1010_1010^2*FEP_1010_1010*ZOX_1010_0010*TZP_0010_0000
[CTX, FEP, ZOX, AM, TZP], 1
.7146233157*CTX_1010_1010*FEP_1010_1010*ZOX_1010_0010*AM_0010_0010*
TZP_0010_0000
[CTX, FEP, ZOX, TZP, FEP], 1
.7146233157*CTX_1010_1010*FEP_1010_1010*ZOX_1010_0010*TZP_0010_0000*
FEP_0000_0000
[CTX, FEP, CRO, ZOX, TZP], 1
.7146233157*CTX_1010_1010*CRO_1010_1010*FEP_1010_1010*ZOX_1010_0010*
TZP_0010_0000
[CTX, FEP, CPD, ZOX, TZP], 1
.7146233157*CTX_1010_1010*CPD_1010_1010*FEP_1010_1010*ZOX_1010_0010*
TZP_0010_0000
[CTX, FEP, FEP, ZOX, TZP], 1
.7146233157*CTX_1010_1010*FEP_1010_1010^2*ZOX_1010_0010*TZP_0010_0000
[ZOX, AM, AM, AM, TZP], 1
.7146233157*ZOX_1010_0010*AM_0010_0010^3*TZP_0010_0000
[ZOX, AM, AM, TZP, FEP], 1
.7146233157*ZOX_1010_0010*AM_0010_0010^2*TZP_0010_0000*FEP_0000_0000
[ZOX, AM, TZP, FEP, FEP], 1
.7146233157*ZOX_1010_0010*AM_0010_0010*TZP_0010_0000*FEP_0000_0000^2
[ZOX, TZP, FEP, FEP, FEP], 1
.7146233157*ZOX_1010_0010*TZP_0010_0000*FEP_0000_0000^3
[CRO, CTX, CTX, ZOX, TZP], 1
.7146233157*CTX_1010_1010^2*CRO_1010_1010*ZOX_1010_0010*TZP_0010_0000
[CRO, CTX, ZOX, AM, TZP], 1
.7146233157*CTX_1010_1010*CRO_1010_1010*ZOX_1010_0010*AM_0010_0010*
TZP_0010_0000
[CRO, CTX, ZOX, TZP, FEP], 1
.7146233157*CTX_1010_1010*CRO_1010_1010*ZOX_1010_0010*TZP_0010_0000*
FEP_0000_0000
[CRO, CTX, CRO, ZOX, TZP], 1
.7146233157*CTX_1010_1010*CRO_1010_1010^2*ZOX_1010_0010*TZP_0010_0000
[CRO, CTX, CPD, ZOX, TZP], 1
.7146233157*CTX_1010_1010*CRO_1010_1010*CPD_1010_1010*ZOX_1010_0010*
TZP_0010_0000
[CRO, CTX, FEP, ZOX, TZP], 1
.7146233157*CTX_1010_1010*CRO_1010_1010*FEP_1010_1010*ZOX_1010_0010*
TZP_0010_0000
[CRO, ZOX, AM, AM, TZP], 1
.7146233157*CRO_1010_1010*ZOX_1010_0010*AM_0010_0010^2*TZP_0010_0000
[CRO, ZOX, AM, TZP, FEP], 1
.7146233157*CRO_1010_1010*ZOX_1010_0010*AM_0010_0010*TZP_0010_0000*
FEP_0000_0000
[CRO, ZOX, TZP, FEP, FEP], 1
.7146233157*CRO_1010_1010*ZOX_1010_0010*TZP_0010_0000*FEP_0000_0000^2
[CRO, CRO, CTX, ZOX, TZP], 1
.7146233157*CTX_1010_1010*CRO_1010_1010^2*ZOX_1010_0010*TZP_0010_0000
[CRO, CRO, ZOX, AM, TZP], 1
.7146233157*CRO_1010_1010^2*ZOX_1010_0010*AM_0010_0010*TZP_0010_0000
[CRO, CRO, ZOX, TZP, FEP], 1
.7146233157*CRO_1010_1010^2*ZOX_1010_0010*TZP_0010_0000*FEP_0000_0000
[CRO, CRO, CRO, ZOX, TZP], 1
.7146233157*CRO_1010_1010^3*ZOX_1010_0010*TZP_0010_0000
[CRO, CRO, CPD, ZOX, TZP], 1
.7146233157*CRO_1010_1010^2*CPD_1010_1010*ZOX_1010_0010*TZP_0010_0000
[CRO, CRO, FEP, ZOX, TZP], 1
.7146233157*CRO_1010_1010^2*FEP_1010_1010*ZOX_1010_0010*TZP_0010_0000
[CRO, CPD, CTX, ZOX, TZP], 1
.7146233157*CTX_1010_1010*CRO_1010_1010*CPD_1010_1010*ZOX_1010_0010*
TZP_0010_0000
[CRO, CPD, ZOX, AM, TZP], 1
.7146233157*CRO_1010_1010*CPD_1010_1010*ZOX_1010_0010*AM_0010_0010*
TZP_0010_0000
[CRO, CPD, ZOX, TZP, FEP], 1
.7146233157*CRO_1010_1010*CPD_1010_1010*ZOX_1010_0010*TZP_0010_0000*
FEP_0000_0000
[CRO, CPD, CRO, ZOX, TZP], 1
.7146233157*CRO_1010_1010^2*CPD_1010_1010*ZOX_1010_0010*TZP_0010_0000
[CRO, CPD, CPD, ZOX, TZP], 1
.7146233157*CRO_1010_1010*CPD_1010_1010^2*ZOX_1010_0010*TZP_0010_0000
[CRO, CPD, FEP, ZOX, TZP], 1
.7146233157*CRO_1010_1010*CPD_1010_1010*FEP_1010_1010*ZOX_1010_0010*
TZP_0010_0000
[CRO, FEP, CTX, ZOX, TZP], 1
.7146233157*CTX_1010_1010*CRO_1010_1010*FEP_1010_1010*ZOX_1010_0010*
TZP_0010_0000
[CRO, FEP, ZOX, AM, TZP], 1
.7146233157*CRO_1010_1010*FEP_1010_1010*ZOX_1010_0010*AM_0010_0010*
TZP_0010_0000
[CRO, FEP, ZOX, TZP, FEP], 1
.7146233157*CRO_1010_1010*FEP_1010_1010*ZOX_1010_0010*TZP_0010_0000*
FEP_0000_0000
[CRO, FEP, CRO, ZOX, TZP], 1
.7146233157*CRO_1010_1010^2*FEP_1010_1010*ZOX_1010_0010*TZP_0010_0000
[CRO, FEP, CPD, ZOX, TZP], 1
.7146233157*CRO_1010_1010*CPD_1010_1010*FEP_1010_1010*ZOX_1010_0010*
TZP_0010_0000
[CRO, FEP, FEP, ZOX, TZP], 1
.7146233157*CRO_1010_1010*FEP_1010_1010^2*ZOX_1010_0010*TZP_0010_0000
[CPD, CTX, CTX, ZOX, TZP], 1
.7146233157*CTX_1010_1010^2*CPD_1010_1010*ZOX_1010_0010*TZP_0010_0000
[CPD, CTX, ZOX, AM, TZP], 1
.7146233157*CTX_1010_1010*CPD_1010_1010*ZOX_1010_0010*AM_0010_0010*
TZP_0010_0000
[CPD, CTX, ZOX, TZP, FEP], 1
.7146233157*CTX_1010_1010*CPD_1010_1010*ZOX_1010_0010*TZP_0010_0000*
FEP_0000_0000
[CPD, CTX, CRO, ZOX, TZP], 1
.7146233157*CTX_1010_1010*CRO_1010_1010*CPD_1010_1010*ZOX_1010_0010*
TZP_0010_0000
[CPD, CTX, CPD, ZOX, TZP], 1
.7146233157*CTX_1010_1010*CPD_1010_1010^2*ZOX_1010_0010*TZP_0010_0000
[CPD, CTX, FEP, ZOX, TZP], 1
.7146233157*CTX_1010_1010*CPD_1010_1010*FEP_1010_1010*ZOX_1010_0010*
TZP_0010_0000
[CPD, ZOX, AM, AM, TZP], 1
.7146233157*CPD_1010_1010*ZOX_1010_0010*AM_0010_0010^2*TZP_0010_0000
[CPD, ZOX, AM, TZP, FEP], 1
.7146233157*CPD_1010_1010*ZOX_1010_0010*AM_0010_0010*TZP_0010_0000*
FEP_0000_0000
[CPD, ZOX, TZP, FEP, FEP], 1
.7146233157*CPD_1010_1010*ZOX_1010_0010*TZP_0010_0000*FEP_0000_0000^2
[CPD, CRO, CTX, ZOX, TZP], 1
.7146233157*CTX_1010_1010*CRO_1010_1010*CPD_1010_1010*ZOX_1010_0010*
TZP_0010_0000
[CPD, CRO, ZOX, AM, TZP], 1
.7146233157*CRO_1010_1010*CPD_1010_1010*ZOX_1010_0010*AM_0010_0010*
TZP_0010_0000
[CPD, CRO, ZOX, TZP, FEP], 1
.7146233157*CRO_1010_1010*CPD_1010_1010*ZOX_1010_0010*TZP_0010_0000*
FEP_0000_0000
[CPD, CRO, CRO, ZOX, TZP], 1
.7146233157*CRO_1010_1010^2*CPD_1010_1010*ZOX_1010_0010*TZP_0010_0000
[CPD, CRO, CPD, ZOX, TZP], 1
.7146233157*CRO_1010_1010*CPD_1010_1010^2*ZOX_1010_0010*TZP_0010_0000
[CPD, CRO, FEP, ZOX, TZP], 1
.7146233157*CRO_1010_1010*CPD_1010_1010*FEP_1010_1010*ZOX_1010_0010*
TZP_0010_0000
[CPD, CPD, CTX, ZOX, TZP], 1
.7146233157*CTX_1010_1010*CPD_1010_1010^2*ZOX_1010_0010*TZP_0010_0000
[CPD, CPD, ZOX, AM, TZP], 1
.7146233157*CPD_1010_1010^2*ZOX_1010_0010*AM_0010_0010*TZP_0010_0000
[CPD, CPD, ZOX, TZP, FEP], 1
.7146233157*CPD_1010_1010^2*ZOX_1010_0010*TZP_0010_0000*FEP_0000_0000
[CPD, CPD, CRO, ZOX, TZP], 1
.7146233157*CRO_1010_1010*CPD_1010_1010^2*ZOX_1010_0010*TZP_0010_0000
[CPD, CPD, CPD, ZOX, TZP], 1
.7146233157*CPD_1010_1010^3*ZOX_1010_0010*TZP_0010_0000
[CPD, CPD, FEP, ZOX, TZP], 1
.7146233157*CPD_1010_1010^2*FEP_1010_1010*ZOX_1010_0010*TZP_0010_0000
[CPD, FEP, CTX, ZOX, TZP], 1
.7146233157*CTX_1010_1010*CPD_1010_1010*FEP_1010_1010*ZOX_1010_0010*
TZP_0010_0000
[CPD, FEP, ZOX, AM, TZP], 1
.7146233157*CPD_1010_1010*FEP_1010_1010*ZOX_1010_0010*AM_0010_0010*
TZP_0010_0000
[CPD, FEP, ZOX, TZP, FEP], 1
.7146233157*CPD_1010_1010*FEP_1010_1010*ZOX_1010_0010*TZP_0010_0000*
FEP_0000_0000
[CPD, FEP, CRO, ZOX, TZP], 1
.7146233157*CRO_1010_1010*CPD_1010_1010*FEP_1010_1010*ZOX_1010_0010*
TZP_0010_0000
[CPD, FEP, CPD, ZOX, TZP], 1
.7146233157*CPD_1010_1010^2*FEP_1010_1010*ZOX_1010_0010*TZP_0010_0000
[CPD, FEP, FEP, ZOX, TZP], 1
.7146233157*CPD_1010_1010*FEP_1010_1010^2*ZOX_1010_0010*TZP_0010_0000
[FEP, CTX, CTX, ZOX, TZP], 1
.7146233157*CTX_1010_1010^2*FEP_1010_1010*ZOX_1010_0010*TZP_0010_0000
[FEP, CTX, ZOX, AM, TZP], 1
.7146233157*CTX_1010_1010*FEP_1010_1010*ZOX_1010_0010*AM_0010_0010*
TZP_0010_0000
[FEP, CTX, ZOX, TZP, FEP], 1
.7146233157*CTX_1010_1010*FEP_1010_1010*ZOX_1010_0010*TZP_0010_0000*
FEP_0000_0000
[FEP, CTX, CRO, ZOX, TZP], 1
.7146233157*CTX_1010_1010*CRO_1010_1010*FEP_1010_1010*ZOX_1010_0010*
TZP_0010_0000
[FEP, CTX, CPD, ZOX, TZP], 1
.7146233157*CTX_1010_1010*CPD_1010_1010*FEP_1010_1010*ZOX_1010_0010*
TZP_0010_0000
[FEP, CTX, FEP, ZOX, TZP], 1
.7146233157*CTX_1010_1010*FEP_1010_1010^2*ZOX_1010_0010*TZP_0010_0000
[FEP, ZOX, AM, AM, TZP], 1
.7146233157*FEP_1010_1010*ZOX_1010_0010*AM_0010_0010^2*TZP_0010_0000
[FEP, ZOX, AM, TZP, FEP], 1
.7146233157*FEP_1010_1010*ZOX_1010_0010*AM_0010_0010*TZP_0010_0000*
FEP_0000_0000
[FEP, ZOX, TZP, FEP, FEP], 1
.7146233157*FEP_1010_1010*ZOX_1010_0010*TZP_0010_0000*FEP_0000_0000^2
[FEP, CRO, CTX, ZOX, TZP], 1
.7146233157*CTX_1010_1010*CRO_1010_1010*FEP_1010_1010*ZOX_1010_0010*
TZP_0010_0000
[FEP, CRO, ZOX, AM, TZP], 1
.7146233157*CRO_1010_1010*FEP_1010_1010*ZOX_1010_0010*AM_0010_0010*
TZP_0010_0000
[FEP, CRO, ZOX, TZP, FEP], 1
.7146233157*CRO_1010_1010*FEP_1010_1010*ZOX_1010_0010*TZP_0010_0000*
FEP_0000_0000
[FEP, CRO, CRO, ZOX, TZP], 1
.7146233157*CRO_1010_1010^2*FEP_1010_1010*ZOX_1010_0010*TZP_0010_0000
[FEP, CRO, CPD, ZOX, TZP], 1
.7146233157*CRO_1010_1010*CPD_1010_1010*FEP_1010_1010*ZOX_1010_0010*
TZP_0010_0000
[FEP, CRO, FEP, ZOX, TZP], 1
.7146233157*CRO_1010_1010*FEP_1010_1010^2*ZOX_1010_0010*TZP_0010_0000
[FEP, CPD, CTX, ZOX, TZP], 1
.7146233157*CTX_1010_1010*CPD_1010_1010*FEP_1010_1010*ZOX_1010_0010*
TZP_0010_0000
[FEP, CPD, ZOX, AM, TZP], 1
.7146233157*CPD_1010_1010*FEP_1010_1010*ZOX_1010_0010*AM_0010_0010*
TZP_0010_0000
[FEP, CPD, ZOX, TZP, FEP], 1
.7146233157*CPD_1010_1010*FEP_1010_1010*ZOX_1010_0010*TZP_0010_0000*
FEP_0000_0000
[FEP, CPD, CRO, ZOX, TZP], 1
.7146233157*CRO_1010_1010*CPD_1010_1010*FEP_1010_1010*ZOX_1010_0010*
TZP_0010_0000
[FEP, CPD, CPD, ZOX, TZP], 1
.7146233157*CPD_1010_1010^2*FEP_1010_1010*ZOX_1010_0010*TZP_0010_0000
[FEP, CPD, FEP, ZOX, TZP], 1
.7146233157*CPD_1010_1010*FEP_1010_1010^2*ZOX_1010_0010*TZP_0010_0000
[FEP, FEP, CTX, ZOX, TZP], 1
.7146233157*CTX_1010_1010*FEP_1010_1010^2*ZOX_1010_0010*TZP_0010_0000
[FEP, FEP, ZOX, AM, TZP], 1
.7146233157*FEP_1010_1010^2*ZOX_1010_0010*AM_0010_0010*TZP_0010_0000
[FEP, FEP, ZOX, TZP, FEP], 1
.7146233157*FEP_1010_1010^2*ZOX_1010_0010*TZP_0010_0000*FEP_0000_0000
[FEP, FEP, CRO, ZOX, TZP], 1
.7146233157*CRO_1010_1010*FEP_1010_1010^2*ZOX_1010_0010*TZP_0010_0000
[FEP, FEP, CPD, ZOX, TZP], 1
.7146233157*CPD_1010_1010*FEP_1010_1010^2*ZOX_1010_0010*TZP_0010_0000
[FEP, FEP, FEP, ZOX, TZP], 1
.7146233157*FEP_1010_1010^3*ZOX_1010_0010*TZP_0010_0000


[1, 0, 0, 1], .7263697421 = .7263697421, 2
[CTX, TZP, CTT, CPR, FEP], 4
.4153858935*FEP_0000_0000*CPR_1000_0000*CTX_1001_1000*TZP_1000_1000*
CTT_1000_1000
.3013148234*FEP_0000_0000*CPR_1000_0000*CTX_1001_1011*TZP_1011_1001*
CTT_1001_1000
.9380387536e-2*FEP_0000_0000*CPR_1000_0000*CTX_1001_1011*TZP_1011_1010*
CTT_1010_1000
.2886377253e-3*FEP_0000_0000*CTX_1001_1011*TZP_1011_0011*CTT_0011_0001*
CPR_0001_0000
[ZOX, CTX, TZP, CTT, CPR], 4
.4153858935*CPR_1000_0000*ZOX_1001_1001*CTX_1001_1000*TZP_1000_1000*
CTT_1000_1000
.3013148234*CPR_1000_0000*ZOX_1001_1001*CTX_1001_1011*TZP_1011_1001*
CTT_1001_1000
.9380387536e-2*CPR_1000_0000*ZOX_1001_1001*CTX_1001_1011*TZP_1011_1010*
CTT_1010_1000
.2886377253e-3*ZOX_1001_1001*CTX_1001_1011*TZP_1011_0011*CTT_0011_0001*
CPR_0001_0000


[0, 1, 1, 0], .6171861963 = .6171861963, 555
[AMP, AMP, AMP, TZP, AM], 1
.6171861963*AMP_0110_0110^3*TZP_0110_0100*AM_0100_0000
[AMP, AMP, CTX, TZP, AM], 1
.6171861963*AMP_0110_0110^2*CTX_0110_0110*TZP_0110_0100*AM_0100_0000
[AMP, AMP, CAZ, TZP, AM], 1
.6171861963*AMP_0110_0110^2*CAZ_0110_0110*TZP_0110_0100*AM_0100_0000
[AMP, AMP, CPR, TZP, AM], 1
.6171861963*AMP_0110_0110^2*CPR_0110_0110*TZP_0110_0100*AM_0100_0000
[AMP, AMP, TZP, AM, FEP], 1
.6171861963*AMP_0110_0110^2*TZP_0110_0100*AM_0100_0000*FEP_0000_0000
[AMP, AMP, TZP, CEC, AM], 1
.6171861963*AMP_0110_0110^2*TZP_0110_0100*CEC_0100_0100*AM_0100_0000
[AMP, AMP, TZP, CXM, AM], 1
.6171861963*AMP_0110_0110^2*TZP_0110_0100*CXM_0100_0100*AM_0100_0000
[AMP, AMP, TZP, CRO, AM], 1
.6171861963*AMP_0110_0110^2*TZP_0110_0100*CRO_0100_0100*AM_0100_0000
[AMP, AMP, TZP, AMC, AM], 1
.6171861963*AMP_0110_0110^2*TZP_0110_0100*AMC_0100_0100*AM_0100_0000
[AMP, AMP, TZP, CTT, AM], 1
.6171861963*AMP_0110_0110^2*TZP_0110_0100*CTT_0100_0100*AM_0100_0000
[AMP, CTX, AMP, TZP, AM], 1
.6171861963*AMP_0110_0110^2*CTX_0110_0110*TZP_0110_0100*AM_0100_0000
[AMP, CTX, CTX, TZP, AM], 1
.6171861963*AMP_0110_0110*CTX_0110_0110^2*TZP_0110_0100*AM_0100_0000
[AMP, CTX, CAZ, TZP, AM], 1
.6171861963*AMP_0110_0110*CTX_0110_0110*CAZ_0110_0110*TZP_0110_0100*
AM_0100_0000
[AMP, CTX, CPR, TZP, AM], 1
.6171861963*AMP_0110_0110*CTX_0110_0110*CPR_0110_0110*TZP_0110_0100*
AM_0100_0000
[AMP, CTX, TZP, AM, FEP], 1
.6171861963*AMP_0110_0110*CTX_0110_0110*TZP_0110_0100*AM_0100_0000*
FEP_0000_0000
[AMP, CTX, TZP, CEC, AM], 1
.6171861963*AMP_0110_0110*CTX_0110_0110*TZP_0110_0100*CEC_0100_0100*
AM_0100_0000
[AMP, CTX, TZP, CXM, AM], 1
.6171861963*AMP_0110_0110*CTX_0110_0110*TZP_0110_0100*CXM_0100_0100*
AM_0100_0000
[AMP, CTX, TZP, CRO, AM], 1
.6171861963*AMP_0110_0110*CTX_0110_0110*TZP_0110_0100*CRO_0100_0100*
AM_0100_0000
[AMP, CTX, TZP, AMC, AM], 1
.6171861963*AMP_0110_0110*CTX_0110_0110*TZP_0110_0100*AMC_0100_0100*
AM_0100_0000
[AMP, CTX, TZP, CTT, AM], 1
.6171861963*AMP_0110_0110*CTX_0110_0110*TZP_0110_0100*CTT_0100_0100*
AM_0100_0000
[AMP, CAZ, AMP, TZP, AM], 1
.6171861963*AMP_0110_0110^2*CAZ_0110_0110*TZP_0110_0100*AM_0100_0000
[AMP, CAZ, CTX, TZP, AM], 1
.6171861963*AMP_0110_0110*CTX_0110_0110*CAZ_0110_0110*TZP_0110_0100*
AM_0100_0000
[AMP, CAZ, CAZ, TZP, AM], 1
.6171861963*AMP_0110_0110*CAZ_0110_0110^2*TZP_0110_0100*AM_0100_0000
[AMP, CAZ, CPR, TZP, AM], 1
.6171861963*AMP_0110_0110*CAZ_0110_0110*CPR_0110_0110*TZP_0110_0100*
AM_0100_0000
[AMP, CAZ, TZP, AM, FEP], 1
.6171861963*AMP_0110_0110*CAZ_0110_0110*TZP_0110_0100*AM_0100_0000*
FEP_0000_0000
[AMP, CAZ, TZP, CEC, AM], 1
.6171861963*AMP_0110_0110*CAZ_0110_0110*TZP_0110_0100*CEC_0100_0100*
AM_0100_0000
[AMP, CAZ, TZP, CXM, AM], 1
.6171861963*AMP_0110_0110*CAZ_0110_0110*TZP_0110_0100*CXM_0100_0100*
AM_0100_0000
[AMP, CAZ, TZP, CRO, AM], 1
.6171861963*AMP_0110_0110*CAZ_0110_0110*TZP_0110_0100*CRO_0100_0100*
AM_0100_0000
[AMP, CAZ, TZP, AMC, AM], 1
.6171861963*AMP_0110_0110*CAZ_0110_0110*TZP_0110_0100*AMC_0100_0100*
AM_0100_0000
[AMP, CAZ, TZP, CTT, AM], 1
.6171861963*AMP_0110_0110*CAZ_0110_0110*TZP_0110_0100*CTT_0100_0100*
AM_0100_0000
[AMP, CPR, AMP, TZP, AM], 1
.6171861963*AMP_0110_0110^2*CPR_0110_0110*TZP_0110_0100*AM_0100_0000
[AMP, CPR, CTX, TZP, AM], 1
.6171861963*AMP_0110_0110*CTX_0110_0110*CPR_0110_0110*TZP_0110_0100*
AM_0100_0000
[AMP, CPR, CAZ, TZP, AM], 1
.6171861963*AMP_0110_0110*CAZ_0110_0110*CPR_0110_0110*TZP_0110_0100*
AM_0100_0000
[AMP, CPR, CPR, TZP, AM], 1
.6171861963*AMP_0110_0110*CPR_0110_0110^2*TZP_0110_0100*AM_0100_0000
[AMP, CPR, TZP, AM, FEP], 1
.6171861963*AMP_0110_0110*CPR_0110_0110*TZP_0110_0100*AM_0100_0000*
FEP_0000_0000
[AMP, CPR, TZP, CEC, AM], 1
.6171861963*AMP_0110_0110*CPR_0110_0110*TZP_0110_0100*CEC_0100_0100*
AM_0100_0000
[AMP, CPR, TZP, CXM, AM], 1
.6171861963*AMP_0110_0110*CPR_0110_0110*TZP_0110_0100*CXM_0100_0100*
AM_0100_0000
[AMP, CPR, TZP, CRO, AM], 1
.6171861963*AMP_0110_0110*CPR_0110_0110*TZP_0110_0100*CRO_0100_0100*
AM_0100_0000
[AMP, CPR, TZP, AMC, AM], 1
.6171861963*AMP_0110_0110*CPR_0110_0110*TZP_0110_0100*AMC_0100_0100*
AM_0100_0000
[AMP, CPR, TZP, CTT, AM], 1
.6171861963*AMP_0110_0110*CPR_0110_0110*TZP_0110_0100*CTT_0100_0100*
AM_0100_0000
[AMP, TZP, AM, FEP, FEP], 1
.6171861963*AMP_0110_0110*TZP_0110_0100*AM_0100_0000*FEP_0000_0000^2
[AMP, TZP, CEC, AM, FEP], 1
.6171861963*AMP_0110_0110*TZP_0110_0100*CEC_0100_0100*AM_0100_0000*
FEP_0000_0000
[AMP, TZP, CEC, CEC, AM], 1
.6171861963*AMP_0110_0110*TZP_0110_0100*CEC_0100_0100^2*AM_0100_0000
[AMP, TZP, CEC, CXM, AM], 1
.6171861963*AMP_0110_0110*TZP_0110_0100*CEC_0100_0100*CXM_0100_0100*
AM_0100_0000
[AMP, TZP, CEC, CRO, AM], 1
.6171861963*AMP_0110_0110*TZP_0110_0100*CEC_0100_0100*CRO_0100_0100*
AM_0100_0000
[AMP, TZP, CEC, AMC, AM], 1
.6171861963*AMP_0110_0110*TZP_0110_0100*CEC_0100_0100*AMC_0100_0100*
AM_0100_0000
[AMP, TZP, CEC, CTT, AM], 1
.6171861963*AMP_0110_0110*TZP_0110_0100*CEC_0100_0100*CTT_0100_0100*
AM_0100_0000
[AMP, TZP, CTX, TZP, AM], 1
.6171861963*AMP_0110_0110*TZP_0110_0100^2*CTX_0100_0110*AM_0100_0000
[AMP, TZP, CXM, AM, FEP], 1
.6171861963*AMP_0110_0110*TZP_0110_0100*CXM_0100_0100*AM_0100_0000*
FEP_0000_0000
[AMP, TZP, CXM, CEC, AM], 1
.6171861963*AMP_0110_0110*TZP_0110_0100*CEC_0100_0100*CXM_0100_0100*
AM_0100_0000
[AMP, TZP, CXM, CXM, AM], 1
.6171861963*AMP_0110_0110*TZP_0110_0100*CXM_0100_0100^2*AM_0100_0000
[AMP, TZP, CXM, CRO, AM], 1
.6171861963*AMP_0110_0110*TZP_0110_0100*CXM_0100_0100*CRO_0100_0100*
AM_0100_0000
[AMP, TZP, CXM, AMC, AM], 1
.6171861963*AMP_0110_0110*TZP_0110_0100*CXM_0100_0100*AMC_0100_0100*
AM_0100_0000
[AMP, TZP, CXM, CTT, AM], 1
.6171861963*AMP_0110_0110*TZP_0110_0100*CXM_0100_0100*CTT_0100_0100*
AM_0100_0000
[AMP, TZP, CRO, AM, FEP], 1
.6171861963*AMP_0110_0110*TZP_0110_0100*CRO_0100_0100*AM_0100_0000*
FEP_0000_0000
[AMP, TZP, CRO, CEC, AM], 1
.6171861963*AMP_0110_0110*TZP_0110_0100*CEC_0100_0100*CRO_0100_0100*
AM_0100_0000
[AMP, TZP, CRO, CXM, AM], 1
.6171861963*AMP_0110_0110*TZP_0110_0100*CXM_0100_0100*CRO_0100_0100*
AM_0100_0000
[AMP, TZP, CRO, CRO, AM], 1
.6171861963*AMP_0110_0110*TZP_0110_0100*CRO_0100_0100^2*AM_0100_0000
[AMP, TZP, CRO, AMC, AM], 1
.6171861963*AMP_0110_0110*TZP_0110_0100*CRO_0100_0100*AMC_0100_0100*
AM_0100_0000
[AMP, TZP, CRO, CTT, AM], 1
.6171861963*AMP_0110_0110*TZP_0110_0100*CRO_0100_0100*CTT_0100_0100*
AM_0100_0000
[AMP, TZP, AMC, AM, FEP], 1
.6171861963*AMP_0110_0110*TZP_0110_0100*AMC_0100_0100*AM_0100_0000*
FEP_0000_0000
[AMP, TZP, AMC, CEC, AM], 1
.6171861963*AMP_0110_0110*TZP_0110_0100*CEC_0100_0100*AMC_0100_0100*
AM_0100_0000
[AMP, TZP, AMC, CXM, AM], 1
.6171861963*AMP_0110_0110*TZP_0110_0100*CXM_0100_0100*AMC_0100_0100*
AM_0100_0000
[AMP, TZP, AMC, CRO, AM], 1
.6171861963*AMP_0110_0110*TZP_0110_0100*CRO_0100_0100*AMC_0100_0100*
AM_0100_0000
[AMP, TZP, AMC, AMC, AM], 1
.6171861963*AMP_0110_0110*TZP_0110_0100*AMC_0100_0100^2*AM_0100_0000
[AMP, TZP, AMC, CTT, AM], 1
.6171861963*AMP_0110_0110*TZP_0110_0100*AMC_0100_0100*CTT_0100_0100*
AM_0100_0000
[AMP, TZP, CTT, AM, FEP], 1
.6171861963*AMP_0110_0110*TZP_0110_0100*CTT_0100_0100*AM_0100_0000*
FEP_0000_0000
[AMP, TZP, CTT, CEC, AM], 1
.6171861963*AMP_0110_0110*TZP_0110_0100*CEC_0100_0100*CTT_0100_0100*
AM_0100_0000
[AMP, TZP, CTT, CXM, AM], 1
.6171861963*AMP_0110_0110*TZP_0110_0100*CXM_0100_0100*CTT_0100_0100*
AM_0100_0000
[AMP, TZP, CTT, CRO, AM], 1
.6171861963*AMP_0110_0110*TZP_0110_0100*CRO_0100_0100*CTT_0100_0100*
AM_0100_0000
[AMP, TZP, CTT, AMC, AM], 1
.6171861963*AMP_0110_0110*TZP_0110_0100*AMC_0100_0100*CTT_0100_0100*
AM_0100_0000
[AMP, TZP, CTT, CTT, AM], 1
.6171861963*AMP_0110_0110*TZP_0110_0100*CTT_0100_0100^2*AM_0100_0000
[AMP, TZP, SAM, CTX, AM], 1
.6171861963*AMP_0110_0110*TZP_0110_0100*SAM_0100_1100*CTX_1100_0100*
AM_0100_0000
[AMP, TZP, SAM, ZOX, AM], 1
.6171861963*AMP_0110_0110*TZP_0110_0100*SAM_0100_1100*ZOX_1100_0100*
AM_0100_0000
[AMP, TZP, SAM, CXM, AM], 1
.6171861963*AMP_0110_0110*TZP_0110_0100*SAM_0100_1100*CXM_1100_0100*
AM_0100_0000
[AMP, TZP, CPD, TZP, AM], 1
.6171861963*AMP_0110_0110*TZP_0110_0100^2*CPD_0100_0110*AM_0100_0000
[AMP, FEP, CAZ, TZP, AM], 1
.6171861963*AMP_0110_0110*FEP_0110_1110*CAZ_1110_0110*TZP_0110_0100*
AM_0100_0000
[AMP, FEP, CPR, TZP, AM], 1
.6171861963*AMP_0110_0110*FEP_0110_1110*CPR_1110_0110*TZP_0110_0100*
AM_0100_0000
[CTX, AMP, AMP, TZP, AM], 1
.6171861963*AMP_0110_0110^2*CTX_0110_0110*TZP_0110_0100*AM_0100_0000
[CTX, AMP, CTX, TZP, AM], 1
.6171861963*AMP_0110_0110*CTX_0110_0110^2*TZP_0110_0100*AM_0100_0000
[CTX, AMP, CAZ, TZP, AM], 1
.6171861963*AMP_0110_0110*CTX_0110_0110*CAZ_0110_0110*TZP_0110_0100*
AM_0100_0000
[CTX, AMP, CPR, TZP, AM], 1
.6171861963*AMP_0110_0110*CTX_0110_0110*CPR_0110_0110*TZP_0110_0100*
AM_0100_0000
[CTX, AMP, TZP, AM, FEP], 1
.6171861963*AMP_0110_0110*CTX_0110_0110*TZP_0110_0100*AM_0100_0000*
FEP_0000_0000
[CTX, AMP, TZP, CEC, AM], 1
.6171861963*AMP_0110_0110*CTX_0110_0110*TZP_0110_0100*CEC_0100_0100*
AM_0100_0000
[CTX, AMP, TZP, CXM, AM], 1
.6171861963*AMP_0110_0110*CTX_0110_0110*TZP_0110_0100*CXM_0100_0100*
AM_0100_0000
[CTX, AMP, TZP, CRO, AM], 1
.6171861963*AMP_0110_0110*CTX_0110_0110*TZP_0110_0100*CRO_0100_0100*
AM_0100_0000
[CTX, AMP, TZP, AMC, AM], 1
.6171861963*AMP_0110_0110*CTX_0110_0110*TZP_0110_0100*AMC_0100_0100*
AM_0100_0000
[CTX, AMP, TZP, CTT, AM], 1
.6171861963*AMP_0110_0110*CTX_0110_0110*TZP_0110_0100*CTT_0100_0100*
AM_0100_0000
[CTX, CTX, AMP, TZP, AM], 1
.6171861963*AMP_0110_0110*CTX_0110_0110^2*TZP_0110_0100*AM_0100_0000
[CTX, CTX, CTX, TZP, AM], 1
.6171861963*CTX_0110_0110^3*TZP_0110_0100*AM_0100_0000
[CTX, CTX, CAZ, TZP, AM], 1
.6171861963*CTX_0110_0110^2*CAZ_0110_0110*TZP_0110_0100*AM_0100_0000
[CTX, CTX, CPR, TZP, AM], 1
.6171861963*CTX_0110_0110^2*CPR_0110_0110*TZP_0110_0100*AM_0100_0000
[CTX, CTX, TZP, AM, FEP], 1
.6171861963*CTX_0110_0110^2*TZP_0110_0100*AM_0100_0000*FEP_0000_0000
[CTX, CTX, TZP, CEC, AM], 1
.6171861963*CTX_0110_0110^2*TZP_0110_0100*CEC_0100_0100*AM_0100_0000
[CTX, CTX, TZP, CXM, AM], 1
.6171861963*CTX_0110_0110^2*TZP_0110_0100*CXM_0100_0100*AM_0100_0000
[CTX, CTX, TZP, CRO, AM], 1
.6171861963*CTX_0110_0110^2*TZP_0110_0100*CRO_0100_0100*AM_0100_0000
[CTX, CTX, TZP, AMC, AM], 1
.6171861963*CTX_0110_0110^2*TZP_0110_0100*AMC_0100_0100*AM_0100_0000
[CTX, CTX, TZP, CTT, AM], 1
.6171861963*CTX_0110_0110^2*TZP_0110_0100*CTT_0100_0100*AM_0100_0000
[CTX, CAZ, AMP, TZP, AM], 1
.6171861963*AMP_0110_0110*CTX_0110_0110*CAZ_0110_0110*TZP_0110_0100*
AM_0100_0000
[CTX, CAZ, CTX, TZP, AM], 1
.6171861963*CTX_0110_0110^2*CAZ_0110_0110*TZP_0110_0100*AM_0100_0000
[CTX, CAZ, CAZ, TZP, AM], 1
.6171861963*CTX_0110_0110*CAZ_0110_0110^2*TZP_0110_0100*AM_0100_0000
[CTX, CAZ, CPR, TZP, AM], 1
.6171861963*CTX_0110_0110*CAZ_0110_0110*CPR_0110_0110*TZP_0110_0100*
AM_0100_0000
[CTX, CAZ, TZP, AM, FEP], 1
.6171861963*CTX_0110_0110*CAZ_0110_0110*TZP_0110_0100*AM_0100_0000*
FEP_0000_0000
[CTX, CAZ, TZP, CEC, AM], 1
.6171861963*CTX_0110_0110*CAZ_0110_0110*TZP_0110_0100*CEC_0100_0100*
AM_0100_0000
[CTX, CAZ, TZP, CXM, AM], 1
.6171861963*CTX_0110_0110*CAZ_0110_0110*TZP_0110_0100*CXM_0100_0100*
AM_0100_0000
[CTX, CAZ, TZP, CRO, AM], 1
.6171861963*CTX_0110_0110*CAZ_0110_0110*TZP_0110_0100*CRO_0100_0100*
AM_0100_0000
[CTX, CAZ, TZP, AMC, AM], 1
.6171861963*CTX_0110_0110*CAZ_0110_0110*TZP_0110_0100*AMC_0100_0100*
AM_0100_0000
[CTX, CAZ, TZP, CTT, AM], 1
.6171861963*CTX_0110_0110*CAZ_0110_0110*TZP_0110_0100*CTT_0100_0100*
AM_0100_0000
[CTX, CPR, AMP, TZP, AM], 1
.6171861963*AMP_0110_0110*CTX_0110_0110*CPR_0110_0110*TZP_0110_0100*
AM_0100_0000
[CTX, CPR, CTX, TZP, AM], 1
.6171861963*CTX_0110_0110^2*CPR_0110_0110*TZP_0110_0100*AM_0100_0000
[CTX, CPR, CAZ, TZP, AM], 1
.6171861963*CTX_0110_0110*CAZ_0110_0110*CPR_0110_0110*TZP_0110_0100*
AM_0100_0000
[CTX, CPR, CPR, TZP, AM], 1
.6171861963*CTX_0110_0110*CPR_0110_0110^2*TZP_0110_0100*AM_0100_0000
[CTX, CPR, TZP, AM, FEP], 1
.6171861963*CTX_0110_0110*CPR_0110_0110*TZP_0110_0100*AM_0100_0000*
FEP_0000_0000
[CTX, CPR, TZP, CEC, AM], 1
.6171861963*CTX_0110_0110*CPR_0110_0110*TZP_0110_0100*CEC_0100_0100*
AM_0100_0000
[CTX, CPR, TZP, CXM, AM], 1
.6171861963*CTX_0110_0110*CPR_0110_0110*TZP_0110_0100*CXM_0100_0100*
AM_0100_0000
[CTX, CPR, TZP, CRO, AM], 1
.6171861963*CTX_0110_0110*CPR_0110_0110*TZP_0110_0100*CRO_0100_0100*
AM_0100_0000
[CTX, CPR, TZP, AMC, AM], 1
.6171861963*CTX_0110_0110*CPR_0110_0110*TZP_0110_0100*AMC_0100_0100*
AM_0100_0000
[CTX, CPR, TZP, CTT, AM], 1
.6171861963*CTX_0110_0110*CPR_0110_0110*TZP_0110_0100*CTT_0100_0100*
AM_0100_0000
[CTX, TZP, AM, FEP, FEP], 1
.6171861963*CTX_0110_0110*TZP_0110_0100*AM_0100_0000*FEP_0000_0000^2
[CTX, TZP, CEC, AM, FEP], 1
.6171861963*CTX_0110_0110*TZP_0110_0100*CEC_0100_0100*AM_0100_0000*
FEP_0000_0000
[CTX, TZP, CEC, CEC, AM], 1
.6171861963*CTX_0110_0110*TZP_0110_0100*CEC_0100_0100^2*AM_0100_0000
[CTX, TZP, CEC, CXM, AM], 1
.6171861963*CTX_0110_0110*TZP_0110_0100*CEC_0100_0100*CXM_0100_0100*
AM_0100_0000
[CTX, TZP, CEC, CRO, AM], 1
.6171861963*CTX_0110_0110*TZP_0110_0100*CEC_0100_0100*CRO_0100_0100*
AM_0100_0000
[CTX, TZP, CEC, AMC, AM], 1
.6171861963*CTX_0110_0110*TZP_0110_0100*CEC_0100_0100*AMC_0100_0100*
AM_0100_0000
[CTX, TZP, CEC, CTT, AM], 1
.6171861963*CTX_0110_0110*TZP_0110_0100*CEC_0100_0100*CTT_0100_0100*
AM_0100_0000
[CTX, TZP, CTX, TZP, AM], 1
.6171861963*CTX_0100_0110*CTX_0110_0110*TZP_0110_0100^2*AM_0100_0000
[CTX, TZP, CXM, AM, FEP], 1
.6171861963*CTX_0110_0110*TZP_0110_0100*CXM_0100_0100*AM_0100_0000*
FEP_0000_0000
[CTX, TZP, CXM, CEC, AM], 1
.6171861963*CTX_0110_0110*TZP_0110_0100*CEC_0100_0100*CXM_0100_0100*
AM_0100_0000
[CTX, TZP, CXM, CXM, AM], 1
.6171861963*CTX_0110_0110*TZP_0110_0100*CXM_0100_0100^2*AM_0100_0000
[CTX, TZP, CXM, CRO, AM], 1
.6171861963*CTX_0110_0110*TZP_0110_0100*CXM_0100_0100*CRO_0100_0100*
AM_0100_0000
[CTX, TZP, CXM, AMC, AM], 1
.6171861963*CTX_0110_0110*TZP_0110_0100*CXM_0100_0100*AMC_0100_0100*
AM_0100_0000
[CTX, TZP, CXM, CTT, AM], 1
.6171861963*CTX_0110_0110*TZP_0110_0100*CXM_0100_0100*CTT_0100_0100*
AM_0100_0000
[CTX, TZP, CRO, AM, FEP], 1
.6171861963*CTX_0110_0110*TZP_0110_0100*CRO_0100_0100*AM_0100_0000*
FEP_0000_0000
[CTX, TZP, CRO, CEC, AM], 1
.6171861963*CTX_0110_0110*TZP_0110_0100*CEC_0100_0100*CRO_0100_0100*
AM_0100_0000
[CTX, TZP, CRO, CXM, AM], 1
.6171861963*CTX_0110_0110*TZP_0110_0100*CXM_0100_0100*CRO_0100_0100*
AM_0100_0000
[CTX, TZP, CRO, CRO, AM], 1
.6171861963*CTX_0110_0110*TZP_0110_0100*CRO_0100_0100^2*AM_0100_0000
[CTX, TZP, CRO, AMC, AM], 1
.6171861963*CTX_0110_0110*TZP_0110_0100*CRO_0100_0100*AMC_0100_0100*
AM_0100_0000
[CTX, TZP, CRO, CTT, AM], 1
.6171861963*CTX_0110_0110*TZP_0110_0100*CRO_0100_0100*CTT_0100_0100*
AM_0100_0000
[CTX, TZP, AMC, AM, FEP], 1
.6171861963*CTX_0110_0110*TZP_0110_0100*AMC_0100_0100*AM_0100_0000*
FEP_0000_0000
[CTX, TZP, AMC, CEC, AM], 1
.6171861963*CTX_0110_0110*TZP_0110_0100*CEC_0100_0100*AMC_0100_0100*
AM_0100_0000
[CTX, TZP, AMC, CXM, AM], 1
.6171861963*CTX_0110_0110*TZP_0110_0100*CXM_0100_0100*AMC_0100_0100*
AM_0100_0000
[CTX, TZP, AMC, CRO, AM], 1
.6171861963*CTX_0110_0110*TZP_0110_0100*CRO_0100_0100*AMC_0100_0100*
AM_0100_0000
[CTX, TZP, AMC, AMC, AM], 1
.6171861963*CTX_0110_0110*TZP_0110_0100*AMC_0100_0100^2*AM_0100_0000
[CTX, TZP, AMC, CTT, AM], 1
.6171861963*CTX_0110_0110*TZP_0110_0100*AMC_0100_0100*CTT_0100_0100*
AM_0100_0000
[CTX, TZP, CTT, AM, FEP], 1
.6171861963*CTX_0110_0110*TZP_0110_0100*CTT_0100_0100*AM_0100_0000*
FEP_0000_0000
[CTX, TZP, CTT, CEC, AM], 1
.6171861963*CTX_0110_0110*TZP_0110_0100*CEC_0100_0100*CTT_0100_0100*
AM_0100_0000
[CTX, TZP, CTT, CXM, AM], 1
.6171861963*CTX_0110_0110*TZP_0110_0100*CXM_0100_0100*CTT_0100_0100*
AM_0100_0000
[CTX, TZP, CTT, CRO, AM], 1
.6171861963*CTX_0110_0110*TZP_0110_0100*CRO_0100_0100*CTT_0100_0100*
AM_0100_0000
[CTX, TZP, CTT, AMC, AM], 1
.6171861963*CTX_0110_0110*TZP_0110_0100*AMC_0100_0100*CTT_0100_0100*
AM_0100_0000
[CTX, TZP, CTT, CTT, AM], 1
.6171861963*CTX_0110_0110*TZP_0110_0100*CTT_0100_0100^2*AM_0100_0000
[CTX, TZP, SAM, CTX, AM], 1
.6171861963*CTX_0110_0110*TZP_0110_0100*SAM_0100_1100*CTX_1100_0100*
AM_0100_0000
[CTX, TZP, SAM, ZOX, AM], 1
.6171861963*CTX_0110_0110*TZP_0110_0100*SAM_0100_1100*ZOX_1100_0100*
AM_0100_0000
[CTX, TZP, SAM, CXM, AM], 1
.6171861963*CTX_0110_0110*TZP_0110_0100*SAM_0100_1100*CXM_1100_0100*
AM_0100_0000
[CTX, TZP, CPD, TZP, AM], 1
.6171861963*CTX_0110_0110*TZP_0110_0100^2*CPD_0100_0110*AM_0100_0000
[CTX, FEP, CAZ, TZP, AM], 1
.6171861963*CTX_0110_0110*FEP_0110_1110*CAZ_1110_0110*TZP_0110_0100*
AM_0100_0000
[CTX, FEP, CPR, TZP, AM], 1
.6171861963*CTX_0110_0110*FEP_0110_1110*CPR_1110_0110*TZP_0110_0100*
AM_0100_0000
[CAZ, AMP, AMP, TZP, AM], 1
.6171861963*AMP_0110_0110^2*CAZ_0110_0110*TZP_0110_0100*AM_0100_0000
[CAZ, AMP, CTX, TZP, AM], 1
.6171861963*AMP_0110_0110*CTX_0110_0110*CAZ_0110_0110*TZP_0110_0100*
AM_0100_0000
[CAZ, AMP, CAZ, TZP, AM], 1
.6171861963*AMP_0110_0110*CAZ_0110_0110^2*TZP_0110_0100*AM_0100_0000
[CAZ, AMP, CPR, TZP, AM], 1
.6171861963*AMP_0110_0110*CAZ_0110_0110*CPR_0110_0110*TZP_0110_0100*
AM_0100_0000
[CAZ, AMP, TZP, AM, FEP], 1
.6171861963*AMP_0110_0110*CAZ_0110_0110*TZP_0110_0100*AM_0100_0000*
FEP_0000_0000
[CAZ, AMP, TZP, CEC, AM], 1
.6171861963*AMP_0110_0110*CAZ_0110_0110*TZP_0110_0100*CEC_0100_0100*
AM_0100_0000
[CAZ, AMP, TZP, CXM, AM], 1
.6171861963*AMP_0110_0110*CAZ_0110_0110*TZP_0110_0100*CXM_0100_0100*
AM_0100_0000
[CAZ, AMP, TZP, CRO, AM], 1
.6171861963*AMP_0110_0110*CAZ_0110_0110*TZP_0110_0100*CRO_0100_0100*
AM_0100_0000
[CAZ, AMP, TZP, AMC, AM], 1
.6171861963*AMP_0110_0110*CAZ_0110_0110*TZP_0110_0100*AMC_0100_0100*
AM_0100_0000
[CAZ, AMP, TZP, CTT, AM], 1
.6171861963*AMP_0110_0110*CAZ_0110_0110*TZP_0110_0100*CTT_0100_0100*
AM_0100_0000
[CAZ, CTX, AMP, TZP, AM], 1
.6171861963*AMP_0110_0110*CTX_0110_0110*CAZ_0110_0110*TZP_0110_0100*
AM_0100_0000
[CAZ, CTX, CTX, TZP, AM], 1
.6171861963*CTX_0110_0110^2*CAZ_0110_0110*TZP_0110_0100*AM_0100_0000
[CAZ, CTX, CAZ, TZP, AM], 1
.6171861963*CTX_0110_0110*CAZ_0110_0110^2*TZP_0110_0100*AM_0100_0000
[CAZ, CTX, CPR, TZP, AM], 1
.6171861963*CTX_0110_0110*CAZ_0110_0110*CPR_0110_0110*TZP_0110_0100*
AM_0100_0000
[CAZ, CTX, TZP, AM, FEP], 1
.6171861963*CTX_0110_0110*CAZ_0110_0110*TZP_0110_0100*AM_0100_0000*
FEP_0000_0000
[CAZ, CTX, TZP, CEC, AM], 1
.6171861963*CTX_0110_0110*CAZ_0110_0110*TZP_0110_0100*CEC_0100_0100*
AM_0100_0000
[CAZ, CTX, TZP, CXM, AM], 1
.6171861963*CTX_0110_0110*CAZ_0110_0110*TZP_0110_0100*CXM_0100_0100*
AM_0100_0000
[CAZ, CTX, TZP, CRO, AM], 1
.6171861963*CTX_0110_0110*CAZ_0110_0110*TZP_0110_0100*CRO_0100_0100*
AM_0100_0000
[CAZ, CTX, TZP, AMC, AM], 1
.6171861963*CTX_0110_0110*CAZ_0110_0110*TZP_0110_0100*AMC_0100_0100*
AM_0100_0000
[CAZ, CTX, TZP, CTT, AM], 1
.6171861963*CTX_0110_0110*CAZ_0110_0110*TZP_0110_0100*CTT_0100_0100*
AM_0100_0000
[CAZ, CAZ, AMP, TZP, AM], 1
.6171861963*AMP_0110_0110*CAZ_0110_0110^2*TZP_0110_0100*AM_0100_0000
[CAZ, CAZ, CTX, TZP, AM], 1
.6171861963*CTX_0110_0110*CAZ_0110_0110^2*TZP_0110_0100*AM_0100_0000
[CAZ, CAZ, CAZ, TZP, AM], 1
.6171861963*CAZ_0110_0110^3*TZP_0110_0100*AM_0100_0000
[CAZ, CAZ, CPR, TZP, AM], 1
.6171861963*CAZ_0110_0110^2*CPR_0110_0110*TZP_0110_0100*AM_0100_0000
[CAZ, CAZ, TZP, AM, FEP], 1
.6171861963*CAZ_0110_0110^2*TZP_0110_0100*AM_0100_0000*FEP_0000_0000
[CAZ, CAZ, TZP, CEC, AM], 1
.6171861963*CAZ_0110_0110^2*TZP_0110_0100*CEC_0100_0100*AM_0100_0000
[CAZ, CAZ, TZP, CXM, AM], 1
.6171861963*CAZ_0110_0110^2*TZP_0110_0100*CXM_0100_0100*AM_0100_0000
[CAZ, CAZ, TZP, CRO, AM], 1
.6171861963*CAZ_0110_0110^2*TZP_0110_0100*CRO_0100_0100*AM_0100_0000
[CAZ, CAZ, TZP, AMC, AM], 1
.6171861963*CAZ_0110_0110^2*TZP_0110_0100*AMC_0100_0100*AM_0100_0000
[CAZ, CAZ, TZP, CTT, AM], 1
.6171861963*CAZ_0110_0110^2*TZP_0110_0100*CTT_0100_0100*AM_0100_0000
[CAZ, CPR, AMP, TZP, AM], 1
.6171861963*AMP_0110_0110*CAZ_0110_0110*CPR_0110_0110*TZP_0110_0100*
AM_0100_0000
[CAZ, CPR, CTX, TZP, AM], 1
.6171861963*CTX_0110_0110*CAZ_0110_0110*CPR_0110_0110*TZP_0110_0100*
AM_0100_0000
[CAZ, CPR, CAZ, TZP, AM], 1
.6171861963*CAZ_0110_0110^2*CPR_0110_0110*TZP_0110_0100*AM_0100_0000
[CAZ, CPR, CPR, TZP, AM], 1
.6171861963*CAZ_0110_0110*CPR_0110_0110^2*TZP_0110_0100*AM_0100_0000
[CAZ, CPR, TZP, AM, FEP], 1
.6171861963*CAZ_0110_0110*CPR_0110_0110*TZP_0110_0100*AM_0100_0000*
FEP_0000_0000
[CAZ, CPR, TZP, CEC, AM], 1
.6171861963*CAZ_0110_0110*CPR_0110_0110*TZP_0110_0100*CEC_0100_0100*
AM_0100_0000
[CAZ, CPR, TZP, CXM, AM], 1
.6171861963*CAZ_0110_0110*CPR_0110_0110*TZP_0110_0100*CXM_0100_0100*
AM_0100_0000
[CAZ, CPR, TZP, CRO, AM], 1
.6171861963*CAZ_0110_0110*CPR_0110_0110*TZP_0110_0100*CRO_0100_0100*
AM_0100_0000
[CAZ, CPR, TZP, AMC, AM], 1
.6171861963*CAZ_0110_0110*CPR_0110_0110*TZP_0110_0100*AMC_0100_0100*
AM_0100_0000
[CAZ, CPR, TZP, CTT, AM], 1
.6171861963*CAZ_0110_0110*CPR_0110_0110*TZP_0110_0100*CTT_0100_0100*
AM_0100_0000
[CAZ, TZP, AM, FEP, FEP], 1
.6171861963*CAZ_0110_0110*TZP_0110_0100*AM_0100_0000*FEP_0000_0000^2
[CAZ, TZP, CEC, AM, FEP], 1
.6171861963*CAZ_0110_0110*TZP_0110_0100*CEC_0100_0100*AM_0100_0000*
FEP_0000_0000
[CAZ, TZP, CEC, CEC, AM], 1
.6171861963*CAZ_0110_0110*TZP_0110_0100*CEC_0100_0100^2*AM_0100_0000
[CAZ, TZP, CEC, CXM, AM], 1
.6171861963*CAZ_0110_0110*TZP_0110_0100*CEC_0100_0100*CXM_0100_0100*
AM_0100_0000
[CAZ, TZP, CEC, CRO, AM], 1
.6171861963*CAZ_0110_0110*TZP_0110_0100*CEC_0100_0100*CRO_0100_0100*
AM_0100_0000
[CAZ, TZP, CEC, AMC, AM], 1
.6171861963*CAZ_0110_0110*TZP_0110_0100*CEC_0100_0100*AMC_0100_0100*
AM_0100_0000
[CAZ, TZP, CEC, CTT, AM], 1
.6171861963*CAZ_0110_0110*TZP_0110_0100*CEC_0100_0100*CTT_0100_0100*
AM_0100_0000
[CAZ, TZP, CTX, TZP, AM], 1
.6171861963*CAZ_0110_0110*TZP_0110_0100^2*CTX_0100_0110*AM_0100_0000
[CAZ, TZP, CXM, AM, FEP], 1
.6171861963*CAZ_0110_0110*TZP_0110_0100*CXM_0100_0100*AM_0100_0000*
FEP_0000_0000
[CAZ, TZP, CXM, CEC, AM], 1
.6171861963*CAZ_0110_0110*TZP_0110_0100*CEC_0100_0100*CXM_0100_0100*
AM_0100_0000
[CAZ, TZP, CXM, CXM, AM], 1
.6171861963*CAZ_0110_0110*TZP_0110_0100*CXM_0100_0100^2*AM_0100_0000
[CAZ, TZP, CXM, CRO, AM], 1
.6171861963*CAZ_0110_0110*TZP_0110_0100*CXM_0100_0100*CRO_0100_0100*
AM_0100_0000
[CAZ, TZP, CXM, AMC, AM], 1
.6171861963*CAZ_0110_0110*TZP_0110_0100*CXM_0100_0100*AMC_0100_0100*
AM_0100_0000
[CAZ, TZP, CXM, CTT, AM], 1
.6171861963*CAZ_0110_0110*TZP_0110_0100*CXM_0100_0100*CTT_0100_0100*
AM_0100_0000
[CAZ, TZP, CRO, AM, FEP], 1
.6171861963*CAZ_0110_0110*TZP_0110_0100*CRO_0100_0100*AM_0100_0000*
FEP_0000_0000
[CAZ, TZP, CRO, CEC, AM], 1
.6171861963*CAZ_0110_0110*TZP_0110_0100*CEC_0100_0100*CRO_0100_0100*
AM_0100_0000
[CAZ, TZP, CRO, CXM, AM], 1
.6171861963*CAZ_0110_0110*TZP_0110_0100*CXM_0100_0100*CRO_0100_0100*
AM_0100_0000
[CAZ, TZP, CRO, CRO, AM], 1
.6171861963*CAZ_0110_0110*TZP_0110_0100*CRO_0100_0100^2*AM_0100_0000
[CAZ, TZP, CRO, AMC, AM], 1
.6171861963*CAZ_0110_0110*TZP_0110_0100*CRO_0100_0100*AMC_0100_0100*
AM_0100_0000
[CAZ, TZP, CRO, CTT, AM], 1
.6171861963*CAZ_0110_0110*TZP_0110_0100*CRO_0100_0100*CTT_0100_0100*
AM_0100_0000
[CAZ, TZP, AMC, AM, FEP], 1
.6171861963*CAZ_0110_0110*TZP_0110_0100*AMC_0100_0100*AM_0100_0000*
FEP_0000_0000
[CAZ, TZP, AMC, CEC, AM], 1
.6171861963*CAZ_0110_0110*TZP_0110_0100*CEC_0100_0100*AMC_0100_0100*
AM_0100_0000
[CAZ, TZP, AMC, CXM, AM], 1
.6171861963*CAZ_0110_0110*TZP_0110_0100*CXM_0100_0100*AMC_0100_0100*
AM_0100_0000
[CAZ, TZP, AMC, CRO, AM], 1
.6171861963*CAZ_0110_0110*TZP_0110_0100*CRO_0100_0100*AMC_0100_0100*
AM_0100_0000
[CAZ, TZP, AMC, AMC, AM], 1
.6171861963*CAZ_0110_0110*TZP_0110_0100*AMC_0100_0100^2*AM_0100_0000
[CAZ, TZP, AMC, CTT, AM], 1
.6171861963*CAZ_0110_0110*TZP_0110_0100*AMC_0100_0100*CTT_0100_0100*
AM_0100_0000
[CAZ, TZP, CTT, AM, FEP], 1
.6171861963*CAZ_0110_0110*TZP_0110_0100*CTT_0100_0100*AM_0100_0000*
FEP_0000_0000
[CAZ, TZP, CTT, CEC, AM], 1
.6171861963*CAZ_0110_0110*TZP_0110_0100*CEC_0100_0100*CTT_0100_0100*
AM_0100_0000
[CAZ, TZP, CTT, CXM, AM], 1
.6171861963*CAZ_0110_0110*TZP_0110_0100*CXM_0100_0100*CTT_0100_0100*
AM_0100_0000
[CAZ, TZP, CTT, CRO, AM], 1
.6171861963*CAZ_0110_0110*TZP_0110_0100*CRO_0100_0100*CTT_0100_0100*
AM_0100_0000
[CAZ, TZP, CTT, AMC, AM], 1
.6171861963*CAZ_0110_0110*TZP_0110_0100*AMC_0100_0100*CTT_0100_0100*
AM_0100_0000
[CAZ, TZP, CTT, CTT, AM], 1
.6171861963*CAZ_0110_0110*TZP_0110_0100*CTT_0100_0100^2*AM_0100_0000
[CAZ, TZP, SAM, CTX, AM], 1
.6171861963*CAZ_0110_0110*TZP_0110_0100*SAM_0100_1100*CTX_1100_0100*
AM_0100_0000
[CAZ, TZP, SAM, ZOX, AM], 1
.6171861963*CAZ_0110_0110*TZP_0110_0100*SAM_0100_1100*ZOX_1100_0100*
AM_0100_0000
[CAZ, TZP, SAM, CXM, AM], 1
.6171861963*CAZ_0110_0110*TZP_0110_0100*SAM_0100_1100*CXM_1100_0100*
AM_0100_0000
[CAZ, TZP, CPD, TZP, AM], 1
.6171861963*CAZ_0110_0110*TZP_0110_0100^2*CPD_0100_0110*AM_0100_0000
[CAZ, FEP, CAZ, TZP, AM], 1
.6171861963*CAZ_0110_0110*FEP_0110_1110*CAZ_1110_0110*TZP_0110_0100*
AM_0100_0000
[CAZ, FEP, CPR, TZP, AM], 1
.6171861963*CAZ_0110_0110*FEP_0110_1110*CPR_1110_0110*TZP_0110_0100*
AM_0100_0000
[CPR, AMP, AMP, TZP, AM], 1
.6171861963*AMP_0110_0110^2*CPR_0110_0110*TZP_0110_0100*AM_0100_0000
[CPR, AMP, CTX, TZP, AM], 1
.6171861963*AMP_0110_0110*CTX_0110_0110*CPR_0110_0110*TZP_0110_0100*
AM_0100_0000
[CPR, AMP, CAZ, TZP, AM], 1
.6171861963*AMP_0110_0110*CAZ_0110_0110*CPR_0110_0110*TZP_0110_0100*
AM_0100_0000
[CPR, AMP, CPR, TZP, AM], 1
.6171861963*AMP_0110_0110*CPR_0110_0110^2*TZP_0110_0100*AM_0100_0000
[CPR, AMP, TZP, AM, FEP], 1
.6171861963*AMP_0110_0110*CPR_0110_0110*TZP_0110_0100*AM_0100_0000*
FEP_0000_0000
[CPR, AMP, TZP, CEC, AM], 1
.6171861963*AMP_0110_0110*CPR_0110_0110*TZP_0110_0100*CEC_0100_0100*
AM_0100_0000
[CPR, AMP, TZP, CXM, AM], 1
.6171861963*AMP_0110_0110*CPR_0110_0110*TZP_0110_0100*CXM_0100_0100*
AM_0100_0000
[CPR, AMP, TZP, CRO, AM], 1
.6171861963*AMP_0110_0110*CPR_0110_0110*TZP_0110_0100*CRO_0100_0100*
AM_0100_0000
[CPR, AMP, TZP, AMC, AM], 1
.6171861963*AMP_0110_0110*CPR_0110_0110*TZP_0110_0100*AMC_0100_0100*
AM_0100_0000
[CPR, AMP, TZP, CTT, AM], 1
.6171861963*AMP_0110_0110*CPR_0110_0110*TZP_0110_0100*CTT_0100_0100*
AM_0100_0000
[CPR, CTX, AMP, TZP, AM], 1
.6171861963*AMP_0110_0110*CTX_0110_0110*CPR_0110_0110*TZP_0110_0100*
AM_0100_0000
[CPR, CTX, CTX, TZP, AM], 1
.6171861963*CTX_0110_0110^2*CPR_0110_0110*TZP_0110_0100*AM_0100_0000
[CPR, CTX, CAZ, TZP, AM], 1
.6171861963*CTX_0110_0110*CAZ_0110_0110*CPR_0110_0110*TZP_0110_0100*
AM_0100_0000
[CPR, CTX, CPR, TZP, AM], 1
.6171861963*CTX_0110_0110*CPR_0110_0110^2*TZP_0110_0100*AM_0100_0000
[CPR, CTX, TZP, AM, FEP], 1
.6171861963*CTX_0110_0110*CPR_0110_0110*TZP_0110_0100*AM_0100_0000*
FEP_0000_0000
[CPR, CTX, TZP, CEC, AM], 1
.6171861963*CTX_0110_0110*CPR_0110_0110*TZP_0110_0100*CEC_0100_0100*
AM_0100_0000
[CPR, CTX, TZP, CXM, AM], 1
.6171861963*CTX_0110_0110*CPR_0110_0110*TZP_0110_0100*CXM_0100_0100*
AM_0100_0000
[CPR, CTX, TZP, CRO, AM], 1
.6171861963*CTX_0110_0110*CPR_0110_0110*TZP_0110_0100*CRO_0100_0100*
AM_0100_0000
[CPR, CTX, TZP, AMC, AM], 1
.6171861963*CTX_0110_0110*CPR_0110_0110*TZP_0110_0100*AMC_0100_0100*
AM_0100_0000
[CPR, CTX, TZP, CTT, AM], 1
.6171861963*CTX_0110_0110*CPR_0110_0110*TZP_0110_0100*CTT_0100_0100*
AM_0100_0000
[CPR, CAZ, AMP, TZP, AM], 1
.6171861963*AMP_0110_0110*CAZ_0110_0110*CPR_0110_0110*TZP_0110_0100*
AM_0100_0000
[CPR, CAZ, CTX, TZP, AM], 1
.6171861963*CTX_0110_0110*CAZ_0110_0110*CPR_0110_0110*TZP_0110_0100*
AM_0100_0000
[CPR, CAZ, CAZ, TZP, AM], 1
.6171861963*CAZ_0110_0110^2*CPR_0110_0110*TZP_0110_0100*AM_0100_0000
[CPR, CAZ, CPR, TZP, AM], 1
.6171861963*CAZ_0110_0110*CPR_0110_0110^2*TZP_0110_0100*AM_0100_0000
[CPR, CAZ, TZP, AM, FEP], 1
.6171861963*CAZ_0110_0110*CPR_0110_0110*TZP_0110_0100*AM_0100_0000*
FEP_0000_0000
[CPR, CAZ, TZP, CEC, AM], 1
.6171861963*CAZ_0110_0110*CPR_0110_0110*TZP_0110_0100*CEC_0100_0100*
AM_0100_0000
[CPR, CAZ, TZP, CXM, AM], 1
.6171861963*CAZ_0110_0110*CPR_0110_0110*TZP_0110_0100*CXM_0100_0100*
AM_0100_0000
[CPR, CAZ, TZP, CRO, AM], 1
.6171861963*CAZ_0110_0110*CPR_0110_0110*TZP_0110_0100*CRO_0100_0100*
AM_0100_0000
[CPR, CAZ, TZP, AMC, AM], 1
.6171861963*CAZ_0110_0110*CPR_0110_0110*TZP_0110_0100*AMC_0100_0100*
AM_0100_0000
[CPR, CAZ, TZP, CTT, AM], 1
.6171861963*CAZ_0110_0110*CPR_0110_0110*TZP_0110_0100*CTT_0100_0100*
AM_0100_0000
[CPR, CPR, AMP, TZP, AM], 1
.6171861963*AMP_0110_0110*CPR_0110_0110^2*TZP_0110_0100*AM_0100_0000
[CPR, CPR, CTX, TZP, AM], 1
.6171861963*CTX_0110_0110*CPR_0110_0110^2*TZP_0110_0100*AM_0100_0000
[CPR, CPR, CAZ, TZP, AM], 1
.6171861963*CAZ_0110_0110*CPR_0110_0110^2*TZP_0110_0100*AM_0100_0000
[CPR, CPR, CPR, TZP, AM], 1
.6171861963*CPR_0110_0110^3*TZP_0110_0100*AM_0100_0000
[CPR, CPR, TZP, AM, FEP], 1
.6171861963*CPR_0110_0110^2*TZP_0110_0100*AM_0100_0000*FEP_0000_0000
[CPR, CPR, TZP, CEC, AM], 1
.6171861963*CPR_0110_0110^2*TZP_0110_0100*CEC_0100_0100*AM_0100_0000
[CPR, CPR, TZP, CXM, AM], 1
.6171861963*CPR_0110_0110^2*TZP_0110_0100*CXM_0100_0100*AM_0100_0000
[CPR, CPR, TZP, CRO, AM], 1
.6171861963*CPR_0110_0110^2*TZP_0110_0100*CRO_0100_0100*AM_0100_0000
[CPR, CPR, TZP, AMC, AM], 1
.6171861963*CPR_0110_0110^2*TZP_0110_0100*AMC_0100_0100*AM_0100_0000
[CPR, CPR, TZP, CTT, AM], 1
.6171861963*CPR_0110_0110^2*TZP_0110_0100*CTT_0100_0100*AM_0100_0000
[CPR, TZP, AM, FEP, FEP], 1
.6171861963*CPR_0110_0110*TZP_0110_0100*AM_0100_0000*FEP_0000_0000^2
[CPR, TZP, CEC, AM, FEP], 1
.6171861963*CPR_0110_0110*TZP_0110_0100*CEC_0100_0100*AM_0100_0000*
FEP_0000_0000
[CPR, TZP, CEC, CEC, AM], 1
.6171861963*CPR_0110_0110*TZP_0110_0100*CEC_0100_0100^2*AM_0100_0000
[CPR, TZP, CEC, CXM, AM], 1
.6171861963*CPR_0110_0110*TZP_0110_0100*CEC_0100_0100*CXM_0100_0100*
AM_0100_0000
[CPR, TZP, CEC, CRO, AM], 1
.6171861963*CPR_0110_0110*TZP_0110_0100*CEC_0100_0100*CRO_0100_0100*
AM_0100_0000
[CPR, TZP, CEC, AMC, AM], 1
.6171861963*CPR_0110_0110*TZP_0110_0100*CEC_0100_0100*AMC_0100_0100*
AM_0100_0000
[CPR, TZP, CEC, CTT, AM], 1
.6171861963*CPR_0110_0110*TZP_0110_0100*CEC_0100_0100*CTT_0100_0100*
AM_0100_0000
[CPR, TZP, CTX, TZP, AM], 1
.6171861963*CPR_0110_0110*TZP_0110_0100^2*CTX_0100_0110*AM_0100_0000
[CPR, TZP, CXM, AM, FEP], 1
.6171861963*CPR_0110_0110*TZP_0110_0100*CXM_0100_0100*AM_0100_0000*
FEP_0000_0000
[CPR, TZP, CXM, CEC, AM], 1
.6171861963*CPR_0110_0110*TZP_0110_0100*CEC_0100_0100*CXM_0100_0100*
AM_0100_0000
[CPR, TZP, CXM, CXM, AM], 1
.6171861963*CPR_0110_0110*TZP_0110_0100*CXM_0100_0100^2*AM_0100_0000
[CPR, TZP, CXM, CRO, AM], 1
.6171861963*CPR_0110_0110*TZP_0110_0100*CXM_0100_0100*CRO_0100_0100*
AM_0100_0000
[CPR, TZP, CXM, AMC, AM], 1
.6171861963*CPR_0110_0110*TZP_0110_0100*CXM_0100_0100*AMC_0100_0100*
AM_0100_0000
[CPR, TZP, CXM, CTT, AM], 1
.6171861963*CPR_0110_0110*TZP_0110_0100*CXM_0100_0100*CTT_0100_0100*
AM_0100_0000
[CPR, TZP, CRO, AM, FEP], 1
.6171861963*CPR_0110_0110*TZP_0110_0100*CRO_0100_0100*AM_0100_0000*
FEP_0000_0000
[CPR, TZP, CRO, CEC, AM], 1
.6171861963*CPR_0110_0110*TZP_0110_0100*CEC_0100_0100*CRO_0100_0100*
AM_0100_0000
[CPR, TZP, CRO, CXM, AM], 1
.6171861963*CPR_0110_0110*TZP_0110_0100*CXM_0100_0100*CRO_0100_0100*
AM_0100_0000
[CPR, TZP, CRO, CRO, AM], 1
.6171861963*CPR_0110_0110*TZP_0110_0100*CRO_0100_0100^2*AM_0100_0000
[CPR, TZP, CRO, AMC, AM], 1
.6171861963*CPR_0110_0110*TZP_0110_0100*CRO_0100_0100*AMC_0100_0100*
AM_0100_0000
[CPR, TZP, CRO, CTT, AM], 1
.6171861963*CPR_0110_0110*TZP_0110_0100*CRO_0100_0100*CTT_0100_0100*
AM_0100_0000
[CPR, TZP, AMC, AM, FEP], 1
.6171861963*CPR_0110_0110*TZP_0110_0100*AMC_0100_0100*AM_0100_0000*
FEP_0000_0000
[CPR, TZP, AMC, CEC, AM], 1
.6171861963*CPR_0110_0110*TZP_0110_0100*CEC_0100_0100*AMC_0100_0100*
AM_0100_0000
[CPR, TZP, AMC, CXM, AM], 1
.6171861963*CPR_0110_0110*TZP_0110_0100*CXM_0100_0100*AMC_0100_0100*
AM_0100_0000
[CPR, TZP, AMC, CRO, AM], 1
.6171861963*CPR_0110_0110*TZP_0110_0100*CRO_0100_0100*AMC_0100_0100*
AM_0100_0000
[CPR, TZP, AMC, AMC, AM], 1
.6171861963*CPR_0110_0110*TZP_0110_0100*AMC_0100_0100^2*AM_0100_0000
[CPR, TZP, AMC, CTT, AM], 1
.6171861963*CPR_0110_0110*TZP_0110_0100*AMC_0100_0100*CTT_0100_0100*
AM_0100_0000
[CPR, TZP, CTT, AM, FEP], 1
.6171861963*CPR_0110_0110*TZP_0110_0100*CTT_0100_0100*AM_0100_0000*
FEP_0000_0000
[CPR, TZP, CTT, CEC, AM], 1
.6171861963*CPR_0110_0110*TZP_0110_0100*CEC_0100_0100*CTT_0100_0100*
AM_0100_0000
[CPR, TZP, CTT, CXM, AM], 1
.6171861963*CPR_0110_0110*TZP_0110_0100*CXM_0100_0100*CTT_0100_0100*
AM_0100_0000
[CPR, TZP, CTT, CRO, AM], 1
.6171861963*CPR_0110_0110*TZP_0110_0100*CRO_0100_0100*CTT_0100_0100*
AM_0100_0000
[CPR, TZP, CTT, AMC, AM], 1
.6171861963*CPR_0110_0110*TZP_0110_0100*AMC_0100_0100*CTT_0100_0100*
AM_0100_0000
[CPR, TZP, CTT, CTT, AM], 1
.6171861963*CPR_0110_0110*TZP_0110_0100*CTT_0100_0100^2*AM_0100_0000
[CPR, TZP, SAM, CTX, AM], 1
.6171861963*CPR_0110_0110*TZP_0110_0100*SAM_0100_1100*CTX_1100_0100*
AM_0100_0000
[CPR, TZP, SAM, ZOX, AM], 1
.6171861963*CPR_0110_0110*TZP_0110_0100*SAM_0100_1100*ZOX_1100_0100*
AM_0100_0000
[CPR, TZP, SAM, CXM, AM], 1
.6171861963*CPR_0110_0110*TZP_0110_0100*SAM_0100_1100*CXM_1100_0100*
AM_0100_0000
[CPR, TZP, CPD, TZP, AM], 1
.6171861963*CPR_0110_0110*TZP_0110_0100^2*CPD_0100_0110*AM_0100_0000
[CPR, FEP, CAZ, TZP, AM], 1
.6171861963*CPR_0110_0110*FEP_0110_1110*CAZ_1110_0110*TZP_0110_0100*
AM_0100_0000
[CPR, FEP, CPR, TZP, AM], 1
.6171861963*CPR_0110_0110*FEP_0110_1110*CPR_1110_0110*TZP_0110_0100*
AM_0100_0000
[TZP, AM, FEP, FEP, FEP], 1
.6171861963*TZP_0110_0100*AM_0100_0000*FEP_0000_0000^3
[TZP, CEC, AM, FEP, FEP], 1
.6171861963*TZP_0110_0100*CEC_0100_0100*AM_0100_0000*FEP_0000_0000^2
[TZP, CEC, CEC, AM, FEP], 1
.6171861963*TZP_0110_0100*CEC_0100_0100^2*AM_0100_0000*FEP_0000_0000
[TZP, CEC, CEC, CEC, AM], 1
.6171861963*TZP_0110_0100*CEC_0100_0100^3*AM_0100_0000
[TZP, CEC, CEC, CXM, AM], 1
.6171861963*TZP_0110_0100*CEC_0100_0100^2*CXM_0100_0100*AM_0100_0000
[TZP, CEC, CEC, CRO, AM], 1
.6171861963*TZP_0110_0100*CEC_0100_0100^2*CRO_0100_0100*AM_0100_0000
[TZP, CEC, CEC, AMC, AM], 1
.6171861963*TZP_0110_0100*CEC_0100_0100^2*AMC_0100_0100*AM_0100_0000
[TZP, CEC, CEC, CTT, AM], 1
.6171861963*TZP_0110_0100*CEC_0100_0100^2*CTT_0100_0100*AM_0100_0000
[TZP, CEC, CTX, TZP, AM], 1
.6171861963*TZP_0110_0100^2*CEC_0100_0100*CTX_0100_0110*AM_0100_0000
[TZP, CEC, CXM, AM, FEP], 1
.6171861963*TZP_0110_0100*CEC_0100_0100*CXM_0100_0100*AM_0100_0000*
FEP_0000_0000
[TZP, CEC, CXM, CEC, AM], 1
.6171861963*TZP_0110_0100*CEC_0100_0100^2*CXM_0100_0100*AM_0100_0000
[TZP, CEC, CXM, CXM, AM], 1
.6171861963*TZP_0110_0100*CEC_0100_0100*CXM_0100_0100^2*AM_0100_0000
[TZP, CEC, CXM, CRO, AM], 1
.6171861963*TZP_0110_0100*CEC_0100_0100*CXM_0100_0100*CRO_0100_0100*
AM_0100_0000
[TZP, CEC, CXM, AMC, AM], 1
.6171861963*TZP_0110_0100*CEC_0100_0100*CXM_0100_0100*AMC_0100_0100*
AM_0100_0000
[TZP, CEC, CXM, CTT, AM], 1
.6171861963*TZP_0110_0100*CEC_0100_0100*CXM_0100_0100*CTT_0100_0100*
AM_0100_0000
[TZP, CEC, CRO, AM, FEP], 1
.6171861963*TZP_0110_0100*CEC_0100_0100*CRO_0100_0100*AM_0100_0000*
FEP_0000_0000
[TZP, CEC, CRO, CEC, AM], 1
.6171861963*TZP_0110_0100*CEC_0100_0100^2*CRO_0100_0100*AM_0100_0000
[TZP, CEC, CRO, CXM, AM], 1
.6171861963*TZP_0110_0100*CEC_0100_0100*CXM_0100_0100*CRO_0100_0100*
AM_0100_0000
[TZP, CEC, CRO, CRO, AM], 1
.6171861963*TZP_0110_0100*CEC_0100_0100*CRO_0100_0100^2*AM_0100_0000
[TZP, CEC, CRO, AMC, AM], 1
.6171861963*TZP_0110_0100*CEC_0100_0100*CRO_0100_0100*AMC_0100_0100*
AM_0100_0000
[TZP, CEC, CRO, CTT, AM], 1
.6171861963*TZP_0110_0100*CEC_0100_0100*CRO_0100_0100*CTT_0100_0100*
AM_0100_0000
[TZP, CEC, AMC, AM, FEP], 1
.6171861963*TZP_0110_0100*CEC_0100_0100*AMC_0100_0100*AM_0100_0000*
FEP_0000_0000
[TZP, CEC, AMC, CEC, AM], 1
.6171861963*TZP_0110_0100*CEC_0100_0100^2*AMC_0100_0100*AM_0100_0000
[TZP, CEC, AMC, CXM, AM], 1
.6171861963*TZP_0110_0100*CEC_0100_0100*CXM_0100_0100*AMC_0100_0100*
AM_0100_0000
[TZP, CEC, AMC, CRO, AM], 1
.6171861963*TZP_0110_0100*CEC_0100_0100*CRO_0100_0100*AMC_0100_0100*
AM_0100_0000
[TZP, CEC, AMC, AMC, AM], 1
.6171861963*TZP_0110_0100*CEC_0100_0100*AMC_0100_0100^2*AM_0100_0000
[TZP, CEC, AMC, CTT, AM], 1
.6171861963*TZP_0110_0100*CEC_0100_0100*AMC_0100_0100*CTT_0100_0100*
AM_0100_0000
[TZP, CEC, CTT, AM, FEP], 1
.6171861963*TZP_0110_0100*CEC_0100_0100*CTT_0100_0100*AM_0100_0000*
FEP_0000_0000
[TZP, CEC, CTT, CEC, AM], 1
.6171861963*TZP_0110_0100*CEC_0100_0100^2*CTT_0100_0100*AM_0100_0000
[TZP, CEC, CTT, CXM, AM], 1
.6171861963*TZP_0110_0100*CEC_0100_0100*CXM_0100_0100*CTT_0100_0100*
AM_0100_0000
[TZP, CEC, CTT, CRO, AM], 1
.6171861963*TZP_0110_0100*CEC_0100_0100*CRO_0100_0100*CTT_0100_0100*
AM_0100_0000
[TZP, CEC, CTT, AMC, AM], 1
.6171861963*TZP_0110_0100*CEC_0100_0100*AMC_0100_0100*CTT_0100_0100*
AM_0100_0000
[TZP, CEC, CTT, CTT, AM], 1
.6171861963*TZP_0110_0100*CEC_0100_0100*CTT_0100_0100^2*AM_0100_0000
[TZP, CEC, SAM, CTX, AM], 1
.6171861963*TZP_0110_0100*CEC_0100_0100*SAM_0100_1100*CTX_1100_0100*
AM_0100_0000
[TZP, CEC, SAM, ZOX, AM], 1
.6171861963*TZP_0110_0100*CEC_0100_0100*SAM_0100_1100*ZOX_1100_0100*
AM_0100_0000
[TZP, CEC, SAM, CXM, AM], 1
.6171861963*TZP_0110_0100*CEC_0100_0100*SAM_0100_1100*CXM_1100_0100*
AM_0100_0000
[TZP, CEC, CPD, TZP, AM], 1
.6171861963*TZP_0110_0100^2*CEC_0100_0100*CPD_0100_0110*AM_0100_0000
[TZP, CTX, AMP, TZP, AM], 1
.6171861963*AMP_0110_0110*TZP_0110_0100^2*CTX_0100_0110*AM_0100_0000
[TZP, CTX, CTX, TZP, AM], 1
.6171861963*CTX_0100_0110*CTX_0110_0110*TZP_0110_0100^2*AM_0100_0000
[TZP, CTX, CAZ, TZP, AM], 1
.6171861963*CAZ_0110_0110*TZP_0110_0100^2*CTX_0100_0110*AM_0100_0000
[TZP, CTX, CPR, TZP, AM], 1
.6171861963*CPR_0110_0110*TZP_0110_0100^2*CTX_0100_0110*AM_0100_0000
[TZP, CTX, TZP, AM, FEP], 1
.6171861963*TZP_0110_0100^2*CTX_0100_0110*AM_0100_0000*FEP_0000_0000
[TZP, CTX, TZP, CEC, AM], 1
.6171861963*TZP_0110_0100^2*CEC_0100_0100*CTX_0100_0110*AM_0100_0000
[TZP, CTX, TZP, CXM, AM], 1
.6171861963*TZP_0110_0100^2*CTX_0100_0110*CXM_0100_0100*AM_0100_0000
[TZP, CTX, TZP, CRO, AM], 1
.6171861963*TZP_0110_0100^2*CTX_0100_0110*CRO_0100_0100*AM_0100_0000
[TZP, CTX, TZP, AMC, AM], 1
.6171861963*TZP_0110_0100^2*CTX_0100_0110*AMC_0100_0100*AM_0100_0000
[TZP, CTX, TZP, CTT, AM], 1
.6171861963*TZP_0110_0100^2*CTX_0100_0110*CTT_0100_0100*AM_0100_0000
[TZP, CXM, AM, FEP, FEP], 1
.6171861963*TZP_0110_0100*CXM_0100_0100*AM_0100_0000*FEP_0000_0000^2
[TZP, CXM, CEC, AM, FEP], 1
.6171861963*TZP_0110_0100*CEC_0100_0100*CXM_0100_0100*AM_0100_0000*
FEP_0000_0000
[TZP, CXM, CEC, CEC, AM], 1
.6171861963*TZP_0110_0100*CEC_0100_0100^2*CXM_0100_0100*AM_0100_0000
[TZP, CXM, CEC, CXM, AM], 1
.6171861963*TZP_0110_0100*CEC_0100_0100*CXM_0100_0100^2*AM_0100_0000
[TZP, CXM, CEC, CRO, AM], 1
.6171861963*TZP_0110_0100*CEC_0100_0100*CXM_0100_0100*CRO_0100_0100*
AM_0100_0000
[TZP, CXM, CEC, AMC, AM], 1
.6171861963*TZP_0110_0100*CEC_0100_0100*CXM_0100_0100*AMC_0100_0100*
AM_0100_0000
[TZP, CXM, CEC, CTT, AM], 1
.6171861963*TZP_0110_0100*CEC_0100_0100*CXM_0100_0100*CTT_0100_0100*
AM_0100_0000
[TZP, CXM, CTX, TZP, AM], 1
.6171861963*TZP_0110_0100^2*CTX_0100_0110*CXM_0100_0100*AM_0100_0000
[TZP, CXM, CXM, AM, FEP], 1
.6171861963*TZP_0110_0100*CXM_0100_0100^2*AM_0100_0000*FEP_0000_0000
[TZP, CXM, CXM, CEC, AM], 1
.6171861963*TZP_0110_0100*CEC_0100_0100*CXM_0100_0100^2*AM_0100_0000
[TZP, CXM, CXM, CXM, AM], 1
.6171861963*TZP_0110_0100*CXM_0100_0100^3*AM_0100_0000
[TZP, CXM, CXM, CRO, AM], 1
.6171861963*TZP_0110_0100*CXM_0100_0100^2*CRO_0100_0100*AM_0100_0000
[TZP, CXM, CXM, AMC, AM], 1
.6171861963*TZP_0110_0100*CXM_0100_0100^2*AMC_0100_0100*AM_0100_0000
[TZP, CXM, CXM, CTT, AM], 1
.6171861963*TZP_0110_0100*CXM_0100_0100^2*CTT_0100_0100*AM_0100_0000
[TZP, CXM, CRO, AM, FEP], 1
.6171861963*TZP_0110_0100*CXM_0100_0100*CRO_0100_0100*AM_0100_0000*
FEP_0000_0000
[TZP, CXM, CRO, CEC, AM], 1
.6171861963*TZP_0110_0100*CEC_0100_0100*CXM_0100_0100*CRO_0100_0100*
AM_0100_0000
[TZP, CXM, CRO, CXM, AM], 1
.6171861963*TZP_0110_0100*CXM_0100_0100^2*CRO_0100_0100*AM_0100_0000
[TZP, CXM, CRO, CRO, AM], 1
.6171861963*TZP_0110_0100*CXM_0100_0100*CRO_0100_0100^2*AM_0100_0000
[TZP, CXM, CRO, AMC, AM], 1
.6171861963*TZP_0110_0100*CXM_0100_0100*CRO_0100_0100*AMC_0100_0100*
AM_0100_0000
[TZP, CXM, CRO, CTT, AM], 1
.6171861963*TZP_0110_0100*CXM_0100_0100*CRO_0100_0100*CTT_0100_0100*
AM_0100_0000
[TZP, CXM, AMC, AM, FEP], 1
.6171861963*TZP_0110_0100*CXM_0100_0100*AMC_0100_0100*AM_0100_0000*
FEP_0000_0000
[TZP, CXM, AMC, CEC, AM], 1
.6171861963*TZP_0110_0100*CEC_0100_0100*CXM_0100_0100*AMC_0100_0100*
AM_0100_0000
[TZP, CXM, AMC, CXM, AM], 1
.6171861963*TZP_0110_0100*CXM_0100_0100^2*AMC_0100_0100*AM_0100_0000
[TZP, CXM, AMC, CRO, AM], 1
.6171861963*TZP_0110_0100*CXM_0100_0100*CRO_0100_0100*AMC_0100_0100*
AM_0100_0000
[TZP, CXM, AMC, AMC, AM], 1
.6171861963*TZP_0110_0100*CXM_0100_0100*AMC_0100_0100^2*AM_0100_0000
[TZP, CXM, AMC, CTT, AM], 1
.6171861963*TZP_0110_0100*CXM_0100_0100*AMC_0100_0100*CTT_0100_0100*
AM_0100_0000
[TZP, CXM, CTT, AM, FEP], 1
.6171861963*TZP_0110_0100*CXM_0100_0100*CTT_0100_0100*AM_0100_0000*
FEP_0000_0000
[TZP, CXM, CTT, CEC, AM], 1
.6171861963*TZP_0110_0100*CEC_0100_0100*CXM_0100_0100*CTT_0100_0100*
AM_0100_0000
[TZP, CXM, CTT, CXM, AM], 1
.6171861963*TZP_0110_0100*CXM_0100_0100^2*CTT_0100_0100*AM_0100_0000
[TZP, CXM, CTT, CRO, AM], 1
.6171861963*TZP_0110_0100*CXM_0100_0100*CRO_0100_0100*CTT_0100_0100*
AM_0100_0000
[TZP, CXM, CTT, AMC, AM], 1
.6171861963*TZP_0110_0100*CXM_0100_0100*AMC_0100_0100*CTT_0100_0100*
AM_0100_0000
[TZP, CXM, CTT, CTT, AM], 1
.6171861963*TZP_0110_0100*CXM_0100_0100*CTT_0100_0100^2*AM_0100_0000
[TZP, CXM, SAM, CTX, AM], 1
.6171861963*TZP_0110_0100*CXM_0100_0100*SAM_0100_1100*CTX_1100_0100*
AM_0100_0000
[TZP, CXM, SAM, ZOX, AM], 1
.6171861963*TZP_0110_0100*CXM_0100_0100*SAM_0100_1100*ZOX_1100_0100*
AM_0100_0000
[TZP, CXM, SAM, CXM, AM], 1
.6171861963*TZP_0110_0100*CXM_0100_0100*SAM_0100_1100*CXM_1100_0100*
AM_0100_0000
[TZP, CXM, CPD, TZP, AM], 1
.6171861963*TZP_0110_0100^2*CXM_0100_0100*CPD_0100_0110*AM_0100_0000
[TZP, CRO, AM, FEP, FEP], 1
.6171861963*TZP_0110_0100*CRO_0100_0100*AM_0100_0000*FEP_0000_0000^2
[TZP, CRO, CEC, AM, FEP], 1
.6171861963*TZP_0110_0100*CEC_0100_0100*CRO_0100_0100*AM_0100_0000*
FEP_0000_0000
[TZP, CRO, CEC, CEC, AM], 1
.6171861963*TZP_0110_0100*CEC_0100_0100^2*CRO_0100_0100*AM_0100_0000
[TZP, CRO, CEC, CXM, AM], 1
.6171861963*TZP_0110_0100*CEC_0100_0100*CXM_0100_0100*CRO_0100_0100*
AM_0100_0000
[TZP, CRO, CEC, CRO, AM], 1
.6171861963*TZP_0110_0100*CEC_0100_0100*CRO_0100_0100^2*AM_0100_0000
[TZP, CRO, CEC, AMC, AM], 1
.6171861963*TZP_0110_0100*CEC_0100_0100*CRO_0100_0100*AMC_0100_0100*
AM_0100_0000
[TZP, CRO, CEC, CTT, AM], 1
.6171861963*TZP_0110_0100*CEC_0100_0100*CRO_0100_0100*CTT_0100_0100*
AM_0100_0000
[TZP, CRO, CTX, TZP, AM], 1
.6171861963*TZP_0110_0100^2*CTX_0100_0110*CRO_0100_0100*AM_0100_0000
[TZP, CRO, CXM, AM, FEP], 1
.6171861963*TZP_0110_0100*CXM_0100_0100*CRO_0100_0100*AM_0100_0000*
FEP_0000_0000
[TZP, CRO, CXM, CEC, AM], 1
.6171861963*TZP_0110_0100*CEC_0100_0100*CXM_0100_0100*CRO_0100_0100*
AM_0100_0000
[TZP, CRO, CXM, CXM, AM], 1
.6171861963*TZP_0110_0100*CXM_0100_0100^2*CRO_0100_0100*AM_0100_0000
[TZP, CRO, CXM, CRO, AM], 1
.6171861963*TZP_0110_0100*CXM_0100_0100*CRO_0100_0100^2*AM_0100_0000
[TZP, CRO, CXM, AMC, AM], 1
.6171861963*TZP_0110_0100*CXM_0100_0100*CRO_0100_0100*AMC_0100_0100*
AM_0100_0000
[TZP, CRO, CXM, CTT, AM], 1
.6171861963*TZP_0110_0100*CXM_0100_0100*CRO_0100_0100*CTT_0100_0100*
AM_0100_0000
[TZP, CRO, CRO, AM, FEP], 1
.6171861963*TZP_0110_0100*CRO_0100_0100^2*AM_0100_0000*FEP_0000_0000
[TZP, CRO, CRO, CEC, AM], 1
.6171861963*TZP_0110_0100*CEC_0100_0100*CRO_0100_0100^2*AM_0100_0000
[TZP, CRO, CRO, CXM, AM], 1
.6171861963*TZP_0110_0100*CXM_0100_0100*CRO_0100_0100^2*AM_0100_0000
[TZP, CRO, CRO, CRO, AM], 1
.6171861963*TZP_0110_0100*CRO_0100_0100^3*AM_0100_0000
[TZP, CRO, CRO, AMC, AM], 1
.6171861963*TZP_0110_0100*CRO_0100_0100^2*AMC_0100_0100*AM_0100_0000
[TZP, CRO, CRO, CTT, AM], 1
.6171861963*TZP_0110_0100*CRO_0100_0100^2*CTT_0100_0100*AM_0100_0000
[TZP, CRO, AMC, AM, FEP], 1
.6171861963*TZP_0110_0100*CRO_0100_0100*AMC_0100_0100*AM_0100_0000*
FEP_0000_0000
[TZP, CRO, AMC, CEC, AM], 1
.6171861963*TZP_0110_0100*CEC_0100_0100*CRO_0100_0100*AMC_0100_0100*
AM_0100_0000
[TZP, CRO, AMC, CXM, AM], 1
.6171861963*TZP_0110_0100*CXM_0100_0100*CRO_0100_0100*AMC_0100_0100*
AM_0100_0000
[TZP, CRO, AMC, CRO, AM], 1
.6171861963*TZP_0110_0100*CRO_0100_0100^2*AMC_0100_0100*AM_0100_0000
[TZP, CRO, AMC, AMC, AM], 1
.6171861963*TZP_0110_0100*CRO_0100_0100*AMC_0100_0100^2*AM_0100_0000
[TZP, CRO, AMC, CTT, AM], 1
.6171861963*TZP_0110_0100*CRO_0100_0100*AMC_0100_0100*CTT_0100_0100*
AM_0100_0000
[TZP, CRO, CTT, AM, FEP], 1
.6171861963*TZP_0110_0100*CRO_0100_0100*CTT_0100_0100*AM_0100_0000*
FEP_0000_0000
[TZP, CRO, CTT, CEC, AM], 1
.6171861963*TZP_0110_0100*CEC_0100_0100*CRO_0100_0100*CTT_0100_0100*
AM_0100_0000
[TZP, CRO, CTT, CXM, AM], 1
.6171861963*TZP_0110_0100*CXM_0100_0100*CRO_0100_0100*CTT_0100_0100*
AM_0100_0000
[TZP, CRO, CTT, CRO, AM], 1
.6171861963*TZP_0110_0100*CRO_0100_0100^2*CTT_0100_0100*AM_0100_0000
[TZP, CRO, CTT, AMC, AM], 1
.6171861963*TZP_0110_0100*CRO_0100_0100*AMC_0100_0100*CTT_0100_0100*
AM_0100_0000
[TZP, CRO, CTT, CTT, AM], 1
.6171861963*TZP_0110_0100*CRO_0100_0100*CTT_0100_0100^2*AM_0100_0000
[TZP, CRO, SAM, CTX, AM], 1
.6171861963*TZP_0110_0100*CRO_0100_0100*SAM_0100_1100*CTX_1100_0100*
AM_0100_0000
[TZP, CRO, SAM, ZOX, AM], 1
.6171861963*TZP_0110_0100*CRO_0100_0100*SAM_0100_1100*ZOX_1100_0100*
AM_0100_0000
[TZP, CRO, SAM, CXM, AM], 1
.6171861963*TZP_0110_0100*CRO_0100_0100*SAM_0100_1100*CXM_1100_0100*
AM_0100_0000
[TZP, CRO, CPD, TZP, AM], 1
.6171861963*TZP_0110_0100^2*CRO_0100_0100*CPD_0100_0110*AM_0100_0000
[TZP, AMC, AM, FEP, FEP], 1
.6171861963*TZP_0110_0100*AMC_0100_0100*AM_0100_0000*FEP_0000_0000^2
[TZP, AMC, CEC, AM, FEP], 1
.6171861963*TZP_0110_0100*CEC_0100_0100*AMC_0100_0100*AM_0100_0000*
FEP_0000_0000
[TZP, AMC, CEC, CEC, AM], 1
.6171861963*TZP_0110_0100*CEC_0100_0100^2*AMC_0100_0100*AM_0100_0000
[TZP, AMC, CEC, CXM, AM], 1
.6171861963*TZP_0110_0100*CEC_0100_0100*CXM_0100_0100*AMC_0100_0100*
AM_0100_0000
[TZP, AMC, CEC, CRO, AM], 1
.6171861963*TZP_0110_0100*CEC_0100_0100*CRO_0100_0100*AMC_0100_0100*
AM_0100_0000
[TZP, AMC, CEC, AMC, AM], 1
.6171861963*TZP_0110_0100*CEC_0100_0100*AMC_0100_0100^2*AM_0100_0000
[TZP, AMC, CEC, CTT, AM], 1
.6171861963*TZP_0110_0100*CEC_0100_0100*AMC_0100_0100*CTT_0100_0100*
AM_0100_0000
[TZP, AMC, CTX, TZP, AM], 1
.6171861963*TZP_0110_0100^2*CTX_0100_0110*AMC_0100_0100*AM_0100_0000
[TZP, AMC, CXM, AM, FEP], 1
.6171861963*TZP_0110_0100*CXM_0100_0100*AMC_0100_0100*AM_0100_0000*
FEP_0000_0000
[TZP, AMC, CXM, CEC, AM], 1
.6171861963*TZP_0110_0100*CEC_0100_0100*CXM_0100_0100*AMC_0100_0100*
AM_0100_0000
[TZP, AMC, CXM, CXM, AM], 1
.6171861963*TZP_0110_0100*CXM_0100_0100^2*AMC_0100_0100*AM_0100_0000
[TZP, AMC, CXM, CRO, AM], 1
.6171861963*TZP_0110_0100*CXM_0100_0100*CRO_0100_0100*AMC_0100_0100*
AM_0100_0000
[TZP, AMC, CXM, AMC, AM], 1
.6171861963*TZP_0110_0100*CXM_0100_0100*AMC_0100_0100^2*AM_0100_0000
[TZP, AMC, CXM, CTT, AM], 1
.6171861963*TZP_0110_0100*CXM_0100_0100*AMC_0100_0100*CTT_0100_0100*
AM_0100_0000
[TZP, AMC, CRO, AM, FEP], 1
.6171861963*TZP_0110_0100*CRO_0100_0100*AMC_0100_0100*AM_0100_0000*
FEP_0000_0000
[TZP, AMC, CRO, CEC, AM], 1
.6171861963*TZP_0110_0100*CEC_0100_0100*CRO_0100_0100*AMC_0100_0100*
AM_0100_0000
[TZP, AMC, CRO, CXM, AM], 1
.6171861963*TZP_0110_0100*CXM_0100_0100*CRO_0100_0100*AMC_0100_0100*
AM_0100_0000
[TZP, AMC, CRO, CRO, AM], 1
.6171861963*TZP_0110_0100*CRO_0100_0100^2*AMC_0100_0100*AM_0100_0000
[TZP, AMC, CRO, AMC, AM], 1
.6171861963*TZP_0110_0100*CRO_0100_0100*AMC_0100_0100^2*AM_0100_0000
[TZP, AMC, CRO, CTT, AM], 1
.6171861963*TZP_0110_0100*CRO_0100_0100*AMC_0100_0100*CTT_0100_0100*
AM_0100_0000
[TZP, AMC, AMC, AM, FEP], 1
.6171861963*TZP_0110_0100*AMC_0100_0100^2*AM_0100_0000*FEP_0000_0000
[TZP, AMC, AMC, CEC, AM], 1
.6171861963*TZP_0110_0100*CEC_0100_0100*AMC_0100_0100^2*AM_0100_0000
[TZP, AMC, AMC, CXM, AM], 1
.6171861963*TZP_0110_0100*CXM_0100_0100*AMC_0100_0100^2*AM_0100_0000
[TZP, AMC, AMC, CRO, AM], 1
.6171861963*TZP_0110_0100*CRO_0100_0100*AMC_0100_0100^2*AM_0100_0000
[TZP, AMC, AMC, AMC, AM], 1
.6171861963*TZP_0110_0100*AMC_0100_0100^3*AM_0100_0000
[TZP, AMC, AMC, CTT, AM], 1
.6171861963*TZP_0110_0100*AMC_0100_0100^2*CTT_0100_0100*AM_0100_0000
[TZP, AMC, CTT, AM, FEP], 1
.6171861963*TZP_0110_0100*AMC_0100_0100*CTT_0100_0100*AM_0100_0000*
FEP_0000_0000
[TZP, AMC, CTT, CEC, AM], 1
.6171861963*TZP_0110_0100*CEC_0100_0100*AMC_0100_0100*CTT_0100_0100*
AM_0100_0000
[TZP, AMC, CTT, CXM, AM], 1
.6171861963*TZP_0110_0100*CXM_0100_0100*AMC_0100_0100*CTT_0100_0100*
AM_0100_0000
[TZP, AMC, CTT, CRO, AM], 1
.6171861963*TZP_0110_0100*CRO_0100_0100*AMC_0100_0100*CTT_0100_0100*
AM_0100_0000
[TZP, AMC, CTT, AMC, AM], 1
.6171861963*TZP_0110_0100*AMC_0100_0100^2*CTT_0100_0100*AM_0100_0000
[TZP, AMC, CTT, CTT, AM], 1
.6171861963*TZP_0110_0100*AMC_0100_0100*CTT_0100_0100^2*AM_0100_0000
[TZP, AMC, SAM, CTX, AM], 1
.6171861963*TZP_0110_0100*AMC_0100_0100*SAM_0100_1100*CTX_1100_0100*
AM_0100_0000
[TZP, AMC, SAM, ZOX, AM], 1
.6171861963*TZP_0110_0100*AMC_0100_0100*SAM_0100_1100*ZOX_1100_0100*
AM_0100_0000
[TZP, AMC, SAM, CXM, AM], 1
.6171861963*TZP_0110_0100*AMC_0100_0100*SAM_0100_1100*CXM_1100_0100*
AM_0100_0000
[TZP, AMC, CPD, TZP, AM], 1
.6171861963*TZP_0110_0100^2*AMC_0100_0100*CPD_0100_0110*AM_0100_0000
[TZP, CTT, AM, FEP, FEP], 1
.6171861963*TZP_0110_0100*CTT_0100_0100*AM_0100_0000*FEP_0000_0000^2
[TZP, CTT, CEC, AM, FEP], 1
.6171861963*TZP_0110_0100*CEC_0100_0100*CTT_0100_0100*AM_0100_0000*
FEP_0000_0000
[TZP, CTT, CEC, CEC, AM], 1
.6171861963*TZP_0110_0100*CEC_0100_0100^2*CTT_0100_0100*AM_0100_0000
[TZP, CTT, CEC, CXM, AM], 1
.6171861963*TZP_0110_0100*CEC_0100_0100*CXM_0100_0100*CTT_0100_0100*
AM_0100_0000
[TZP, CTT, CEC, CRO, AM], 1
.6171861963*TZP_0110_0100*CEC_0100_0100*CRO_0100_0100*CTT_0100_0100*
AM_0100_0000
[TZP, CTT, CEC, AMC, AM], 1
.6171861963*TZP_0110_0100*CEC_0100_0100*AMC_0100_0100*CTT_0100_0100*
AM_0100_0000
[TZP, CTT, CEC, CTT, AM], 1
.6171861963*TZP_0110_0100*CEC_0100_0100*CTT_0100_0100^2*AM_0100_0000
[TZP, CTT, CTX, TZP, AM], 1
.6171861963*TZP_0110_0100^2*CTX_0100_0110*CTT_0100_0100*AM_0100_0000
[TZP, CTT, CXM, AM, FEP], 1
.6171861963*TZP_0110_0100*CXM_0100_0100*CTT_0100_0100*AM_0100_0000*
FEP_0000_0000
[TZP, CTT, CXM, CEC, AM], 1
.6171861963*TZP_0110_0100*CEC_0100_0100*CXM_0100_0100*CTT_0100_0100*
AM_0100_0000
[TZP, CTT, CXM, CXM, AM], 1
.6171861963*TZP_0110_0100*CXM_0100_0100^2*CTT_0100_0100*AM_0100_0000
[TZP, CTT, CXM, CRO, AM], 1
.6171861963*TZP_0110_0100*CXM_0100_0100*CRO_0100_0100*CTT_0100_0100*
AM_0100_0000
[TZP, CTT, CXM, AMC, AM], 1
.6171861963*TZP_0110_0100*CXM_0100_0100*AMC_0100_0100*CTT_0100_0100*
AM_0100_0000
[TZP, CTT, CXM, CTT, AM], 1
.6171861963*TZP_0110_0100*CXM_0100_0100*CTT_0100_0100^2*AM_0100_0000
[TZP, CTT, CRO, AM, FEP], 1
.6171861963*TZP_0110_0100*CRO_0100_0100*CTT_0100_0100*AM_0100_0000*
FEP_0000_0000
[TZP, CTT, CRO, CEC, AM], 1
.6171861963*TZP_0110_0100*CEC_0100_0100*CRO_0100_0100*CTT_0100_0100*
AM_0100_0000
[TZP, CTT, CRO, CXM, AM], 1
.6171861963*TZP_0110_0100*CXM_0100_0100*CRO_0100_0100*CTT_0100_0100*
AM_0100_0000
[TZP, CTT, CRO, CRO, AM], 1
.6171861963*TZP_0110_0100*CRO_0100_0100^2*CTT_0100_0100*AM_0100_0000
[TZP, CTT, CRO, AMC, AM], 1
.6171861963*TZP_0110_0100*CRO_0100_0100*AMC_0100_0100*CTT_0100_0100*
AM_0100_0000
[TZP, CTT, CRO, CTT, AM], 1
.6171861963*TZP_0110_0100*CRO_0100_0100*CTT_0100_0100^2*AM_0100_0000
[TZP, CTT, AMC, AM, FEP], 1
.6171861963*TZP_0110_0100*AMC_0100_0100*CTT_0100_0100*AM_0100_0000*
FEP_0000_0000
[TZP, CTT, AMC, CEC, AM], 1
.6171861963*TZP_0110_0100*CEC_0100_0100*AMC_0100_0100*CTT_0100_0100*
AM_0100_0000
[TZP, CTT, AMC, CXM, AM], 1
.6171861963*TZP_0110_0100*CXM_0100_0100*AMC_0100_0100*CTT_0100_0100*
AM_0100_0000
[TZP, CTT, AMC, CRO, AM], 1
.6171861963*TZP_0110_0100*CRO_0100_0100*AMC_0100_0100*CTT_0100_0100*
AM_0100_0000
[TZP, CTT, AMC, AMC, AM], 1
.6171861963*TZP_0110_0100*AMC_0100_0100^2*CTT_0100_0100*AM_0100_0000
[TZP, CTT, AMC, CTT, AM], 1
.6171861963*TZP_0110_0100*AMC_0100_0100*CTT_0100_0100^2*AM_0100_0000
[TZP, CTT, CTT, AM, FEP], 1
.6171861963*TZP_0110_0100*CTT_0100_0100^2*AM_0100_0000*FEP_0000_0000
[TZP, CTT, CTT, CEC, AM], 1
.6171861963*TZP_0110_0100*CEC_0100_0100*CTT_0100_0100^2*AM_0100_0000
[TZP, CTT, CTT, CXM, AM], 1
.6171861963*TZP_0110_0100*CXM_0100_0100*CTT_0100_0100^2*AM_0100_0000
[TZP, CTT, CTT, CRO, AM], 1
.6171861963*TZP_0110_0100*CRO_0100_0100*CTT_0100_0100^2*AM_0100_0000
[TZP, CTT, CTT, AMC, AM], 1
.6171861963*TZP_0110_0100*AMC_0100_0100*CTT_0100_0100^2*AM_0100_0000
[TZP, CTT, CTT, CTT, AM], 1
.6171861963*TZP_0110_0100*CTT_0100_0100^3*AM_0100_0000
[TZP, CTT, SAM, CTX, AM], 1
.6171861963*TZP_0110_0100*CTT_0100_0100*SAM_0100_1100*CTX_1100_0100*
AM_0100_0000
[TZP, CTT, SAM, ZOX, AM], 1
.6171861963*TZP_0110_0100*CTT_0100_0100*SAM_0100_1100*ZOX_1100_0100*
AM_0100_0000
[TZP, CTT, SAM, CXM, AM], 1
.6171861963*TZP_0110_0100*CTT_0100_0100*SAM_0100_1100*CXM_1100_0100*
AM_0100_0000
[TZP, CTT, CPD, TZP, AM], 1
.6171861963*TZP_0110_0100^2*CTT_0100_0100*CPD_0100_0110*AM_0100_0000
[TZP, SAM, CTX, AM, FEP], 1
.6171861963*TZP_0110_0100*SAM_0100_1100*CTX_1100_0100*AM_0100_0000*
FEP_0000_0000
[TZP, SAM, CTX, CEC, AM], 1
.6171861963*TZP_0110_0100*CEC_0100_0100*SAM_0100_1100*CTX_1100_0100*
AM_0100_0000
[TZP, SAM, CTX, CXM, AM], 1
.6171861963*TZP_0110_0100*CXM_0100_0100*SAM_0100_1100*CTX_1100_0100*
AM_0100_0000
[TZP, SAM, CTX, CRO, AM], 1
.6171861963*TZP_0110_0100*CRO_0100_0100*SAM_0100_1100*CTX_1100_0100*
AM_0100_0000
[TZP, SAM, CTX, AMC, AM], 1
.6171861963*TZP_0110_0100*AMC_0100_0100*SAM_0100_1100*CTX_1100_0100*
AM_0100_0000
[TZP, SAM, CTX, CTT, AM], 1
.6171861963*TZP_0110_0100*CTT_0100_0100*SAM_0100_1100*CTX_1100_0100*
AM_0100_0000
[TZP, SAM, ZOX, AM, FEP], 1
.6171861963*TZP_0110_0100*SAM_0100_1100*ZOX_1100_0100*AM_0100_0000*
FEP_0000_0000
[TZP, SAM, ZOX, CEC, AM], 1
.6171861963*TZP_0110_0100*CEC_0100_0100*SAM_0100_1100*ZOX_1100_0100*
AM_0100_0000
[TZP, SAM, ZOX, CXM, AM], 1
.6171861963*TZP_0110_0100*CXM_0100_0100*SAM_0100_1100*ZOX_1100_0100*
AM_0100_0000
[TZP, SAM, ZOX, CRO, AM], 1
.6171861963*TZP_0110_0100*CRO_0100_0100*SAM_0100_1100*ZOX_1100_0100*
AM_0100_0000
[TZP, SAM, ZOX, AMC, AM], 1
.6171861963*TZP_0110_0100*AMC_0100_0100*SAM_0100_1100*ZOX_1100_0100*
AM_0100_0000
[TZP, SAM, ZOX, CTT, AM], 1
.6171861963*TZP_0110_0100*CTT_0100_0100*SAM_0100_1100*ZOX_1100_0100*
AM_0100_0000
[TZP, SAM, CXM, AM, FEP], 1
.6171861963*TZP_0110_0100*SAM_0100_1100*CXM_1100_0100*AM_0100_0000*
FEP_0000_0000
[TZP, SAM, CXM, CEC, AM], 1
.6171861963*TZP_0110_0100*CEC_0100_0100*SAM_0100_1100*CXM_1100_0100*
AM_0100_0000
[TZP, SAM, CXM, CXM, AM], 1
.6171861963*TZP_0110_0100*CXM_0100_0100*SAM_0100_1100*CXM_1100_0100*
AM_0100_0000
[TZP, SAM, CXM, CRO, AM], 1
.6171861963*TZP_0110_0100*CRO_0100_0100*SAM_0100_1100*CXM_1100_0100*
AM_0100_0000
[TZP, SAM, CXM, AMC, AM], 1
.6171861963*TZP_0110_0100*AMC_0100_0100*SAM_0100_1100*CXM_1100_0100*
AM_0100_0000
[TZP, SAM, CXM, CTT, AM], 1
.6171861963*TZP_0110_0100*CTT_0100_0100*SAM_0100_1100*CXM_1100_0100*
AM_0100_0000
[TZP, CPD, AMP, TZP, AM], 1
.6171861963*AMP_0110_0110*TZP_0110_0100^2*CPD_0100_0110*AM_0100_0000
[TZP, CPD, CTX, TZP, AM], 1
.6171861963*CTX_0110_0110*TZP_0110_0100^2*CPD_0100_0110*AM_0100_0000
[TZP, CPD, CAZ, TZP, AM], 1
.6171861963*CAZ_0110_0110*TZP_0110_0100^2*CPD_0100_0110*AM_0100_0000
[TZP, CPD, CPR, TZP, AM], 1
.6171861963*CPR_0110_0110*TZP_0110_0100^2*CPD_0100_0110*AM_0100_0000
[TZP, CPD, TZP, AM, FEP], 1
.6171861963*TZP_0110_0100^2*CPD_0100_0110*AM_0100_0000*FEP_0000_0000
[TZP, CPD, TZP, CEC, AM], 1
.6171861963*TZP_0110_0100^2*CEC_0100_0100*CPD_0100_0110*AM_0100_0000
[TZP, CPD, TZP, CXM, AM], 1
.6171861963*TZP_0110_0100^2*CXM_0100_0100*CPD_0100_0110*AM_0100_0000
[TZP, CPD, TZP, CRO, AM], 1
.6171861963*TZP_0110_0100^2*CRO_0100_0100*CPD_0100_0110*AM_0100_0000
[TZP, CPD, TZP, AMC, AM], 1
.6171861963*TZP_0110_0100^2*AMC_0100_0100*CPD_0100_0110*AM_0100_0000
[TZP, CPD, TZP, CTT, AM], 1
.6171861963*TZP_0110_0100^2*CTT_0100_0100*CPD_0100_0110*AM_0100_0000
[FEP, CEC, CAZ, TZP, AM], 1
.6171861963*FEP_0110_1110*CEC_1110_1110*CAZ_1110_0110*TZP_0110_0100*
AM_0100_0000
[FEP, CEC, CPR, TZP, AM], 1
.6171861963*FEP_0110_1110*CEC_1110_1110*CPR_1110_0110*TZP_0110_0100*
AM_0100_0000
[FEP, CAZ, AMP, TZP, AM], 1
.6171861963*AMP_0110_0110*FEP_0110_1110*CAZ_1110_0110*TZP_0110_0100*
AM_0100_0000
[FEP, CAZ, CTX, TZP, AM], 1
.6171861963*CTX_0110_0110*FEP_0110_1110*CAZ_1110_0110*TZP_0110_0100*
AM_0100_0000
[FEP, CAZ, CAZ, TZP, AM], 1
.6171861963*CAZ_0110_0110*FEP_0110_1110*CAZ_1110_0110*TZP_0110_0100*
AM_0100_0000
[FEP, CAZ, CPR, TZP, AM], 1
.6171861963*CPR_0110_0110*FEP_0110_1110*CAZ_1110_0110*TZP_0110_0100*
AM_0100_0000
[FEP, CAZ, TZP, AM, FEP], 1
.6171861963*FEP_0110_1110*CAZ_1110_0110*TZP_0110_0100*AM_0100_0000*
FEP_0000_0000
[FEP, CAZ, TZP, CEC, AM], 1
.6171861963*FEP_0110_1110*CAZ_1110_0110*TZP_0110_0100*CEC_0100_0100*
AM_0100_0000
[FEP, CAZ, TZP, CXM, AM], 1
.6171861963*FEP_0110_1110*CAZ_1110_0110*TZP_0110_0100*CXM_0100_0100*
AM_0100_0000
[FEP, CAZ, TZP, CRO, AM], 1
.6171861963*FEP_0110_1110*CAZ_1110_0110*TZP_0110_0100*CRO_0100_0100*
AM_0100_0000
[FEP, CAZ, TZP, AMC, AM], 1
.6171861963*FEP_0110_1110*CAZ_1110_0110*TZP_0110_0100*AMC_0100_0100*
AM_0100_0000
[FEP, CAZ, TZP, CTT, AM], 1
.6171861963*FEP_0110_1110*CAZ_1110_0110*TZP_0110_0100*CTT_0100_0100*
AM_0100_0000
[FEP, CTT, CAZ, TZP, AM], 1
.6171861963*FEP_0110_1110*CTT_1110_1110*CAZ_1110_0110*TZP_0110_0100*
AM_0100_0000
[FEP, CTT, CPR, TZP, AM], 1
.6171861963*FEP_0110_1110*CTT_1110_1110*CPR_1110_0110*TZP_0110_0100*
AM_0100_0000
[FEP, CPR, AMP, TZP, AM], 1
.6171861963*AMP_0110_0110*FEP_0110_1110*CPR_1110_0110*TZP_0110_0100*
AM_0100_0000
[FEP, CPR, CTX, TZP, AM], 1
.6171861963*CTX_0110_0110*FEP_0110_1110*CPR_1110_0110*TZP_0110_0100*
AM_0100_0000
[FEP, CPR, CAZ, TZP, AM], 1
.6171861963*CAZ_0110_0110*FEP_0110_1110*CPR_1110_0110*TZP_0110_0100*
AM_0100_0000
[FEP, CPR, CPR, TZP, AM], 1
.6171861963*CPR_0110_0110*FEP_0110_1110*CPR_1110_0110*TZP_0110_0100*
AM_0100_0000
[FEP, CPR, TZP, AM, FEP], 1
.6171861963*FEP_0110_1110*CPR_1110_0110*TZP_0110_0100*AM_0100_0000*
FEP_0000_0000
[FEP, CPR, TZP, CEC, AM], 1
.6171861963*FEP_0110_1110*CPR_1110_0110*TZP_0110_0100*CEC_0100_0100*
AM_0100_0000
[FEP, CPR, TZP, CXM, AM], 1
.6171861963*FEP_0110_1110*CPR_1110_0110*TZP_0110_0100*CXM_0100_0100*
AM_0100_0000
[FEP, CPR, TZP, CRO, AM], 1
.6171861963*FEP_0110_1110*CPR_1110_0110*TZP_0110_0100*CRO_0100_0100*
AM_0100_0000
[FEP, CPR, TZP, AMC, AM], 1
.6171861963*FEP_0110_1110*CPR_1110_0110*TZP_0110_0100*AMC_0100_0100*
AM_0100_0000
[FEP, CPR, TZP, CTT, AM], 1
.6171861963*FEP_0110_1110*CPR_1110_0110*TZP_0110_0100*CTT_0100_0100*
AM_0100_0000


[0, 1, 0, 1], .6117686703 = .6117686703, 9
[CEC, AMC, CRO, AM, FEP], 2
.1268366589*AM_0100_0000*FEP_0000_0000*CEC_0101_0001*AMC_0001_0101*
CRO_0101_0100
.4849320114*AM_0100_0000*FEP_0000_0000*CEC_0101_0100*AMC_0100_0100*
CRO_0100_0100
[CEC, AMC, CRO, CEC, AM], 2
.1268366589*CEC_0100_0100*AM_0100_0000*CEC_0101_0001*AMC_0001_0101*
CRO_0101_0100
.4849320114*CEC_0100_0100*AM_0100_0000*CEC_0101_0100*AMC_0100_0100*
CRO_0100_0100
[CEC, AMC, CRO, CXM, AM], 2
.1268366589*CXM_0100_0100*AM_0100_0000*CEC_0101_0001*AMC_0001_0101*
CRO_0101_0100
.4849320114*CXM_0100_0100*AM_0100_0000*CEC_0101_0100*AMC_0100_0100*
CRO_0100_0100
[CEC, AMC, CRO, CRO, AM], 2
.4849320114*CRO_0100_0100^2*AM_0100_0000*CEC_0101_0100*AMC_0100_0100
.1268366589*CRO_0100_0100*AM_0100_0000*CEC_0101_0001*AMC_0001_0101*
CRO_0101_0100
[CEC, AMC, CRO, AMC, AM], 2
.4849320114*AMC_0100_0100^2*AM_0100_0000*CEC_0101_0100*CRO_0100_0100
.1268366589*AMC_0100_0100*AM_0100_0000*CEC_0101_0001*AMC_0001_0101*
CRO_0101_0100
[CEC, AMC, CRO, CTT, AM], 2
.1268366589*CTT_0100_0100*AM_0100_0000*CEC_0101_0001*AMC_0001_0101*
CRO_0101_0100
.4849320114*CTT_0100_0100*AM_0100_0000*CEC_0101_0100*AMC_0100_0100*
CRO_0100_0100
[CAZ, CEC, AMC, CRO, AM], 2
.1268366589*AM_0100_0000*CAZ_0101_0101*CEC_0101_0001*AMC_0001_0101*
CRO_0101_0100
.4849320114*AM_0100_0000*CAZ_0101_0101*CEC_0101_0100*AMC_0100_0100*
CRO_0100_0100
[CPR, CEC, AMC, CRO, AM], 2
.1268366589*AM_0100_0000*CPR_0101_0101*CEC_0101_0001*AMC_0001_0101*
CRO_0101_0100
.4849320114*AM_0100_0000*CPR_0101_0101*CEC_0101_0100*AMC_0100_0100*
CRO_0100_0100
[TZP, CEC, AMC, CRO, AM], 2
.1268366589*AM_0100_0000*TZP_0101_0101*CEC_0101_0001*AMC_0001_0101*
CRO_0101_0100
.4849320114*AM_0100_0000*TZP_0101_0101*CEC_0101_0100*AMC_0100_0100*
CRO_0100_0100


[0, 0, 1, 1], .5997048808 = .5997048808, 2
[ZOX, TZP, TZP, CRO, AM], 2
.3359075550*AM_0100_0000*ZOX_0011_0111*TZP_0111_0101*TZP_0101_0101*
CRO_0101_0100
.2637973258*AM_0100_0000*ZOX_0011_0111*TZP_0111_0110*TZP_0110_0100*
CRO_0100_0100
[CPD, TZP, TZP, CRO, AM], 2
.3359075550*AM_0100_0000*CPD_0011_0111*TZP_0111_0101*TZP_0101_0101*
CRO_0101_0100
.2637973258*AM_0100_0000*CPD_0011_0111*TZP_0111_0110*TZP_0110_0100*
CRO_0100_0100


[1, 1, 1, 0], .6171861963 = .6171861963, 215
[AM, CEC, CAZ, TZP, AM], 2
.6287740492e-1*CAZ_1110_0110*TZP_0110_0100*AM_0100_0000*AM_1110_1010*
CEC_1010_1110
.5543087914*CAZ_1110_0110*TZP_0110_0100*AM_0100_0000*AM_1110_1111*CEC_1111_1110
[AM, CEC, CPR, TZP, AM], 2
.6287740492e-1*CPR_1110_0110*TZP_0110_0100*AM_0100_0000*AM_1110_1010*
CEC_1010_1110
.5543087914*CPR_1110_0110*TZP_0110_0100*AM_0100_0000*AM_1110_1111*CEC_1111_1110
[CEC, CEC, CAZ, TZP, AM], 1
.6171861963*CEC_1110_1110^2*CAZ_1110_0110*TZP_0110_0100*AM_0100_0000
[CEC, CEC, CPR, TZP, AM], 1
.6171861963*CEC_1110_1110^2*CPR_1110_0110*TZP_0110_0100*AM_0100_0000
[CEC, CAZ, AMP, TZP, AM], 1
.6171861963*CEC_1110_1110*CAZ_1110_0110*AMP_0110_0110*TZP_0110_0100*
AM_0100_0000
[CEC, CAZ, CTX, TZP, AM], 1
.6171861963*CEC_1110_1110*CAZ_1110_0110*CTX_0110_0110*TZP_0110_0100*
AM_0100_0000
[CEC, CAZ, CAZ, TZP, AM], 1
.6171861963*CEC_1110_1110*CAZ_1110_0110*CAZ_0110_0110*TZP_0110_0100*
AM_0100_0000
[CEC, CAZ, CPR, TZP, AM], 1
.6171861963*CEC_1110_1110*CAZ_1110_0110*CPR_0110_0110*TZP_0110_0100*
AM_0100_0000
[CEC, CAZ, TZP, AM, FEP], 1
.6171861963*CEC_1110_1110*CAZ_1110_0110*TZP_0110_0100*AM_0100_0000*
FEP_0000_0000
[CEC, CAZ, TZP, CEC, AM], 1
.6171861963*CEC_1110_1110*CAZ_1110_0110*TZP_0110_0100*CEC_0100_0100*
AM_0100_0000
[CEC, CAZ, TZP, CXM, AM], 1
.6171861963*CEC_1110_1110*CAZ_1110_0110*TZP_0110_0100*CXM_0100_0100*
AM_0100_0000
[CEC, CAZ, TZP, CRO, AM], 1
.6171861963*CEC_1110_1110*CAZ_1110_0110*TZP_0110_0100*CRO_0100_0100*
AM_0100_0000
[CEC, CAZ, TZP, AMC, AM], 1
.6171861963*CEC_1110_1110*CAZ_1110_0110*TZP_0110_0100*AMC_0100_0100*
AM_0100_0000
[CEC, CAZ, TZP, CTT, AM], 1
.6171861963*CEC_1110_1110*CAZ_1110_0110*TZP_0110_0100*CTT_0100_0100*
AM_0100_0000
[CEC, CTT, CAZ, TZP, AM], 1
.6171861963*CEC_1110_1110*CTT_1110_1110*CAZ_1110_0110*TZP_0110_0100*
AM_0100_0000
[CEC, CTT, CPR, TZP, AM], 1
.6171861963*CEC_1110_1110*CTT_1110_1110*CPR_1110_0110*TZP_0110_0100*
AM_0100_0000
[CEC, CPR, AMP, TZP, AM], 1
.6171861963*CEC_1110_1110*CPR_1110_0110*AMP_0110_0110*TZP_0110_0100*
AM_0100_0000
[CEC, CPR, CTX, TZP, AM], 1
.6171861963*CEC_1110_1110*CPR_1110_0110*CTX_0110_0110*TZP_0110_0100*
AM_0100_0000
[CEC, CPR, CAZ, TZP, AM], 1
.6171861963*CEC_1110_1110*CPR_1110_0110*CAZ_0110_0110*TZP_0110_0100*
AM_0100_0000
[CEC, CPR, CPR, TZP, AM], 1
.6171861963*CEC_1110_1110*CPR_1110_0110*CPR_0110_0110*TZP_0110_0100*
AM_0100_0000
[CEC, CPR, TZP, AM, FEP], 1
.6171861963*CEC_1110_1110*CPR_1110_0110*TZP_0110_0100*AM_0100_0000*
FEP_0000_0000
[CEC, CPR, TZP, CEC, AM], 1
.6171861963*CEC_1110_1110*CPR_1110_0110*TZP_0110_0100*CEC_0100_0100*
AM_0100_0000
[CEC, CPR, TZP, CXM, AM], 1
.6171861963*CEC_1110_1110*CPR_1110_0110*TZP_0110_0100*CXM_0100_0100*
AM_0100_0000
[CEC, CPR, TZP, CRO, AM], 1
.6171861963*CEC_1110_1110*CPR_1110_0110*TZP_0110_0100*CRO_0100_0100*
AM_0100_0000
[CEC, CPR, TZP, AMC, AM], 1
.6171861963*CEC_1110_1110*CPR_1110_0110*TZP_0110_0100*AMC_0100_0100*
AM_0100_0000
[CEC, CPR, TZP, CTT, AM], 1
.6171861963*CEC_1110_1110*CPR_1110_0110*TZP_0110_0100*CTT_0100_0100*
AM_0100_0000
[CRO, CEC, CAZ, TZP, AM], 2
.2904075428*CAZ_1110_0110*TZP_0110_0100*AM_0100_0000*CRO_1110_1010*
CEC_1010_1110
.3267786535*CAZ_1110_0110*TZP_0110_0100*AM_0100_0000*CRO_1110_1111*
CEC_1111_1110
[CRO, CEC, CPR, TZP, AM], 2
.2904075428*CPR_1110_0110*TZP_0110_0100*AM_0100_0000*CRO_1110_1010*
CEC_1010_1110
.3267786535*CPR_1110_0110*TZP_0110_0100*AM_0100_0000*CRO_1110_1111*
CEC_1111_1110
[CAZ, AMP, AMP, TZP, AM], 1
.6171861963*CAZ_1110_0110*AMP_0110_0110^2*TZP_0110_0100*AM_0100_0000
[CAZ, AMP, CTX, TZP, AM], 1
.6171861963*CAZ_1110_0110*AMP_0110_0110*CTX_0110_0110*TZP_0110_0100*
AM_0100_0000
[CAZ, AMP, CAZ, TZP, AM], 1
.6171861963*CAZ_1110_0110*AMP_0110_0110*CAZ_0110_0110*TZP_0110_0100*
AM_0100_0000
[CAZ, AMP, CPR, TZP, AM], 1
.6171861963*CAZ_1110_0110*AMP_0110_0110*CPR_0110_0110*TZP_0110_0100*
AM_0100_0000
[CAZ, AMP, TZP, AM, FEP], 1
.6171861963*CAZ_1110_0110*AMP_0110_0110*TZP_0110_0100*AM_0100_0000*
FEP_0000_0000
[CAZ, AMP, TZP, CEC, AM], 1
.6171861963*CAZ_1110_0110*AMP_0110_0110*TZP_0110_0100*CEC_0100_0100*
AM_0100_0000
[CAZ, AMP, TZP, CXM, AM], 1
.6171861963*CAZ_1110_0110*AMP_0110_0110*TZP_0110_0100*CXM_0100_0100*
AM_0100_0000
[CAZ, AMP, TZP, CRO, AM], 1
.6171861963*CAZ_1110_0110*AMP_0110_0110*TZP_0110_0100*CRO_0100_0100*
AM_0100_0000
[CAZ, AMP, TZP, AMC, AM], 1
.6171861963*CAZ_1110_0110*AMP_0110_0110*TZP_0110_0100*AMC_0100_0100*
AM_0100_0000
[CAZ, AMP, TZP, CTT, AM], 1
.6171861963*CAZ_1110_0110*AMP_0110_0110*TZP_0110_0100*CTT_0100_0100*
AM_0100_0000
[CAZ, CTX, AMP, TZP, AM], 1
.6171861963*CAZ_1110_0110*AMP_0110_0110*CTX_0110_0110*TZP_0110_0100*
AM_0100_0000
[CAZ, CTX, CTX, TZP, AM], 1
.6171861963*CAZ_1110_0110*CTX_0110_0110^2*TZP_0110_0100*AM_0100_0000
[CAZ, CTX, CAZ, TZP, AM], 1
.6171861963*CAZ_1110_0110*CTX_0110_0110*CAZ_0110_0110*TZP_0110_0100*
AM_0100_0000
[CAZ, CTX, CPR, TZP, AM], 1
.6171861963*CAZ_1110_0110*CTX_0110_0110*CPR_0110_0110*TZP_0110_0100*
AM_0100_0000
[CAZ, CTX, TZP, AM, FEP], 1
.6171861963*CAZ_1110_0110*CTX_0110_0110*TZP_0110_0100*AM_0100_0000*
FEP_0000_0000
[CAZ, CTX, TZP, CEC, AM], 1
.6171861963*CAZ_1110_0110*CTX_0110_0110*TZP_0110_0100*CEC_0100_0100*
AM_0100_0000
[CAZ, CTX, TZP, CXM, AM], 1
.6171861963*CAZ_1110_0110*CTX_0110_0110*TZP_0110_0100*CXM_0100_0100*
AM_0100_0000
[CAZ, CTX, TZP, CRO, AM], 1
.6171861963*CAZ_1110_0110*CTX_0110_0110*TZP_0110_0100*CRO_0100_0100*
AM_0100_0000
[CAZ, CTX, TZP, AMC, AM], 1
.6171861963*CAZ_1110_0110*CTX_0110_0110*TZP_0110_0100*AMC_0100_0100*
AM_0100_0000
[CAZ, CTX, TZP, CTT, AM], 1
.6171861963*CAZ_1110_0110*CTX_0110_0110*TZP_0110_0100*CTT_0100_0100*
AM_0100_0000
[CAZ, CAZ, AMP, TZP, AM], 1
.6171861963*CAZ_1110_0110*AMP_0110_0110*CAZ_0110_0110*TZP_0110_0100*
AM_0100_0000
[CAZ, CAZ, CTX, TZP, AM], 1
.6171861963*CAZ_1110_0110*CTX_0110_0110*CAZ_0110_0110*TZP_0110_0100*
AM_0100_0000
[CAZ, CAZ, CAZ, TZP, AM], 1
.6171861963*CAZ_1110_0110*CAZ_0110_0110^2*TZP_0110_0100*AM_0100_0000
[CAZ, CAZ, CPR, TZP, AM], 1
.6171861963*CAZ_1110_0110*CAZ_0110_0110*CPR_0110_0110*TZP_0110_0100*
AM_0100_0000
[CAZ, CAZ, TZP, AM, FEP], 1
.6171861963*CAZ_1110_0110*CAZ_0110_0110*TZP_0110_0100*AM_0100_0000*
FEP_0000_0000
[CAZ, CAZ, TZP, CEC, AM], 1
.6171861963*CAZ_1110_0110*CAZ_0110_0110*TZP_0110_0100*CEC_0100_0100*
AM_0100_0000
[CAZ, CAZ, TZP, CXM, AM], 1
.6171861963*CAZ_1110_0110*CAZ_0110_0110*TZP_0110_0100*CXM_0100_0100*
AM_0100_0000
[CAZ, CAZ, TZP, CRO, AM], 1
.6171861963*CAZ_1110_0110*CAZ_0110_0110*TZP_0110_0100*CRO_0100_0100*
AM_0100_0000
[CAZ, CAZ, TZP, AMC, AM], 1
.6171861963*CAZ_1110_0110*CAZ_0110_0110*TZP_0110_0100*AMC_0100_0100*
AM_0100_0000
[CAZ, CAZ, TZP, CTT, AM], 1
.6171861963*CAZ_1110_0110*CAZ_0110_0110*TZP_0110_0100*CTT_0100_0100*
AM_0100_0000
[CAZ, CPR, AMP, TZP, AM], 1
.6171861963*CAZ_1110_0110*AMP_0110_0110*CPR_0110_0110*TZP_0110_0100*
AM_0100_0000
[CAZ, CPR, CTX, TZP, AM], 1
.6171861963*CAZ_1110_0110*CTX_0110_0110*CPR_0110_0110*TZP_0110_0100*
AM_0100_0000
[CAZ, CPR, CAZ, TZP, AM], 1
.6171861963*CAZ_1110_0110*CAZ_0110_0110*CPR_0110_0110*TZP_0110_0100*
AM_0100_0000
[CAZ, CPR, CPR, TZP, AM], 1
.6171861963*CAZ_1110_0110*CPR_0110_0110^2*TZP_0110_0100*AM_0100_0000
[CAZ, CPR, TZP, AM, FEP], 1
.6171861963*CAZ_1110_0110*CPR_0110_0110*TZP_0110_0100*AM_0100_0000*
FEP_0000_0000
[CAZ, CPR, TZP, CEC, AM], 1
.6171861963*CAZ_1110_0110*CPR_0110_0110*TZP_0110_0100*CEC_0100_0100*
AM_0100_0000
[CAZ, CPR, TZP, CXM, AM], 1
.6171861963*CAZ_1110_0110*CPR_0110_0110*TZP_0110_0100*CXM_0100_0100*
AM_0100_0000
[CAZ, CPR, TZP, CRO, AM], 1
.6171861963*CAZ_1110_0110*CPR_0110_0110*TZP_0110_0100*CRO_0100_0100*
AM_0100_0000
[CAZ, CPR, TZP, AMC, AM], 1
.6171861963*CAZ_1110_0110*CPR_0110_0110*TZP_0110_0100*AMC_0100_0100*
AM_0100_0000
[CAZ, CPR, TZP, CTT, AM], 1
.6171861963*CAZ_1110_0110*CPR_0110_0110*TZP_0110_0100*CTT_0100_0100*
AM_0100_0000
[CAZ, TZP, AM, FEP, FEP], 1
.6171861963*CAZ_1110_0110*TZP_0110_0100*AM_0100_0000*FEP_0000_0000^2
[CAZ, TZP, CEC, AM, FEP], 1
.6171861963*CAZ_1110_0110*TZP_0110_0100*CEC_0100_0100*AM_0100_0000*
FEP_0000_0000
[CAZ, TZP, CEC, CEC, AM], 1
.6171861963*CAZ_1110_0110*TZP_0110_0100*CEC_0100_0100^2*AM_0100_0000
[CAZ, TZP, CEC, CXM, AM], 1
.6171861963*CAZ_1110_0110*TZP_0110_0100*CEC_0100_0100*CXM_0100_0100*
AM_0100_0000
[CAZ, TZP, CEC, CRO, AM], 1
.6171861963*CAZ_1110_0110*TZP_0110_0100*CEC_0100_0100*CRO_0100_0100*
AM_0100_0000
[CAZ, TZP, CEC, AMC, AM], 1
.6171861963*CAZ_1110_0110*TZP_0110_0100*CEC_0100_0100*AMC_0100_0100*
AM_0100_0000
[CAZ, TZP, CEC, CTT, AM], 1
.6171861963*CAZ_1110_0110*TZP_0110_0100*CEC_0100_0100*CTT_0100_0100*
AM_0100_0000
[CAZ, TZP, CTX, TZP, AM], 1
.6171861963*CAZ_1110_0110*TZP_0110_0100^2*CTX_0100_0110*AM_0100_0000
[CAZ, TZP, CXM, AM, FEP], 1
.6171861963*CAZ_1110_0110*TZP_0110_0100*CXM_0100_0100*AM_0100_0000*
FEP_0000_0000
[CAZ, TZP, CXM, CEC, AM], 1
.6171861963*CAZ_1110_0110*TZP_0110_0100*CEC_0100_0100*CXM_0100_0100*
AM_0100_0000
[CAZ, TZP, CXM, CXM, AM], 1
.6171861963*CAZ_1110_0110*TZP_0110_0100*CXM_0100_0100^2*AM_0100_0000
[CAZ, TZP, CXM, CRO, AM], 1
.6171861963*CAZ_1110_0110*TZP_0110_0100*CXM_0100_0100*CRO_0100_0100*
AM_0100_0000
[CAZ, TZP, CXM, AMC, AM], 1
.6171861963*CAZ_1110_0110*TZP_0110_0100*CXM_0100_0100*AMC_0100_0100*
AM_0100_0000
[CAZ, TZP, CXM, CTT, AM], 1
.6171861963*CAZ_1110_0110*TZP_0110_0100*CXM_0100_0100*CTT_0100_0100*
AM_0100_0000
[CAZ, TZP, CRO, AM, FEP], 1
.6171861963*CAZ_1110_0110*TZP_0110_0100*CRO_0100_0100*AM_0100_0000*
FEP_0000_0000
[CAZ, TZP, CRO, CEC, AM], 1
.6171861963*CAZ_1110_0110*TZP_0110_0100*CEC_0100_0100*CRO_0100_0100*
AM_0100_0000
[CAZ, TZP, CRO, CXM, AM], 1
.6171861963*CAZ_1110_0110*TZP_0110_0100*CXM_0100_0100*CRO_0100_0100*
AM_0100_0000
[CAZ, TZP, CRO, CRO, AM], 1
.6171861963*CAZ_1110_0110*TZP_0110_0100*CRO_0100_0100^2*AM_0100_0000
[CAZ, TZP, CRO, AMC, AM], 1
.6171861963*CAZ_1110_0110*TZP_0110_0100*CRO_0100_0100*AMC_0100_0100*
AM_0100_0000
[CAZ, TZP, CRO, CTT, AM], 1
.6171861963*CAZ_1110_0110*TZP_0110_0100*CRO_0100_0100*CTT_0100_0100*
AM_0100_0000
[CAZ, TZP, AMC, AM, FEP], 1
.6171861963*CAZ_1110_0110*TZP_0110_0100*AMC_0100_0100*AM_0100_0000*
FEP_0000_0000
[CAZ, TZP, AMC, CEC, AM], 1
.6171861963*CAZ_1110_0110*TZP_0110_0100*CEC_0100_0100*AMC_0100_0100*
AM_0100_0000
[CAZ, TZP, AMC, CXM, AM], 1
.6171861963*CAZ_1110_0110*TZP_0110_0100*CXM_0100_0100*AMC_0100_0100*
AM_0100_0000
[CAZ, TZP, AMC, CRO, AM], 1
.6171861963*CAZ_1110_0110*TZP_0110_0100*CRO_0100_0100*AMC_0100_0100*
AM_0100_0000
[CAZ, TZP, AMC, AMC, AM], 1
.6171861963*CAZ_1110_0110*TZP_0110_0100*AMC_0100_0100^2*AM_0100_0000
[CAZ, TZP, AMC, CTT, AM], 1
.6171861963*CAZ_1110_0110*TZP_0110_0100*AMC_0100_0100*CTT_0100_0100*
AM_0100_0000
[CAZ, TZP, CTT, AM, FEP], 1
.6171861963*CAZ_1110_0110*TZP_0110_0100*CTT_0100_0100*AM_0100_0000*
FEP_0000_0000
[CAZ, TZP, CTT, CEC, AM], 1
.6171861963*CAZ_1110_0110*TZP_0110_0100*CEC_0100_0100*CTT_0100_0100*
AM_0100_0000
[CAZ, TZP, CTT, CXM, AM], 1
.6171861963*CAZ_1110_0110*TZP_0110_0100*CXM_0100_0100*CTT_0100_0100*
AM_0100_0000
[CAZ, TZP, CTT, CRO, AM], 1
.6171861963*CAZ_1110_0110*TZP_0110_0100*CRO_0100_0100*CTT_0100_0100*
AM_0100_0000
[CAZ, TZP, CTT, AMC, AM], 1
.6171861963*CAZ_1110_0110*TZP_0110_0100*AMC_0100_0100*CTT_0100_0100*
AM_0100_0000
[CAZ, TZP, CTT, CTT, AM], 1
.6171861963*CAZ_1110_0110*TZP_0110_0100*CTT_0100_0100^2*AM_0100_0000
[CAZ, TZP, SAM, CTX, AM], 1
.6171861963*CAZ_1110_0110*TZP_0110_0100*SAM_0100_1100*CTX_1100_0100*
AM_0100_0000
[CAZ, TZP, SAM, ZOX, AM], 1
.6171861963*CAZ_1110_0110*TZP_0110_0100*SAM_0100_1100*ZOX_1100_0100*
AM_0100_0000
[CAZ, TZP, SAM, CXM, AM], 1
.6171861963*CAZ_1110_0110*TZP_0110_0100*SAM_0100_1100*CXM_1100_0100*
AM_0100_0000
[CAZ, TZP, CPD, TZP, AM], 1
.6171861963*CAZ_1110_0110*TZP_0110_0100^2*CPD_0100_0110*AM_0100_0000
[CAZ, FEP, CAZ, TZP, AM], 1
.6171861963*CAZ_1110_0110^2*FEP_0110_1110*TZP_0110_0100*AM_0100_0000
[CAZ, FEP, CPR, TZP, AM], 1
.6171861963*CAZ_1110_0110*FEP_0110_1110*CPR_1110_0110*TZP_0110_0100*
AM_0100_0000
[CTT, CEC, CAZ, TZP, AM], 1
.6171861963*CEC_1110_1110*CTT_1110_1110*CAZ_1110_0110*TZP_0110_0100*
AM_0100_0000
[CTT, CEC, CPR, TZP, AM], 1
.6171861963*CEC_1110_1110*CTT_1110_1110*CPR_1110_0110*TZP_0110_0100*
AM_0100_0000
[CTT, CAZ, AMP, TZP, AM], 1
.6171861963*CTT_1110_1110*CAZ_1110_0110*AMP_0110_0110*TZP_0110_0100*
AM_0100_0000
[CTT, CAZ, CTX, TZP, AM], 1
.6171861963*CTT_1110_1110*CAZ_1110_0110*CTX_0110_0110*TZP_0110_0100*
AM_0100_0000
[CTT, CAZ, CAZ, TZP, AM], 1
.6171861963*CTT_1110_1110*CAZ_1110_0110*CAZ_0110_0110*TZP_0110_0100*
AM_0100_0000
[CTT, CAZ, CPR, TZP, AM], 1
.6171861963*CTT_1110_1110*CAZ_1110_0110*CPR_0110_0110*TZP_0110_0100*
AM_0100_0000
[CTT, CAZ, TZP, AM, FEP], 1
.6171861963*CTT_1110_1110*CAZ_1110_0110*TZP_0110_0100*AM_0100_0000*
FEP_0000_0000
[CTT, CAZ, TZP, CEC, AM], 1
.6171861963*CTT_1110_1110*CAZ_1110_0110*TZP_0110_0100*CEC_0100_0100*
AM_0100_0000
[CTT, CAZ, TZP, CXM, AM], 1
.6171861963*CTT_1110_1110*CAZ_1110_0110*TZP_0110_0100*CXM_0100_0100*
AM_0100_0000
[CTT, CAZ, TZP, CRO, AM], 1
.6171861963*CTT_1110_1110*CAZ_1110_0110*TZP_0110_0100*CRO_0100_0100*
AM_0100_0000
[CTT, CAZ, TZP, AMC, AM], 1
.6171861963*CTT_1110_1110*CAZ_1110_0110*TZP_0110_0100*AMC_0100_0100*
AM_0100_0000
[CTT, CAZ, TZP, CTT, AM], 1
.6171861963*CTT_1110_1110*CAZ_1110_0110*TZP_0110_0100*CTT_0100_0100*
AM_0100_0000
[CTT, CTT, CAZ, TZP, AM], 1
.6171861963*CTT_1110_1110^2*CAZ_1110_0110*TZP_0110_0100*AM_0100_0000
[CTT, CTT, CPR, TZP, AM], 1
.6171861963*CTT_1110_1110^2*CPR_1110_0110*TZP_0110_0100*AM_0100_0000
[CTT, CPR, AMP, TZP, AM], 1
.6171861963*CTT_1110_1110*CPR_1110_0110*AMP_0110_0110*TZP_0110_0100*
AM_0100_0000
[CTT, CPR, CTX, TZP, AM], 1
.6171861963*CTT_1110_1110*CPR_1110_0110*CTX_0110_0110*TZP_0110_0100*
AM_0100_0000
[CTT, CPR, CAZ, TZP, AM], 1
.6171861963*CTT_1110_1110*CPR_1110_0110*CAZ_0110_0110*TZP_0110_0100*
AM_0100_0000
[CTT, CPR, CPR, TZP, AM], 1
.6171861963*CTT_1110_1110*CPR_1110_0110*CPR_0110_0110*TZP_0110_0100*
AM_0100_0000
[CTT, CPR, TZP, AM, FEP], 1
.6171861963*CTT_1110_1110*CPR_1110_0110*TZP_0110_0100*AM_0100_0000*
FEP_0000_0000
[CTT, CPR, TZP, CEC, AM], 1
.6171861963*CTT_1110_1110*CPR_1110_0110*TZP_0110_0100*CEC_0100_0100*
AM_0100_0000
[CTT, CPR, TZP, CXM, AM], 1
.6171861963*CTT_1110_1110*CPR_1110_0110*TZP_0110_0100*CXM_0100_0100*
AM_0100_0000
[CTT, CPR, TZP, CRO, AM], 1
.6171861963*CTT_1110_1110*CPR_1110_0110*TZP_0110_0100*CRO_0100_0100*
AM_0100_0000
[CTT, CPR, TZP, AMC, AM], 1
.6171861963*CTT_1110_1110*CPR_1110_0110*TZP_0110_0100*AMC_0100_0100*
AM_0100_0000
[CTT, CPR, TZP, CTT, AM], 1
.6171861963*CTT_1110_1110*CPR_1110_0110*TZP_0110_0100*CTT_0100_0100*
AM_0100_0000
[SAM, CEC, CAZ, TZP, AM], 1
.6171861963*SAM_1110_1111*CEC_1111_1110*CAZ_1110_0110*TZP_0110_0100*
AM_0100_0000
[SAM, CEC, CPR, TZP, AM], 1
.6171861963*SAM_1110_1111*CEC_1111_1110*CPR_1110_0110*TZP_0110_0100*
AM_0100_0000
[SAM, CPR, CAZ, TZP, AM], 1
.6171861963*SAM_1110_1111*CPR_1111_1110*CAZ_1110_0110*TZP_0110_0100*
AM_0100_0000
[SAM, CPR, CPR, TZP, AM], 1
.6171861963*SAM_1110_1111*CPR_1111_1110*CPR_1110_0110*TZP_0110_0100*
AM_0100_0000
[CPR, AMP, AMP, TZP, AM], 1
.6171861963*CPR_1110_0110*AMP_0110_0110^2*TZP_0110_0100*AM_0100_0000
[CPR, AMP, CTX, TZP, AM], 1
.6171861963*CPR_1110_0110*AMP_0110_0110*CTX_0110_0110*TZP_0110_0100*
AM_0100_0000
[CPR, AMP, CAZ, TZP, AM], 1
.6171861963*CPR_1110_0110*AMP_0110_0110*CAZ_0110_0110*TZP_0110_0100*
AM_0100_0000
[CPR, AMP, CPR, TZP, AM], 1
.6171861963*CPR_1110_0110*AMP_0110_0110*CPR_0110_0110*TZP_0110_0100*
AM_0100_0000
[CPR, AMP, TZP, AM, FEP], 1
.6171861963*CPR_1110_0110*AMP_0110_0110*TZP_0110_0100*AM_0100_0000*
FEP_0000_0000
[CPR, AMP, TZP, CEC, AM], 1
.6171861963*CPR_1110_0110*AMP_0110_0110*TZP_0110_0100*CEC_0100_0100*
AM_0100_0000
[CPR, AMP, TZP, CXM, AM], 1
.6171861963*CPR_1110_0110*AMP_0110_0110*TZP_0110_0100*CXM_0100_0100*
AM_0100_0000
[CPR, AMP, TZP, CRO, AM], 1
.6171861963*CPR_1110_0110*AMP_0110_0110*TZP_0110_0100*CRO_0100_0100*
AM_0100_0000
[CPR, AMP, TZP, AMC, AM], 1
.6171861963*CPR_1110_0110*AMP_0110_0110*TZP_0110_0100*AMC_0100_0100*
AM_0100_0000
[CPR, AMP, TZP, CTT, AM], 1
.6171861963*CPR_1110_0110*AMP_0110_0110*TZP_0110_0100*CTT_0100_0100*
AM_0100_0000
[CPR, CTX, AMP, TZP, AM], 1
.6171861963*CPR_1110_0110*AMP_0110_0110*CTX_0110_0110*TZP_0110_0100*
AM_0100_0000
[CPR, CTX, CTX, TZP, AM], 1
.6171861963*CPR_1110_0110*CTX_0110_0110^2*TZP_0110_0100*AM_0100_0000
[CPR, CTX, CAZ, TZP, AM], 1
.6171861963*CPR_1110_0110*CTX_0110_0110*CAZ_0110_0110*TZP_0110_0100*
AM_0100_0000
[CPR, CTX, CPR, TZP, AM], 1
.6171861963*CPR_1110_0110*CTX_0110_0110*CPR_0110_0110*TZP_0110_0100*
AM_0100_0000
[CPR, CTX, TZP, AM, FEP], 1
.6171861963*CPR_1110_0110*CTX_0110_0110*TZP_0110_0100*AM_0100_0000*
FEP_0000_0000
[CPR, CTX, TZP, CEC, AM], 1
.6171861963*CPR_1110_0110*CTX_0110_0110*TZP_0110_0100*CEC_0100_0100*
AM_0100_0000
[CPR, CTX, TZP, CXM, AM], 1
.6171861963*CPR_1110_0110*CTX_0110_0110*TZP_0110_0100*CXM_0100_0100*
AM_0100_0000
[CPR, CTX, TZP, CRO, AM], 1
.6171861963*CPR_1110_0110*CTX_0110_0110*TZP_0110_0100*CRO_0100_0100*
AM_0100_0000
[CPR, CTX, TZP, AMC, AM], 1
.6171861963*CPR_1110_0110*CTX_0110_0110*TZP_0110_0100*AMC_0100_0100*
AM_0100_0000
[CPR, CTX, TZP, CTT, AM], 1
.6171861963*CPR_1110_0110*CTX_0110_0110*TZP_0110_0100*CTT_0100_0100*
AM_0100_0000
[CPR, CAZ, AMP, TZP, AM], 1
.6171861963*CPR_1110_0110*AMP_0110_0110*CAZ_0110_0110*TZP_0110_0100*
AM_0100_0000
[CPR, CAZ, CTX, TZP, AM], 1
.6171861963*CPR_1110_0110*CTX_0110_0110*CAZ_0110_0110*TZP_0110_0100*
AM_0100_0000
[CPR, CAZ, CAZ, TZP, AM], 1
.6171861963*CPR_1110_0110*CAZ_0110_0110^2*TZP_0110_0100*AM_0100_0000
[CPR, CAZ, CPR, TZP, AM], 1
.6171861963*CPR_1110_0110*CAZ_0110_0110*CPR_0110_0110*TZP_0110_0100*
AM_0100_0000
[CPR, CAZ, TZP, AM, FEP], 1
.6171861963*CPR_1110_0110*CAZ_0110_0110*TZP_0110_0100*AM_0100_0000*
FEP_0000_0000
[CPR, CAZ, TZP, CEC, AM], 1
.6171861963*CPR_1110_0110*CAZ_0110_0110*TZP_0110_0100*CEC_0100_0100*
AM_0100_0000
[CPR, CAZ, TZP, CXM, AM], 1
.6171861963*CPR_1110_0110*CAZ_0110_0110*TZP_0110_0100*CXM_0100_0100*
AM_0100_0000
[CPR, CAZ, TZP, CRO, AM], 1
.6171861963*CPR_1110_0110*CAZ_0110_0110*TZP_0110_0100*CRO_0100_0100*
AM_0100_0000
[CPR, CAZ, TZP, AMC, AM], 1
.6171861963*CPR_1110_0110*CAZ_0110_0110*TZP_0110_0100*AMC_0100_0100*
AM_0100_0000
[CPR, CAZ, TZP, CTT, AM], 1
.6171861963*CPR_1110_0110*CAZ_0110_0110*TZP_0110_0100*CTT_0100_0100*
AM_0100_0000
[CPR, CPR, AMP, TZP, AM], 1
.6171861963*CPR_1110_0110*AMP_0110_0110*CPR_0110_0110*TZP_0110_0100*
AM_0100_0000
[CPR, CPR, CTX, TZP, AM], 1
.6171861963*CPR_1110_0110*CTX_0110_0110*CPR_0110_0110*TZP_0110_0100*
AM_0100_0000
[CPR, CPR, CAZ, TZP, AM], 1
.6171861963*CPR_1110_0110*CAZ_0110_0110*CPR_0110_0110*TZP_0110_0100*
AM_0100_0000
[CPR, CPR, CPR, TZP, AM], 1
.6171861963*CPR_1110_0110*CPR_0110_0110^2*TZP_0110_0100*AM_0100_0000
[CPR, CPR, TZP, AM, FEP], 1
.6171861963*CPR_1110_0110*CPR_0110_0110*TZP_0110_0100*AM_0100_0000*
FEP_0000_0000
[CPR, CPR, TZP, CEC, AM], 1
.6171861963*CPR_1110_0110*CPR_0110_0110*TZP_0110_0100*CEC_0100_0100*
AM_0100_0000
[CPR, CPR, TZP, CXM, AM], 1
.6171861963*CPR_1110_0110*CPR_0110_0110*TZP_0110_0100*CXM_0100_0100*
AM_0100_0000
[CPR, CPR, TZP, CRO, AM], 1
.6171861963*CPR_1110_0110*CPR_0110_0110*TZP_0110_0100*CRO_0100_0100*
AM_0100_0000
[CPR, CPR, TZP, AMC, AM], 1
.6171861963*CPR_1110_0110*CPR_0110_0110*TZP_0110_0100*AMC_0100_0100*
AM_0100_0000
[CPR, CPR, TZP, CTT, AM], 1
.6171861963*CPR_1110_0110*CPR_0110_0110*TZP_0110_0100*CTT_0100_0100*
AM_0100_0000
[CPR, TZP, AM, FEP, FEP], 1
.6171861963*CPR_1110_0110*TZP_0110_0100*AM_0100_0000*FEP_0000_0000^2
[CPR, TZP, CEC, AM, FEP], 1
.6171861963*CPR_1110_0110*TZP_0110_0100*CEC_0100_0100*AM_0100_0000*
FEP_0000_0000
[CPR, TZP, CEC, CEC, AM], 1
.6171861963*CPR_1110_0110*TZP_0110_0100*CEC_0100_0100^2*AM_0100_0000
[CPR, TZP, CEC, CXM, AM], 1
.6171861963*CPR_1110_0110*TZP_0110_0100*CEC_0100_0100*CXM_0100_0100*
AM_0100_0000
[CPR, TZP, CEC, CRO, AM], 1
.6171861963*CPR_1110_0110*TZP_0110_0100*CEC_0100_0100*CRO_0100_0100*
AM_0100_0000
[CPR, TZP, CEC, AMC, AM], 1
.6171861963*CPR_1110_0110*TZP_0110_0100*CEC_0100_0100*AMC_0100_0100*
AM_0100_0000
[CPR, TZP, CEC, CTT, AM], 1
.6171861963*CPR_1110_0110*TZP_0110_0100*CEC_0100_0100*CTT_0100_0100*
AM_0100_0000
[CPR, TZP, CTX, TZP, AM], 1
.6171861963*CPR_1110_0110*TZP_0110_0100^2*CTX_0100_0110*AM_0100_0000
[CPR, TZP, CXM, AM, FEP], 1
.6171861963*CPR_1110_0110*TZP_0110_0100*CXM_0100_0100*AM_0100_0000*
FEP_0000_0000
[CPR, TZP, CXM, CEC, AM], 1
.6171861963*CPR_1110_0110*TZP_0110_0100*CEC_0100_0100*CXM_0100_0100*
AM_0100_0000
[CPR, TZP, CXM, CXM, AM], 1
.6171861963*CPR_1110_0110*TZP_0110_0100*CXM_0100_0100^2*AM_0100_0000
[CPR, TZP, CXM, CRO, AM], 1
.6171861963*CPR_1110_0110*TZP_0110_0100*CXM_0100_0100*CRO_0100_0100*
AM_0100_0000
[CPR, TZP, CXM, AMC, AM], 1
.6171861963*CPR_1110_0110*TZP_0110_0100*CXM_0100_0100*AMC_0100_0100*
AM_0100_0000
[CPR, TZP, CXM, CTT, AM], 1
.6171861963*CPR_1110_0110*TZP_0110_0100*CXM_0100_0100*CTT_0100_0100*
AM_0100_0000
[CPR, TZP, CRO, AM, FEP], 1
.6171861963*CPR_1110_0110*TZP_0110_0100*CRO_0100_0100*AM_0100_0000*
FEP_0000_0000
[CPR, TZP, CRO, CEC, AM], 1
.6171861963*CPR_1110_0110*TZP_0110_0100*CEC_0100_0100*CRO_0100_0100*
AM_0100_0000
[CPR, TZP, CRO, CXM, AM], 1
.6171861963*CPR_1110_0110*TZP_0110_0100*CXM_0100_0100*CRO_0100_0100*
AM_0100_0000
[CPR, TZP, CRO, CRO, AM], 1
.6171861963*CPR_1110_0110*TZP_0110_0100*CRO_0100_0100^2*AM_0100_0000
[CPR, TZP, CRO, AMC, AM], 1
.6171861963*CPR_1110_0110*TZP_0110_0100*CRO_0100_0100*AMC_0100_0100*
AM_0100_0000
[CPR, TZP, CRO, CTT, AM], 1
.6171861963*CPR_1110_0110*TZP_0110_0100*CRO_0100_0100*CTT_0100_0100*
AM_0100_0000
[CPR, TZP, AMC, AM, FEP], 1
.6171861963*CPR_1110_0110*TZP_0110_0100*AMC_0100_0100*AM_0100_0000*
FEP_0000_0000
[CPR, TZP, AMC, CEC, AM], 1
.6171861963*CPR_1110_0110*TZP_0110_0100*CEC_0100_0100*AMC_0100_0100*
AM_0100_0000
[CPR, TZP, AMC, CXM, AM], 1
.6171861963*CPR_1110_0110*TZP_0110_0100*CXM_0100_0100*AMC_0100_0100*
AM_0100_0000
[CPR, TZP, AMC, CRO, AM], 1
.6171861963*CPR_1110_0110*TZP_0110_0100*CRO_0100_0100*AMC_0100_0100*
AM_0100_0000
[CPR, TZP, AMC, AMC, AM], 1
.6171861963*CPR_1110_0110*TZP_0110_0100*AMC_0100_0100^2*AM_0100_0000
[CPR, TZP, AMC, CTT, AM], 1
.6171861963*CPR_1110_0110*TZP_0110_0100*AMC_0100_0100*CTT_0100_0100*
AM_0100_0000
[CPR, TZP, CTT, AM, FEP], 1
.6171861963*CPR_1110_0110*TZP_0110_0100*CTT_0100_0100*AM_0100_0000*
FEP_0000_0000
[CPR, TZP, CTT, CEC, AM], 1
.6171861963*CPR_1110_0110*TZP_0110_0100*CEC_0100_0100*CTT_0100_0100*
AM_0100_0000
[CPR, TZP, CTT, CXM, AM], 1
.6171861963*CPR_1110_0110*TZP_0110_0100*CXM_0100_0100*CTT_0100_0100*
AM_0100_0000
[CPR, TZP, CTT, CRO, AM], 1
.6171861963*CPR_1110_0110*TZP_0110_0100*CRO_0100_0100*CTT_0100_0100*
AM_0100_0000
[CPR, TZP, CTT, AMC, AM], 1
.6171861963*CPR_1110_0110*TZP_0110_0100*AMC_0100_0100*CTT_0100_0100*
AM_0100_0000
[CPR, TZP, CTT, CTT, AM], 1
.6171861963*CPR_1110_0110*TZP_0110_0100*CTT_0100_0100^2*AM_0100_0000
[CPR, TZP, SAM, CTX, AM], 1
.6171861963*CPR_1110_0110*TZP_0110_0100*SAM_0100_1100*CTX_1100_0100*
AM_0100_0000
[CPR, TZP, SAM, ZOX, AM], 1
.6171861963*CPR_1110_0110*TZP_0110_0100*SAM_0100_1100*ZOX_1100_0100*
AM_0100_0000
[CPR, TZP, SAM, CXM, AM], 1
.6171861963*CPR_1110_0110*TZP_0110_0100*SAM_0100_1100*CXM_1100_0100*
AM_0100_0000
[CPR, TZP, CPD, TZP, AM], 1
.6171861963*CPR_1110_0110*TZP_0110_0100^2*CPD_0100_0110*AM_0100_0000
[CPR, FEP, CAZ, TZP, AM], 1
.6171861963*CAZ_1110_0110*FEP_0110_1110*CPR_1110_0110*TZP_0110_0100*
AM_0100_0000
[CPR, FEP, CPR, TZP, AM], 1
.6171861963*CPR_1110_0110^2*FEP_0110_1110*TZP_0110_0100*AM_0100_0000
[TZP, CTX, CTX, TZP, AM], 2
.3146761362*TZP_0110_0100*AM_0100_0000*TZP_1110_0110*CTX_0110_0110^2
.3025100601*TZP_0110_0100*AM_0100_0000*TZP_1110_1100*CTX_1100_0100*
CTX_0100_0110
[FEP, CEC, CAZ, TZP, AM], 2
.1749151538*CAZ_1110_0110*TZP_0110_0100*AM_0100_0000*FEP_1110_1010*
CEC_1010_1110
.4422710425*CAZ_1110_0110*TZP_0110_0100*AM_0100_0000*FEP_1110_1111*
CEC_1111_1110
[FEP, CEC, CPR, TZP, AM], 2
.1749151538*CPR_1110_0110*TZP_0110_0100*AM_0100_0000*FEP_1110_1010*
CEC_1010_1110
.4422710425*CPR_1110_0110*TZP_0110_0100*AM_0100_0000*FEP_1110_1111*
CEC_1111_1110


[1, 1, 0, 1], .6171861963 = .6171861963, 12
[AMP, CEC, CAZ, TZP, AM], 1
.6171861963*AMP_1101_1111*CEC_1111_1110*CAZ_1110_0110*TZP_0110_0100*
AM_0100_0000
[AMP, CEC, CPR, TZP, AM], 1
.6171861963*AMP_1101_1111*CEC_1111_1110*CPR_1110_0110*TZP_0110_0100*
AM_0100_0000
[AMP, CPR, CAZ, TZP, AM], 1
.6171861963*AMP_1101_1111*CPR_1111_1110*CAZ_1110_0110*TZP_0110_0100*
AM_0100_0000
[AMP, CPR, CPR, TZP, AM], 1
.6171861963*AMP_1101_1111*CPR_1111_1110*CPR_1110_0110*TZP_0110_0100*
AM_0100_0000
[SAM, CEC, CAZ, TZP, AM], 1
.6171861963*SAM_1101_1111*CEC_1111_1110*CAZ_1110_0110*TZP_0110_0100*
AM_0100_0000
[SAM, CEC, CPR, TZP, AM], 1
.6171861963*SAM_1101_1111*CEC_1111_1110*CPR_1110_0110*TZP_0110_0100*
AM_0100_0000
[SAM, CPR, CAZ, TZP, AM], 1
.6171861963*SAM_1101_1111*CPR_1111_1110*CAZ_1110_0110*TZP_0110_0100*
AM_0100_0000
[SAM, CPR, CPR, TZP, AM], 1
.6171861963*SAM_1101_1111*CPR_1111_1110*CPR_1110_0110*TZP_0110_0100*
AM_0100_0000
[FEP, CEC, CAZ, TZP, AM], 1
.6171861963*FEP_1101_1111*CEC_1111_1110*CAZ_1110_0110*TZP_0110_0100*
AM_0100_0000
[FEP, CEC, CPR, TZP, AM], 1
.6171861963*FEP_1101_1111*CEC_1111_1110*CPR_1110_0110*TZP_0110_0100*
AM_0100_0000
[FEP, CPR, CAZ, TZP, AM], 1
.6171861963*FEP_1101_1111*CPR_1111_1110*CAZ_1110_0110*TZP_0110_0100*
AM_0100_0000
[FEP, CPR, CPR, TZP, AM], 1
.6171861963*FEP_1101_1111*CPR_1111_1110*CPR_1110_0110*TZP_0110_0100*
AM_0100_0000


[1, 0, 1, 1], .6843238595 = .6843238595, 1
[TZP, CTX, TZP, CTT, CPR], 5
.2778304344*CPR_1000_0000*TZP_1011_1001^2*CTX_1001_1011*CTT_1001_1000
.3830108389*CPR_1000_0000*CTT_1000_1000*TZP_1011_1001*CTX_1001_1000*
TZP_1000_1000
.1456716187e-1*CPR_1000_0000*CTT_1000_1000*TZP_1011_1010*CTX_1010_1010*
TZP_1010_1000
.8649282885e-2*CPR_1000_0000*TZP_1011_1001*CTX_1001_1011*TZP_1011_1010*
CTT_1010_1000
.2661413858e-3*TZP_1011_1001*CTX_1001_1011*TZP_1011_0011*CTT_0011_0001*
CPR_0001_0000


[0, 1, 1, 1], .6171861963 = .6171861963, 4
[CPD, CEC, CAZ, TZP, AM], 1
.6171861963*CPD_0111_1111*CEC_1111_1110*CAZ_1110_0110*TZP_0110_0100*
AM_0100_0000
[CPD, CEC, CPR, TZP, AM], 1
.6171861963*CPD_0111_1111*CEC_1111_1110*CPR_1110_0110*TZP_0110_0100*
AM_0100_0000
[CPD, CPR, CAZ, TZP, AM], 1
.6171861963*CPD_0111_1111*CPR_1111_1110*CAZ_1110_0110*TZP_0110_0100*
AM_0100_0000
[CPD, CPR, CPR, TZP, AM], 1
.6171861963*CPD_0111_1111*CPR_1111_1110*CPR_1110_0110*TZP_0110_0100*
AM_0100_0000


[1, 1, 1, 1], .6171861963 = .6171861963, 72
[AMP, CEC, CAZ, TZP, AM], 1
.6171861963*AMP_1111_1111*CEC_1111_1110*CAZ_1110_0110*TZP_0110_0100*
AM_0100_0000
[AMP, CEC, CPR, TZP, AM], 1
.6171861963*AMP_1111_1111*CEC_1111_1110*CPR_1110_0110*TZP_0110_0100*
AM_0100_0000
[AMP, CPR, CAZ, TZP, AM], 1
.6171861963*AMP_1111_1111*CPR_1111_1110*CAZ_1110_0110*TZP_0110_0100*
AM_0100_0000
[AMP, CPR, CPR, TZP, AM], 1
.6171861963*AMP_1111_1111*CPR_1111_1110*CPR_1110_0110*TZP_0110_0100*
AM_0100_0000
[CEC, CEC, CAZ, TZP, AM], 1
.6171861963*CEC_1111_1110*CEC_1110_1110*CAZ_1110_0110*TZP_0110_0100*
AM_0100_0000
[CEC, CEC, CPR, TZP, AM], 1
.6171861963*CEC_1111_1110*CEC_1110_1110*CPR_1110_0110*TZP_0110_0100*
AM_0100_0000
[CEC, CAZ, AMP, TZP, AM], 1
.6171861963*CEC_1111_1110*CAZ_1110_0110*AMP_0110_0110*TZP_0110_0100*
AM_0100_0000
[CEC, CAZ, CTX, TZP, AM], 1
.6171861963*CEC_1111_1110*CAZ_1110_0110*CTX_0110_0110*TZP_0110_0100*
AM_0100_0000
[CEC, CAZ, CAZ, TZP, AM], 1
.6171861963*CEC_1111_1110*CAZ_1110_0110*CAZ_0110_0110*TZP_0110_0100*
AM_0100_0000
[CEC, CAZ, CPR, TZP, AM], 1
.6171861963*CEC_1111_1110*CAZ_1110_0110*CPR_0110_0110*TZP_0110_0100*
AM_0100_0000
[CEC, CAZ, TZP, AM, FEP], 1
.6171861963*CEC_1111_1110*CAZ_1110_0110*TZP_0110_0100*AM_0100_0000*
FEP_0000_0000
[CEC, CAZ, TZP, CEC, AM], 1
.6171861963*CEC_1111_1110*CAZ_1110_0110*TZP_0110_0100*CEC_0100_0100*
AM_0100_0000
[CEC, CAZ, TZP, CXM, AM], 1
.6171861963*CEC_1111_1110*CAZ_1110_0110*TZP_0110_0100*CXM_0100_0100*
AM_0100_0000
[CEC, CAZ, TZP, CRO, AM], 1
.6171861963*CEC_1111_1110*CAZ_1110_0110*TZP_0110_0100*CRO_0100_0100*
AM_0100_0000
[CEC, CAZ, TZP, AMC, AM], 1
.6171861963*CEC_1111_1110*CAZ_1110_0110*TZP_0110_0100*AMC_0100_0100*
AM_0100_0000
[CEC, CAZ, TZP, CTT, AM], 1
.6171861963*CEC_1111_1110*CAZ_1110_0110*TZP_0110_0100*CTT_0100_0100*
AM_0100_0000
[CEC, CTT, CAZ, TZP, AM], 1
.6171861963*CEC_1111_1110*CTT_1110_1110*CAZ_1110_0110*TZP_0110_0100*
AM_0100_0000
[CEC, CTT, CPR, TZP, AM], 1
.6171861963*CEC_1111_1110*CTT_1110_1110*CPR_1110_0110*TZP_0110_0100*
AM_0100_0000
[CEC, CPR, AMP, TZP, AM], 1
.6171861963*CEC_1111_1110*CPR_1110_0110*AMP_0110_0110*TZP_0110_0100*
AM_0100_0000
[CEC, CPR, CTX, TZP, AM], 1
.6171861963*CEC_1111_1110*CPR_1110_0110*CTX_0110_0110*TZP_0110_0100*
AM_0100_0000
[CEC, CPR, CAZ, TZP, AM], 1
.6171861963*CEC_1111_1110*CPR_1110_0110*CAZ_0110_0110*TZP_0110_0100*
AM_0100_0000
[CEC, CPR, CPR, TZP, AM], 1
.6171861963*CEC_1111_1110*CPR_1110_0110*CPR_0110_0110*TZP_0110_0100*
AM_0100_0000
[CEC, CPR, TZP, AM, FEP], 1
.6171861963*CEC_1111_1110*CPR_1110_0110*TZP_0110_0100*AM_0100_0000*
FEP_0000_0000
[CEC, CPR, TZP, CEC, AM], 1
.6171861963*CEC_1111_1110*CPR_1110_0110*TZP_0110_0100*CEC_0100_0100*
AM_0100_0000
[CEC, CPR, TZP, CXM, AM], 1
.6171861963*CEC_1111_1110*CPR_1110_0110*TZP_0110_0100*CXM_0100_0100*
AM_0100_0000
[CEC, CPR, TZP, CRO, AM], 1
.6171861963*CEC_1111_1110*CPR_1110_0110*TZP_0110_0100*CRO_0100_0100*
AM_0100_0000
[CEC, CPR, TZP, AMC, AM], 1
.6171861963*CEC_1111_1110*CPR_1110_0110*TZP_0110_0100*AMC_0100_0100*
AM_0100_0000
[CEC, CPR, TZP, CTT, AM], 1
.6171861963*CEC_1111_1110*CPR_1110_0110*TZP_0110_0100*CTT_0100_0100*
AM_0100_0000
[CTX, CEC, CAZ, TZP, AM], 1
.6171861963*CTX_1111_1111*CEC_1111_1110*CAZ_1110_0110*TZP_0110_0100*
AM_0100_0000
[CTX, CEC, CPR, TZP, AM], 1
.6171861963*CTX_1111_1111*CEC_1111_1110*CPR_1110_0110*TZP_0110_0100*
AM_0100_0000
[CTX, CPR, CAZ, TZP, AM], 1
.6171861963*CTX_1111_1111*CPR_1111_1110*CAZ_1110_0110*TZP_0110_0100*
AM_0100_0000
[CTX, CPR, CPR, TZP, AM], 1
.6171861963*CTX_1111_1111*CPR_1111_1110*CPR_1110_0110*TZP_0110_0100*
AM_0100_0000
[CRO, CEC, CAZ, TZP, AM], 1
.6171861963*CRO_1111_1111*CEC_1111_1110*CAZ_1110_0110*TZP_0110_0100*
AM_0100_0000
[CRO, CEC, CPR, TZP, AM], 1
.6171861963*CRO_1111_1111*CEC_1111_1110*CPR_1110_0110*TZP_0110_0100*
AM_0100_0000
[CRO, CPR, CAZ, TZP, AM], 1
.6171861963*CRO_1111_1111*CPR_1111_1110*CAZ_1110_0110*TZP_0110_0100*
AM_0100_0000
[CRO, CPR, CPR, TZP, AM], 1
.6171861963*CRO_1111_1111*CPR_1111_1110*CPR_1110_0110*TZP_0110_0100*
AM_0100_0000
[SAM, CEC, CAZ, TZP, AM], 1
.6171861963*SAM_1111_1111*CEC_1111_1110*CAZ_1110_0110*TZP_0110_0100*
AM_0100_0000
[SAM, CEC, CPR, TZP, AM], 1
.6171861963*SAM_1111_1111*CEC_1111_1110*CPR_1110_0110*TZP_0110_0100*
AM_0100_0000
[SAM, CPR, CAZ, TZP, AM], 1
.6171861963*SAM_1111_1111*CPR_1111_1110*CAZ_1110_0110*TZP_0110_0100*
AM_0100_0000
[SAM, CPR, CPR, TZP, AM], 1
.6171861963*SAM_1111_1111*CPR_1111_1110*CPR_1110_0110*TZP_0110_0100*
AM_0100_0000
[CPR, CEC, CAZ, TZP, AM], 1
.6171861963*CPR_1111_1110*CEC_1110_1110*CAZ_1110_0110*TZP_0110_0100*
AM_0100_0000
[CPR, CEC, CPR, TZP, AM], 1
.6171861963*CPR_1111_1110*CEC_1110_1110*CPR_1110_0110*TZP_0110_0100*
AM_0100_0000
[CPR, CAZ, AMP, TZP, AM], 1
.6171861963*CPR_1111_1110*CAZ_1110_0110*AMP_0110_0110*TZP_0110_0100*
AM_0100_0000
[CPR, CAZ, CTX, TZP, AM], 1
.6171861963*CPR_1111_1110*CAZ_1110_0110*CTX_0110_0110*TZP_0110_0100*
AM_0100_0000
[CPR, CAZ, CAZ, TZP, AM], 1
.6171861963*CPR_1111_1110*CAZ_1110_0110*CAZ_0110_0110*TZP_0110_0100*
AM_0100_0000
[CPR, CAZ, CPR, TZP, AM], 1
.6171861963*CPR_1111_1110*CAZ_1110_0110*CPR_0110_0110*TZP_0110_0100*
AM_0100_0000
[CPR, CAZ, TZP, AM, FEP], 1
.6171861963*CPR_1111_1110*CAZ_1110_0110*TZP_0110_0100*AM_0100_0000*
FEP_0000_0000
[CPR, CAZ, TZP, CEC, AM], 1
.6171861963*CPR_1111_1110*CAZ_1110_0110*TZP_0110_0100*CEC_0100_0100*
AM_0100_0000
[CPR, CAZ, TZP, CXM, AM], 1
.6171861963*CPR_1111_1110*CAZ_1110_0110*TZP_0110_0100*CXM_0100_0100*
AM_0100_0000
[CPR, CAZ, TZP, CRO, AM], 1
.6171861963*CPR_1111_1110*CAZ_1110_0110*TZP_0110_0100*CRO_0100_0100*
AM_0100_0000
[CPR, CAZ, TZP, AMC, AM], 1
.6171861963*CPR_1111_1110*CAZ_1110_0110*TZP_0110_0100*AMC_0100_0100*
AM_0100_0000
[CPR, CAZ, TZP, CTT, AM], 1
.6171861963*CPR_1111_1110*CAZ_1110_0110*TZP_0110_0100*CTT_0100_0100*
AM_0100_0000
[CPR, CTT, CAZ, TZP, AM], 1
.6171861963*CPR_1111_1110*CTT_1110_1110*CAZ_1110_0110*TZP_0110_0100*
AM_0100_0000
[CPR, CTT, CPR, TZP, AM], 1
.6171861963*CPR_1111_1110*CTT_1110_1110*CPR_1110_0110*TZP_0110_0100*
AM_0100_0000
[CPR, CPR, AMP, TZP, AM], 1
.6171861963*CPR_1111_1110*CPR_1110_0110*AMP_0110_0110*TZP_0110_0100*
AM_0100_0000
[CPR, CPR, CTX, TZP, AM], 1
.6171861963*CPR_1111_1110*CPR_1110_0110*CTX_0110_0110*TZP_0110_0100*
AM_0100_0000
[CPR, CPR, CAZ, TZP, AM], 1
.6171861963*CPR_1111_1110*CPR_1110_0110*CAZ_0110_0110*TZP_0110_0100*
AM_0100_0000
[CPR, CPR, CPR, TZP, AM], 1
.6171861963*CPR_1111_1110*CPR_1110_0110*CPR_0110_0110*TZP_0110_0100*
AM_0100_0000
[CPR, CPR, TZP, AM, FEP], 1
.6171861963*CPR_1111_1110*CPR_1110_0110*TZP_0110_0100*AM_0100_0000*
FEP_0000_0000
[CPR, CPR, TZP, CEC, AM], 1
.6171861963*CPR_1111_1110*CPR_1110_0110*TZP_0110_0100*CEC_0100_0100*
AM_0100_0000
[CPR, CPR, TZP, CXM, AM], 1
.6171861963*CPR_1111_1110*CPR_1110_0110*TZP_0110_0100*CXM_0100_0100*
AM_0100_0000
[CPR, CPR, TZP, CRO, AM], 1
.6171861963*CPR_1111_1110*CPR_1110_0110*TZP_0110_0100*CRO_0100_0100*
AM_0100_0000
[CPR, CPR, TZP, AMC, AM], 1
.6171861963*CPR_1111_1110*CPR_1110_0110*TZP_0110_0100*AMC_0100_0100*
AM_0100_0000
[CPR, CPR, TZP, CTT, AM], 1
.6171861963*CPR_1111_1110*CPR_1110_0110*TZP_0110_0100*CTT_0100_0100*
AM_0100_0000
[CPD, CEC, CAZ, TZP, AM], 1
.6171861963*CPD_1111_1111*CEC_1111_1110*CAZ_1110_0110*TZP_0110_0100*
AM_0100_0000
[CPD, CEC, CPR, TZP, AM], 1
.6171861963*CPD_1111_1111*CEC_1111_1110*CPR_1110_0110*TZP_0110_0100*
AM_0100_0000
[CPD, CPR, CAZ, TZP, AM], 1
.6171861963*CPD_1111_1111*CPR_1111_1110*CAZ_1110_0110*TZP_0110_0100*
AM_0100_0000
[CPD, CPR, CPR, TZP, AM], 1
.6171861963*CPD_1111_1111*CPR_1111_1110*CPR_1110_0110*TZP_0110_0100*
AM_0100_0000
[FEP, CEC, CAZ, TZP, AM], 1
.6171861963*FEP_1111_1111*CEC_1111_1110*CAZ_1110_0110*TZP_0110_0100*
AM_0100_0000
[FEP, CEC, CPR, TZP, AM], 1
.6171861963*FEP_1111_1111*CEC_1111_1110*CPR_1110_0110*TZP_0110_0100*
AM_0100_0000
[FEP, CPR, CAZ, TZP, AM], 1
.6171861963*FEP_1111_1111*CPR_1111_1110*CAZ_1110_0110*TZP_0110_0100*
AM_0100_0000
[FEP, CPR, CPR, TZP, AM], 1
.6171861963*FEP_1111_1111*CPR_1111_1110*CPR_1110_0110*TZP_0110_0100*
AM_0100_0000


`Transitions used in optimal pathways:`
AMC_0001_0101, 9
AMC_0100_0100, 269
AMP_0110_0110, 116
AMP_1101_1111, 4
AMP_1111_1111, 4
AM_0001_1001, 4
AM_0010_0010, 25
AM_0100_0000, 1173
AM_1110_1010, 2
AM_1110_1111, 2
CAZ_0101_0101, 2
CAZ_0110_0110, 116
CAZ_1110_0110, 151
CEC_0100_0100, 261
CEC_0101_0001, 9
CEC_0101_0100, 9
CEC_1010_1110, 6
CEC_1110_1110, 30
CEC_1111_1110, 52
CPD_0011_0111, 2
CPD_0100_0110, 104
CPD_0111_1111, 4
CPD_1010_1010, 21
CPD_1111_1111, 4
CPR_0001_0000, 5
CPR_0101_0101, 2
CPR_0110_0110, 116
CPR_1000_0000, 31
CPR_1110_0110, 151
CPR_1111_1110, 46
CRO_0100_0100, 271
CRO_0101_0100, 11
CRO_1010_1010, 21
CRO_1110_1010, 2
CRO_1110_1111, 2
CRO_1111_1111, 4
CTT_0011_0001, 5
CTT_0100_0100, 261
CTT_1000_1000, 16
CTT_1001_1000, 5
CTT_1010_1000, 5
CTT_1110_1110, 30
CTX_0100_0110, 105
CTX_0110_0110, 117
CTX_1001_1000, 5
CTX_1001_1011, 15
CTX_1010_1010, 22
CTX_1100_0100, 133
CTX_1111_1111, 4
CXM_0100_0100, 261
CXM_1100_0100, 132
FEP_0000_0000, 300
FEP_0110_1110, 31
FEP_1010_1010, 21
FEP_1101_1111, 4
FEP_1110_1010, 2
FEP_1110_1111, 2
FEP_1111_1111, 4
SAM_0001_1001, 4
SAM_0100_1100, 147
SAM_1101_1111, 4
SAM_1110_1111, 4
SAM_1111_1111, 4
TZP_0010_0000, 61
TZP_0101_0101, 4
TZP_0110_0100, 754
TZP_0111_0101, 2
TZP_0111_0110, 2
TZP_1000_1000, 15
TZP_1010_1000, 1
TZP_1011_0011, 5
TZP_1011_1001, 8
TZP_1011_1010, 6
TZP_1110_0110, 1
TZP_1110_1100, 1
ZOX_0011_0111, 2
ZOX_1001_1001, 4
ZOX_1010_0010, 56
ZOX_1100_0100, 132
                                   29975.646


[1, 0, 0, 0], 1.000000000 = 1.000000000, 63
[CTT, CTT, CTT, CTT, CTT, CPR], 1
1.000000000*CTT_1000_1000^5*CPR_1000_0000
[CTT, CTT, CTT, CTT, CPR, FEP], 1
1.000000000*CTT_1000_1000^4*CPR_1000_0000*FEP_0000_0000
[CTT, CTT, CTT, CTT, TZP, CPR], 1
1.000000000*CTT_1000_1000^4*TZP_1000_1000*CPR_1000_0000
[CTT, CTT, CTT, CPR, FEP, FEP], 1
1.000000000*CTT_1000_1000^3*CPR_1000_0000*FEP_0000_0000^2
[CTT, CTT, CTT, TZP, CTT, CPR], 1
1.000000000*CTT_1000_1000^4*TZP_1000_1000*CPR_1000_0000
[CTT, CTT, CTT, TZP, CPR, FEP], 1
1.000000000*CTT_1000_1000^3*TZP_1000_1000*CPR_1000_0000*FEP_0000_0000
[CTT, CTT, CTT, TZP, TZP, CPR], 1
1.000000000*CTT_1000_1000^3*TZP_1000_1000^2*CPR_1000_0000
[CTT, CTT, CPR, FEP, FEP, FEP], 1
1.000000000*CTT_1000_1000^2*CPR_1000_0000*FEP_0000_0000^3
[CTT, CTT, TZP, CTT, CTT, CPR], 1
1.000000000*CTT_1000_1000^4*TZP_1000_1000*CPR_1000_0000
[CTT, CTT, TZP, CTT, CPR, FEP], 1
1.000000000*CTT_1000_1000^3*TZP_1000_1000*CPR_1000_0000*FEP_0000_0000
[CTT, CTT, TZP, CTT, TZP, CPR], 1
1.000000000*CTT_1000_1000^3*TZP_1000_1000^2*CPR_1000_0000
[CTT, CTT, TZP, CPR, FEP, FEP], 1
1.000000000*CTT_1000_1000^2*TZP_1000_1000*CPR_1000_0000*FEP_0000_0000^2
[CTT, CTT, TZP, TZP, CTT, CPR], 1
1.000000000*CTT_1000_1000^3*TZP_1000_1000^2*CPR_1000_0000
[CTT, CTT, TZP, TZP, CPR, FEP], 1
1.000000000*CTT_1000_1000^2*TZP_1000_1000^2*CPR_1000_0000*FEP_0000_0000
[CTT, CTT, TZP, TZP, TZP, CPR], 1
1.000000000*CTT_1000_1000^2*TZP_1000_1000^3*CPR_1000_0000
[CTT, CPR, FEP, FEP, FEP, FEP], 1
1.000000000*CTT_1000_1000*CPR_1000_0000*FEP_0000_0000^4
[CTT, TZP, CTT, CTT, CTT, CPR], 1
1.000000000*CTT_1000_1000^4*TZP_1000_1000*CPR_1000_0000
[CTT, TZP, CTT, CTT, CPR, FEP], 1
1.000000000*CTT_1000_1000^3*TZP_1000_1000*CPR_1000_0000*FEP_0000_0000
[CTT, TZP, CTT, CTT, TZP, CPR], 1
1.000000000*CTT_1000_1000^3*TZP_1000_1000^2*CPR_1000_0000
[CTT, TZP, CTT, CPR, FEP, FEP], 1
1.000000000*CTT_1000_1000^2*TZP_1000_1000*CPR_1000_0000*FEP_0000_0000^2
[CTT, TZP, CTT, TZP, CTT, CPR], 1
1.000000000*CTT_1000_1000^3*TZP_1000_1000^2*CPR_1000_0000
[CTT, TZP, CTT, TZP, CPR, FEP], 1
1.000000000*CTT_1000_1000^2*TZP_1000_1000^2*CPR_1000_0000*FEP_0000_0000
[CTT, TZP, CTT, TZP, TZP, CPR], 1
1.000000000*CTT_1000_1000^2*TZP_1000_1000^3*CPR_1000_0000
[CTT, TZP, CPR, FEP, FEP, FEP], 1
1.000000000*CTT_1000_1000*TZP_1000_1000*CPR_1000_0000*FEP_0000_0000^3
[CTT, TZP, TZP, CTT, CTT, CPR], 1
1.000000000*CTT_1000_1000^3*TZP_1000_1000^2*CPR_1000_0000
[CTT, TZP, TZP, CTT, CPR, FEP], 1
1.000000000*CTT_1000_1000^2*TZP_1000_1000^2*CPR_1000_0000*FEP_0000_0000
[CTT, TZP, TZP, CTT, TZP, CPR], 1
1.000000000*CTT_1000_1000^2*TZP_1000_1000^3*CPR_1000_0000
[CTT, TZP, TZP, CPR, FEP, FEP], 1
1.000000000*CTT_1000_1000*TZP_1000_1000^2*CPR_1000_0000*FEP_0000_0000^2
[CTT, TZP, TZP, TZP, CTT, CPR], 1
1.000000000*CTT_1000_1000^2*TZP_1000_1000^3*CPR_1000_0000
[CTT, TZP, TZP, TZP, CPR, FEP], 1
1.000000000*CTT_1000_1000*TZP_1000_1000^3*CPR_1000_0000*FEP_0000_0000
[CTT, TZP, TZP, TZP, TZP, CPR], 1
1.000000000*CTT_1000_1000*TZP_1000_1000^4*CPR_1000_0000
[CPR, FEP, FEP, FEP, FEP, FEP], 1
1.000000000*CPR_1000_0000*FEP_0000_0000^5
[TZP, CTT, CTT, CTT, CTT, CPR], 1
1.000000000*CTT_1000_1000^4*TZP_1000_1000*CPR_1000_0000
[TZP, CTT, CTT, CTT, CPR, FEP], 1
1.000000000*CTT_1000_1000^3*TZP_1000_1000*CPR_1000_0000*FEP_0000_0000
[TZP, CTT, CTT, CTT, TZP, CPR], 1
1.000000000*CTT_1000_1000^3*TZP_1000_1000^2*CPR_1000_0000
[TZP, CTT, CTT, CPR, FEP, FEP], 1
1.000000000*CTT_1000_1000^2*TZP_1000_1000*CPR_1000_0000*FEP_0000_0000^2
[TZP, CTT, CTT, TZP, CTT, CPR], 1
1.000000000*CTT_1000_1000^3*TZP_1000_1000^2*CPR_1000_0000
[TZP, CTT, CTT, TZP, CPR, FEP], 1
1.000000000*CTT_1000_1000^2*TZP_1000_1000^2*CPR_1000_0000*FEP_0000_0000
[TZP, CTT, CTT, TZP, TZP, CPR], 1
1.000000000*CTT_1000_1000^2*TZP_1000_1000^3*CPR_1000_0000
[TZP, CTT, CPR, FEP, FEP, FEP], 1
1.000000000*CTT_1000_1000*TZP_1000_1000*CPR_1000_0000*FEP_0000_0000^3
[TZP, CTT, TZP, CTT, CTT, CPR], 1
1.000000000*CTT_1000_1000^3*TZP_1000_1000^2*CPR_1000_0000
[TZP, CTT, TZP, CTT, CPR, FEP], 1
1.000000000*CTT_1000_1000^2*TZP_1000_1000^2*CPR_1000_0000*FEP_0000_0000
[TZP, CTT, TZP, CTT, TZP, CPR], 1
1.000000000*CTT_1000_1000^2*TZP_1000_1000^3*CPR_1000_0000
[TZP, CTT, TZP, CPR, FEP, FEP], 1
1.000000000*CTT_1000_1000*TZP_1000_1000^2*CPR_1000_0000*FEP_0000_0000^2
[TZP, CTT, TZP, TZP, CTT, CPR], 1
1.000000000*CTT_1000_1000^2*TZP_1000_1000^3*CPR_1000_0000
[TZP, CTT, TZP, TZP, CPR, FEP], 1
1.000000000*CTT_1000_1000*TZP_1000_1000^3*CPR_1000_0000*FEP_0000_0000
[TZP, CTT, TZP, TZP, TZP, CPR], 1
1.000000000*CTT_1000_1000*TZP_1000_1000^4*CPR_1000_0000
[TZP, CPR, FEP, FEP, FEP, FEP], 1
1.000000000*TZP_1000_1000*CPR_1000_0000*FEP_0000_0000^4
[TZP, TZP, CTT, CTT, CTT, CPR], 1
1.000000000*CTT_1000_1000^3*TZP_1000_1000^2*CPR_1000_0000
[TZP, TZP, CTT, CTT, CPR, FEP], 1
1.000000000*CTT_1000_1000^2*TZP_1000_1000^2*CPR_1000_0000*FEP_0000_0000
[TZP, TZP, CTT, CTT, TZP, CPR], 1
1.000000000*CTT_1000_1000^2*TZP_1000_1000^3*CPR_1000_0000
[TZP, TZP, CTT, CPR, FEP, FEP], 1
1.000000000*CTT_1000_1000*TZP_1000_1000^2*CPR_1000_0000*FEP_0000_0000^2
[TZP, TZP, CTT, TZP, CTT, CPR], 1
1.000000000*CTT_1000_1000^2*TZP_1000_1000^3*CPR_1000_0000
[TZP, TZP, CTT, TZP, CPR, FEP], 1
1.000000000*CTT_1000_1000*TZP_1000_1000^3*CPR_1000_0000*FEP_0000_0000
[TZP, TZP, CTT, TZP, TZP, CPR], 1
1.000000000*CTT_1000_1000*TZP_1000_1000^4*CPR_1000_0000
[TZP, TZP, CPR, FEP, FEP, FEP], 1
1.000000000*TZP_1000_1000^2*CPR_1000_0000*FEP_0000_0000^3
[TZP, TZP, TZP, CTT, CTT, CPR], 1
1.000000000*CTT_1000_1000^2*TZP_1000_1000^3*CPR_1000_0000
[TZP, TZP, TZP, CTT, CPR, FEP], 1
1.000000000*CTT_1000_1000*TZP_1000_1000^3*CPR_1000_0000*FEP_0000_0000
[TZP, TZP, TZP, CTT, TZP, CPR], 1
1.000000000*CTT_1000_1000*TZP_1000_1000^4*CPR_1000_0000
[TZP, TZP, TZP, CPR, FEP, FEP], 1
1.000000000*TZP_1000_1000^3*CPR_1000_0000*FEP_0000_0000^2
[TZP, TZP, TZP, TZP, CTT, CPR], 1
1.000000000*CTT_1000_1000*TZP_1000_1000^4*CPR_1000_0000
[TZP, TZP, TZP, TZP, CPR, FEP], 1
1.000000000*TZP_1000_1000^4*CPR_1000_0000*FEP_0000_0000
[TZP, TZP, TZP, TZP, TZP, CPR], 1
1.000000000*TZP_1000_1000^5*CPR_1000_0000


[0, 1, 0, 0], .6171861963 = .6171861963, 8568
[AM, FEP, FEP, FEP, FEP, FEP], 1
.6171861963*AM_0100_0000*FEP_0000_0000^5
[CEC, AM, FEP, FEP, FEP, FEP], 1
.6171861963*CEC_0100_0100*AM_0100_0000*FEP_0000_0000^4
[CEC, CEC, AM, FEP, FEP, FEP], 1
.6171861963*CEC_0100_0100^2*AM_0100_0000*FEP_0000_0000^3
[CEC, CEC, CEC, AM, FEP, FEP], 1
.6171861963*CEC_0100_0100^3*AM_0100_0000*FEP_0000_0000^2
[CEC, CEC, CEC, CEC, AM, FEP], 1
.6171861963*CEC_0100_0100^4*AM_0100_0000*FEP_0000_0000
[CEC, CEC, CEC, CEC, CEC, AM], 1
.6171861963*CEC_0100_0100^5*AM_0100_0000
[CEC, CEC, CEC, CEC, CXM, AM], 1
.6171861963*CEC_0100_0100^4*CXM_0100_0100*AM_0100_0000
[CEC, CEC, CEC, CEC, CRO, AM], 1
.6171861963*CEC_0100_0100^4*CRO_0100_0100*AM_0100_0000
[CEC, CEC, CEC, CEC, AMC, AM], 1
.6171861963*CEC_0100_0100^4*AMC_0100_0100*AM_0100_0000
[CEC, CEC, CEC, CEC, CTT, AM], 1
.6171861963*CEC_0100_0100^4*CTT_0100_0100*AM_0100_0000
[CEC, CEC, CEC, CTX, TZP, AM], 1
.6171861963*CEC_0100_0100^3*CTX_0100_0110*TZP_0110_0100*AM_0100_0000
[CEC, CEC, CEC, CXM, AM, FEP], 1
.6171861963*CEC_0100_0100^3*CXM_0100_0100*AM_0100_0000*FEP_0000_0000
[CEC, CEC, CEC, CXM, CEC, AM], 1
.6171861963*CEC_0100_0100^4*CXM_0100_0100*AM_0100_0000
[CEC, CEC, CEC, CXM, CXM, AM], 1
.6171861963*CEC_0100_0100^3*CXM_0100_0100^2*AM_0100_0000
[CEC, CEC, CEC, CXM, CRO, AM], 1
.6171861963*CEC_0100_0100^3*CXM_0100_0100*CRO_0100_0100*AM_0100_0000
[CEC, CEC, CEC, CXM, AMC, AM], 1
.6171861963*CEC_0100_0100^3*CXM_0100_0100*AMC_0100_0100*AM_0100_0000
[CEC, CEC, CEC, CXM, CTT, AM], 1
.6171861963*CEC_0100_0100^3*CXM_0100_0100*CTT_0100_0100*AM_0100_0000
[CEC, CEC, CEC, CRO, AM, FEP], 1
.6171861963*CEC_0100_0100^3*CRO_0100_0100*AM_0100_0000*FEP_0000_0000
[CEC, CEC, CEC, CRO, CEC, AM], 1
.6171861963*CEC_0100_0100^4*CRO_0100_0100*AM_0100_0000
[CEC, CEC, CEC, CRO, CXM, AM], 1
.6171861963*CEC_0100_0100^3*CXM_0100_0100*CRO_0100_0100*AM_0100_0000
[CEC, CEC, CEC, CRO, CRO, AM], 1
.6171861963*CEC_0100_0100^3*CRO_0100_0100^2*AM_0100_0000
[CEC, CEC, CEC, CRO, AMC, AM], 1
.6171861963*CEC_0100_0100^3*CRO_0100_0100*AMC_0100_0100*AM_0100_0000
[CEC, CEC, CEC, CRO, CTT, AM], 1
.6171861963*CEC_0100_0100^3*CRO_0100_0100*CTT_0100_0100*AM_0100_0000
[CEC, CEC, CEC, AMC, AM, FEP], 1
.6171861963*CEC_0100_0100^3*AMC_0100_0100*AM_0100_0000*FEP_0000_0000
[CEC, CEC, CEC, AMC, CEC, AM], 1
.6171861963*CEC_0100_0100^4*AMC_0100_0100*AM_0100_0000
[CEC, CEC, CEC, AMC, CXM, AM], 1
.6171861963*CEC_0100_0100^3*CXM_0100_0100*AMC_0100_0100*AM_0100_0000
[CEC, CEC, CEC, AMC, CRO, AM], 1
.6171861963*CEC_0100_0100^3*CRO_0100_0100*AMC_0100_0100*AM_0100_0000
[CEC, CEC, CEC, AMC, AMC, AM], 1
.6171861963*CEC_0100_0100^3*AMC_0100_0100^2*AM_0100_0000
[CEC, CEC, CEC, AMC, CTT, AM], 1
.6171861963*CEC_0100_0100^3*AMC_0100_0100*CTT_0100_0100*AM_0100_0000
[CEC, CEC, CEC, CTT, AM, FEP], 1
.6171861963*CEC_0100_0100^3*CTT_0100_0100*AM_0100_0000*FEP_0000_0000
[CEC, CEC, CEC, CTT, CEC, AM], 1
.6171861963*CEC_0100_0100^4*CTT_0100_0100*AM_0100_0000
[CEC, CEC, CEC, CTT, CXM, AM], 1
.6171861963*CEC_0100_0100^3*CXM_0100_0100*CTT_0100_0100*AM_0100_0000
[CEC, CEC, CEC, CTT, CRO, AM], 1
.6171861963*CEC_0100_0100^3*CRO_0100_0100*CTT_0100_0100*AM_0100_0000
[CEC, CEC, CEC, CTT, AMC, AM], 1
.6171861963*CEC_0100_0100^3*AMC_0100_0100*CTT_0100_0100*AM_0100_0000
[CEC, CEC, CEC, CTT, CTT, AM], 1
.6171861963*CEC_0100_0100^3*CTT_0100_0100^2*AM_0100_0000
[CEC, CEC, CEC, SAM, CTX, AM], 1
.6171861963*CEC_0100_0100^3*SAM_0100_1100*CTX_1100_0100*AM_0100_0000
[CEC, CEC, CEC, SAM, ZOX, AM], 1
.6171861963*CEC_0100_0100^3*SAM_0100_1100*ZOX_1100_0100*AM_0100_0000
[CEC, CEC, CEC, SAM, CXM, AM], 1
.6171861963*CEC_0100_0100^3*SAM_0100_1100*CXM_1100_0100*AM_0100_0000
[CEC, CEC, CEC, CPD, TZP, AM], 1
.6171861963*CEC_0100_0100^3*CPD_0100_0110*TZP_0110_0100*AM_0100_0000
[CEC, CEC, CTX, AMP, TZP, AM], 1
.6171861963*CEC_0100_0100^2*CTX_0100_0110*AMP_0110_0110*TZP_0110_0100*
AM_0100_0000
[CEC, CEC, CTX, CTX, TZP, AM], 1
.6171861963*CEC_0100_0100^2*CTX_0100_0110*CTX_0110_0110*TZP_0110_0100*
AM_0100_0000
[CEC, CEC, CTX, CAZ, TZP, AM], 1
.6171861963*CEC_0100_0100^2*CTX_0100_0110*CAZ_0110_0110*TZP_0110_0100*
AM_0100_0000
[CEC, CEC, CTX, CPR, TZP, AM], 1
.6171861963*CEC_0100_0100^2*CTX_0100_0110*CPR_0110_0110*TZP_0110_0100*
AM_0100_0000
[CEC, CEC, CTX, TZP, AM, FEP], 1
.6171861963*CEC_0100_0100^2*CTX_0100_0110*TZP_0110_0100*AM_0100_0000*
FEP_0000_0000
[CEC, CEC, CTX, TZP, CEC, AM], 1
.6171861963*CEC_0100_0100^3*CTX_0100_0110*TZP_0110_0100*AM_0100_0000
[CEC, CEC, CTX, TZP, CXM, AM], 1
.6171861963*CEC_0100_0100^2*CTX_0100_0110*TZP_0110_0100*CXM_0100_0100*
AM_0100_0000
[CEC, CEC, CTX, TZP, CRO, AM], 1
.6171861963*CEC_0100_0100^2*CTX_0100_0110*TZP_0110_0100*CRO_0100_0100*
AM_0100_0000
[CEC, CEC, CTX, TZP, AMC, AM], 1
.6171861963*CEC_0100_0100^2*CTX_0100_0110*TZP_0110_0100*AMC_0100_0100*
AM_0100_0000
[CEC, CEC, CTX, TZP, CTT, AM], 1
.6171861963*CEC_0100_0100^2*CTX_0100_0110*TZP_0110_0100*CTT_0100_0100*
AM_0100_0000
[CEC, CEC, CXM, AM, FEP, FEP], 1
.6171861963*CEC_0100_0100^2*CXM_0100_0100*AM_0100_0000*FEP_0000_0000^2
[CEC, CEC, CXM, CEC, AM, FEP], 1
.6171861963*CEC_0100_0100^3*CXM_0100_0100*AM_0100_0000*FEP_0000_0000
[CEC, CEC, CXM, CEC, CEC, AM], 1
.6171861963*CEC_0100_0100^4*CXM_0100_0100*AM_0100_0000
[CEC, CEC, CXM, CEC, CXM, AM], 1
.6171861963*CEC_0100_0100^3*CXM_0100_0100^2*AM_0100_0000
[CEC, CEC, CXM, CEC, CRO, AM], 1
.6171861963*CEC_0100_0100^3*CXM_0100_0100*CRO_0100_0100*AM_0100_0000
[CEC, CEC, CXM, CEC, AMC, AM], 1
.6171861963*CEC_0100_0100^3*CXM_0100_0100*AMC_0100_0100*AM_0100_0000
[CEC, CEC, CXM, CEC, CTT, AM], 1
.6171861963*CEC_0100_0100^3*CXM_0100_0100*CTT_0100_0100*AM_0100_0000
[CEC, CEC, CXM, CTX, TZP, AM], 1
.6171861963*CEC_0100_0100^2*CTX_0100_0110*TZP_0110_0100*CXM_0100_0100*
AM_0100_0000
[CEC, CEC, CXM, CXM, AM, FEP], 1
.6171861963*CEC_0100_0100^2*CXM_0100_0100^2*AM_0100_0000*FEP_0000_0000
[CEC, CEC, CXM, CXM, CEC, AM], 1
.6171861963*CEC_0100_0100^3*CXM_0100_0100^2*AM_0100_0000
[CEC, CEC, CXM, CXM, CXM, AM], 1
.6171861963*CEC_0100_0100^2*CXM_0100_0100^3*AM_0100_0000
[CEC, CEC, CXM, CXM, CRO, AM], 1
.6171861963*CEC_0100_0100^2*CXM_0100_0100^2*CRO_0100_0100*AM_0100_0000
[CEC, CEC, CXM, CXM, AMC, AM], 1
.6171861963*CEC_0100_0100^2*CXM_0100_0100^2*AMC_0100_0100*AM_0100_0000
[CEC, CEC, CXM, CXM, CTT, AM], 1
.6171861963*CEC_0100_0100^2*CXM_0100_0100^2*CTT_0100_0100*AM_0100_0000
[CEC, CEC, CXM, CRO, AM, FEP], 1
.6171861963*CEC_0100_0100^2*CXM_0100_0100*CRO_0100_0100*AM_0100_0000*
FEP_0000_0000
[CEC, CEC, CXM, CRO, CEC, AM], 1
.6171861963*CEC_0100_0100^3*CXM_0100_0100*CRO_0100_0100*AM_0100_0000
[CEC, CEC, CXM, CRO, CXM, AM], 1
.6171861963*CEC_0100_0100^2*CXM_0100_0100^2*CRO_0100_0100*AM_0100_0000
[CEC, CEC, CXM, CRO, CRO, AM], 1
.6171861963*CEC_0100_0100^2*CXM_0100_0100*CRO_0100_0100^2*AM_0100_0000
[CEC, CEC, CXM, CRO, AMC, AM], 1
.6171861963*CEC_0100_0100^2*CXM_0100_0100*CRO_0100_0100*AMC_0100_0100*
AM_0100_0000
[CEC, CEC, CXM, CRO, CTT, AM], 1
.6171861963*CEC_0100_0100^2*CXM_0100_0100*CRO_0100_0100*CTT_0100_0100*
AM_0100_0000
[CEC, CEC, CXM, AMC, AM, FEP], 1
.6171861963*CEC_0100_0100^2*CXM_0100_0100*AMC_0100_0100*AM_0100_0000*
FEP_0000_0000
[CEC, CEC, CXM, AMC, CEC, AM], 1
.6171861963*CEC_0100_0100^3*CXM_0100_0100*AMC_0100_0100*AM_0100_0000
[CEC, CEC, CXM, AMC, CXM, AM], 1
.6171861963*CEC_0100_0100^2*CXM_0100_0100^2*AMC_0100_0100*AM_0100_0000
[CEC, CEC, CXM, AMC, CRO, AM], 1
.6171861963*CEC_0100_0100^2*CXM_0100_0100*CRO_0100_0100*AMC_0100_0100*
AM_0100_0000
[CEC, CEC, CXM, AMC, AMC, AM], 1
.6171861963*CEC_0100_0100^2*CXM_0100_0100*AMC_0100_0100^2*AM_0100_0000
[CEC, CEC, CXM, AMC, CTT, AM], 1
.6171861963*CEC_0100_0100^2*CXM_0100_0100*AMC_0100_0100*CTT_0100_0100*
AM_0100_0000
[CEC, CEC, CXM, CTT, AM, FEP], 1
.6171861963*CEC_0100_0100^2*CXM_0100_0100*CTT_0100_0100*AM_0100_0000*
FEP_0000_0000
[CEC, CEC, CXM, CTT, CEC, AM], 1
.6171861963*CEC_0100_0100^3*CXM_0100_0100*CTT_0100_0100*AM_0100_0000
[CEC, CEC, CXM, CTT, CXM, AM], 1
.6171861963*CEC_0100_0100^2*CXM_0100_0100^2*CTT_0100_0100*AM_0100_0000
[CEC, CEC, CXM, CTT, CRO, AM], 1
.6171861963*CEC_0100_0100^2*CXM_0100_0100*CRO_0100_0100*CTT_0100_0100*
AM_0100_0000
[CEC, CEC, CXM, CTT, AMC, AM], 1
.6171861963*CEC_0100_0100^2*CXM_0100_0100*AMC_0100_0100*CTT_0100_0100*
AM_0100_0000
[CEC, CEC, CXM, CTT, CTT, AM], 1
.6171861963*CEC_0100_0100^2*CXM_0100_0100*CTT_0100_0100^2*AM_0100_0000
[CEC, CEC, CXM, SAM, CTX, AM], 1
.6171861963*CEC_0100_0100^2*CXM_0100_0100*SAM_0100_1100*CTX_1100_0100*
AM_0100_0000
[CEC, CEC, CXM, SAM, ZOX, AM], 1
.6171861963*CEC_0100_0100^2*CXM_0100_0100*SAM_0100_1100*ZOX_1100_0100*
AM_0100_0000
[CEC, CEC, CXM, SAM, CXM, AM], 1
.6171861963*CEC_0100_0100^2*CXM_0100_0100*SAM_0100_1100*CXM_1100_0100*
AM_0100_0000
[CEC, CEC, CXM, CPD, TZP, AM], 1
.6171861963*CEC_0100_0100^2*CXM_0100_0100*CPD_0100_0110*TZP_0110_0100*
AM_0100_0000
[CEC, CEC, CRO, AM, FEP, FEP], 1
.6171861963*CEC_0100_0100^2*CRO_0100_0100*AM_0100_0000*FEP_0000_0000^2
[CEC, CEC, CRO, CEC, AM, FEP], 1
.6171861963*CEC_0100_0100^3*CRO_0100_0100*AM_0100_0000*FEP_0000_0000
[CEC, CEC, CRO, CEC, CEC, AM], 1
.6171861963*CEC_0100_0100^4*CRO_0100_0100*AM_0100_0000
[CEC, CEC, CRO, CEC, CXM, AM], 1
.6171861963*CEC_0100_0100^3*CXM_0100_0100*CRO_0100_0100*AM_0100_0000
[CEC, CEC, CRO, CEC, CRO, AM], 1
.6171861963*CEC_0100_0100^3*CRO_0100_0100^2*AM_0100_0000
[CEC, CEC, CRO, CEC, AMC, AM], 1
.6171861963*CEC_0100_0100^3*CRO_0100_0100*AMC_0100_0100*AM_0100_0000
[CEC, CEC, CRO, CEC, CTT, AM], 1
.6171861963*CEC_0100_0100^3*CRO_0100_0100*CTT_0100_0100*AM_0100_0000
[CEC, CEC, CRO, CTX, TZP, AM], 1
.6171861963*CEC_0100_0100^2*CTX_0100_0110*TZP_0110_0100*CRO_0100_0100*
AM_0100_0000
[CEC, CEC, CRO, CXM, AM, FEP], 1
.6171861963*CEC_0100_0100^2*CXM_0100_0100*CRO_0100_0100*AM_0100_0000*
FEP_0000_0000
[CEC, CEC, CRO, CXM, CEC, AM], 1
.6171861963*CEC_0100_0100^3*CXM_0100_0100*CRO_0100_0100*AM_0100_0000
[CEC, CEC, CRO, CXM, CXM, AM], 1
.6171861963*CEC_0100_0100^2*CXM_0100_0100^2*CRO_0100_0100*AM_0100_0000
[CEC, CEC, CRO, CXM, CRO, AM], 1
.6171861963*CEC_0100_0100^2*CXM_0100_0100*CRO_0100_0100^2*AM_0100_0000
[CEC, CEC, CRO, CXM, AMC, AM], 1
.6171861963*CEC_0100_0100^2*CXM_0100_0100*CRO_0100_0100*AMC_0100_0100*
AM_0100_0000
[CEC, CEC, CRO, CXM, CTT, AM], 1
.6171861963*CEC_0100_0100^2*CXM_0100_0100*CRO_0100_0100*CTT_0100_0100*
AM_0100_0000
[CEC, CEC, CRO, CRO, AM, FEP], 1
.6171861963*CEC_0100_0100^2*CRO_0100_0100^2*AM_0100_0000*FEP_0000_0000
[CEC, CEC, CRO, CRO, CEC, AM], 1
.6171861963*CEC_0100_0100^3*CRO_0100_0100^2*AM_0100_0000
[CEC, CEC, CRO, CRO, CXM, AM], 1
.6171861963*CEC_0100_0100^2*CXM_0100_0100*CRO_0100_0100^2*AM_0100_0000
[CEC, CEC, CRO, CRO, CRO, AM], 1
.6171861963*CEC_0100_0100^2*CRO_0100_0100^3*AM_0100_0000
[CEC, CEC, CRO, CRO, AMC, AM], 1
.6171861963*CEC_0100_0100^2*CRO_0100_0100^2*AMC_0100_0100*AM_0100_0000
[CEC, CEC, CRO, CRO, CTT, AM], 1
.6171861963*CEC_0100_0100^2*CRO_0100_0100^2*CTT_0100_0100*AM_0100_0000
[CEC, CEC, CRO, AMC, AM, FEP], 1
.6171861963*CEC_0100_0100^2*CRO_0100_0100*AMC_0100_0100*AM_0100_0000*
FEP_0000_0000
[CEC, CEC, CRO, AMC, CEC, AM], 1
.6171861963*CEC_0100_0100^3*CRO_0100_0100*AMC_0100_0100*AM_0100_0000
[CEC, CEC, CRO, AMC, CXM, AM], 1
.6171861963*CEC_0100_0100^2*CXM_0100_0100*CRO_0100_0100*AMC_0100_0100*
AM_0100_0000
[CEC, CEC, CRO, AMC, CRO, AM], 1
.6171861963*CEC_0100_0100^2*CRO_0100_0100^2*AMC_0100_0100*AM_0100_0000
[CEC, CEC, CRO, AMC, AMC, AM], 1
.6171861963*CEC_0100_0100^2*CRO_0100_0100*AMC_0100_0100^2*AM_0100_0000
[CEC, CEC, CRO, AMC, CTT, AM], 1
.6171861963*CEC_0100_0100^2*CRO_0100_0100*AMC_0100_0100*CTT_0100_0100*
AM_0100_0000
[CEC, CEC, CRO, CTT, AM, FEP], 1
.6171861963*CEC_0100_0100^2*CRO_0100_0100*CTT_0100_0100*AM_0100_0000*
FEP_0000_0000
[CEC, CEC, CRO, CTT, CEC, AM], 1
.6171861963*CEC_0100_0100^3*CRO_0100_0100*CTT_0100_0100*AM_0100_0000
[CEC, CEC, CRO, CTT, CXM, AM], 1
.6171861963*CEC_0100_0100^2*CXM_0100_0100*CRO_0100_0100*CTT_0100_0100*
AM_0100_0000
[CEC, CEC, CRO, CTT, CRO, AM], 1
.6171861963*CEC_0100_0100^2*CRO_0100_0100^2*CTT_0100_0100*AM_0100_0000
[CEC, CEC, CRO, CTT, AMC, AM], 1
.6171861963*CEC_0100_0100^2*CRO_0100_0100*AMC_0100_0100*CTT_0100_0100*
AM_0100_0000
[CEC, CEC, CRO, CTT, CTT, AM], 1
.6171861963*CEC_0100_0100^2*CRO_0100_0100*CTT_0100_0100^2*AM_0100_0000
[CEC, CEC, CRO, SAM, CTX, AM], 1
.6171861963*CEC_0100_0100^2*CRO_0100_0100*SAM_0100_1100*CTX_1100_0100*
AM_0100_0000
[CEC, CEC, CRO, SAM, ZOX, AM], 1
.6171861963*CEC_0100_0100^2*CRO_0100_0100*SAM_0100_1100*ZOX_1100_0100*
AM_0100_0000
[CEC, CEC, CRO, SAM, CXM, AM], 1
.6171861963*CEC_0100_0100^2*CRO_0100_0100*SAM_0100_1100*CXM_1100_0100*
AM_0100_0000
[CEC, CEC, CRO, CPD, TZP, AM], 1
.6171861963*CEC_0100_0100^2*CRO_0100_0100*CPD_0100_0110*TZP_0110_0100*
AM_0100_0000
[CEC, CEC, AMC, AM, FEP, FEP], 1
.6171861963*CEC_0100_0100^2*AMC_0100_0100*AM_0100_0000*FEP_0000_0000^2
[CEC, CEC, AMC, CEC, AM, FEP], 1
.6171861963*CEC_0100_0100^3*AMC_0100_0100*AM_0100_0000*FEP_0000_0000
[CEC, CEC, AMC, CEC, CEC, AM], 1
.6171861963*CEC_0100_0100^4*AMC_0100_0100*AM_0100_0000
[CEC, CEC, AMC, CEC, CXM, AM], 1
.6171861963*CEC_0100_0100^3*CXM_0100_0100*AMC_0100_0100*AM_0100_0000
[CEC, CEC, AMC, CEC, CRO, AM], 1
.6171861963*CEC_0100_0100^3*CRO_0100_0100*AMC_0100_0100*AM_0100_0000
[CEC, CEC, AMC, CEC, AMC, AM], 1
.6171861963*CEC_0100_0100^3*AMC_0100_0100^2*AM_0100_0000
[CEC, CEC, AMC, CEC, CTT, AM], 1
.6171861963*CEC_0100_0100^3*AMC_0100_0100*CTT_0100_0100*AM_0100_0000
[CEC, CEC, AMC, CTX, TZP, AM], 1
.6171861963*CEC_0100_0100^2*CTX_0100_0110*TZP_0110_0100*AMC_0100_0100*
AM_0100_0000
[CEC, CEC, AMC, CXM, AM, FEP], 1
.6171861963*CEC_0100_0100^2*CXM_0100_0100*AMC_0100_0100*AM_0100_0000*
FEP_0000_0000
[CEC, CEC, AMC, CXM, CEC, AM], 1
.6171861963*CEC_0100_0100^3*CXM_0100_0100*AMC_0100_0100*AM_0100_0000
[CEC, CEC, AMC, CXM, CXM, AM], 1
.6171861963*CEC_0100_0100^2*CXM_0100_0100^2*AMC_0100_0100*AM_0100_0000
[CEC, CEC, AMC, CXM, CRO, AM], 1
.6171861963*CEC_0100_0100^2*CXM_0100_0100*CRO_0100_0100*AMC_0100_0100*
AM_0100_0000
[CEC, CEC, AMC, CXM, AMC, AM], 1
.6171861963*CEC_0100_0100^2*CXM_0100_0100*AMC_0100_0100^2*AM_0100_0000
[CEC, CEC, AMC, CXM, CTT, AM], 1
.6171861963*CEC_0100_0100^2*CXM_0100_0100*AMC_0100_0100*CTT_0100_0100*
AM_0100_0000
[truncated: 2,398,833 more chars]
