# Supplementary material for: Rational Design of Antibiotic Treatment Plans: A Treatment Strategy for Managing Evolution and Reversing Resistance
Source: PLoS One. 2015 May 6;10(5):e0122283. doi: 10.1371/journal.pone.0122283 (PMC4422678; doi:10.1371/journal.pone.0122283)
Supplement: S7 File — Number of circular paths under the EPM model with the greatest probabilities and the antibiotics and genotypes included in those paths. (TXT) [file pone.0122283.s008.txt]

    |\^/|     Maple 16 (X86 64 LINUX)
._|\|   |/|_. Copyright (c) Maplesoft, a division of Waterloo Maple Inc. 2012
 \  MAPLE  /  All rights reserved. Maple is a trademark of
 <____ ____>  Waterloo Maple Inc.
      |       Type ? for help.
>  ##  Transition matrices for the fitness landscapes of the 15 drugs
>  ##   computed with "Method 1" in Kristina's write-up of March 9.
> 
> interface(quiet=true):


[0, 0, 0, 0], 4/9, 2
[SAM, CPR], 2
1/9*SAM_0000_0001*CPR_0001_0000
1/3*SAM_0000_1000*CPR_1000_0000
[TZP, CPR], 2
1/9*TZP_0000_0001*CPR_0001_0000
1/3*TZP_0000_1000*CPR_1000_0000


`Transitions used in optimal pathways:`
CPR_0001_0000, 2
CPR_1000_0000, 2
SAM_0000_0001, 1
SAM_0000_1000, 1
TZP_0000_0001, 1
TZP_0000_1000, 1
                                     2.518


[0, 0, 0, 0], 11/24, 3
[AM, SAM, CTT, CPR], 3
1/4*CPR_1000_0000*AM_0000_0001*SAM_0001_1001*CTT_1001_1000
1/12*CPR_1000_0000*AM_0000_0010*SAM_0010_0000*CTT_0000_1000
1/8*CPR_1000_0000*AM_0000_0010*SAM_0010_1010*CTT_1010_1000
[AMC, SAM, CPR, CPR], 3
1/12*AMC_0000_0001*SAM_0001_1001*CPR_1001_0001*CPR_0001_0000
1/4*CPR_1000_0000*AMC_0000_0001*SAM_0001_1001*CPR_1001_1000
1/8*CPR_1000_0000*AMC_0000_0100*SAM_0100_1100*CPR_1100_1000
[CAZ, SAM, CTT, CPR], 3
1/4*CPR_1000_0000*CAZ_0000_0001*SAM_0001_1001*CTT_1001_1000
1/12*CPR_1000_0000*CAZ_0000_0010*SAM_0010_0000*CTT_0000_1000
1/8*CPR_1000_0000*CAZ_0000_0010*SAM_0010_1010*CTT_1010_1000


`Transitions used in optimal pathways:`
AMC_0000_0001, 2
AMC_0000_0100, 1
AM_0000_0001, 1
AM_0000_0010, 2
CAZ_0000_0001, 1
CAZ_0000_0010, 2
CPR_0001_0000, 1
CPR_1000_0000, 8
CPR_1001_0001, 1
CPR_1001_1000, 1
CPR_1100_1000, 1
CTT_0000_1000, 2
CTT_1001_1000, 2
CTT_1010_1000, 2
SAM_0001_1001, 4
SAM_0010_0000, 2
SAM_0010_1010, 2
SAM_0100_1100, 1
                                    896.587


[0, 0, 0, 0], 11/24, 2
[CEC, TZP, CEC, SAM, CPR, CPR], 3
1/12*CEC_0000_0100*TZP_0100_0101*CEC_0101_0001*SAM_0001_1001*CPR_1001_0001*
CPR_0001_0000
1/4*CPR_1000_0000*CEC_0000_0100*TZP_0100_0101*CEC_0101_0001*SAM_0001_1001*
CPR_1001_1000
1/8*CPR_1000_0000*CEC_0000_0100*TZP_0100_0101*CEC_0101_0100*SAM_0100_1100*
CPR_1100_1000
[AMC, TZP, CEC, SAM, CPR, CPR], 6
1/24*CEC_0101_0001*SAM_0001_1001*CPR_1001_0001*CPR_0001_0000*AMC_0000_0001*
TZP_0001_0101
1/24*CEC_0101_0001*SAM_0001_1001*CPR_1001_0001*CPR_0001_0000*AMC_0000_0100*
TZP_0100_0101
1/8*CPR_1000_0000*CEC_0101_0001*SAM_0001_1001*CPR_1001_1000*AMC_0000_0001*
TZP_0001_0101
1/8*CPR_1000_0000*CEC_0101_0001*SAM_0001_1001*CPR_1001_1000*AMC_0000_0100*
TZP_0100_0101
1/16*CPR_1000_0000*CEC_0101_0100*SAM_0100_1100*CPR_1100_1000*AMC_0000_0001*
TZP_0001_0101
1/16*CPR_1000_0000*CEC_0101_0100*SAM_0100_1100*CPR_1100_1000*AMC_0000_0100*
TZP_0100_0101


`Transitions used in optimal pathways:`
AMC_0000_0001, 3
AMC_0000_0100, 3
CEC_0000_0100, 3
CEC_0101_0001, 6
CEC_0101_0100, 3
CPR_0001_0000, 3
CPR_1000_0000, 6
CPR_1001_0001, 3
CPR_1001_1000, 3
CPR_1100_1000, 3
SAM_0001_1001, 6
SAM_0100_1100, 3
TZP_0001_0101, 3
TZP_0100_0101, 6
                                   271982.423
